# Supplementary material for: Crystal structure of idelalisib tert-butanol monosolvate dihydrate
Source: Acta Crystallogr E Crystallogr Commun. 2019 Feb 28;75(Pt 3):414–7. doi: 10.1107/S2056989019002743 (PMC6399699; doi:10.1107/S2056989019002743)
Supplement: Supplementary file 1 [file e-75-00414-sup1.cif]

##############################################################################
#                                                                            #
# This CIF contains the data in a paper accepted for publication in          #
# Acta Crystallographica Section E. It conforms to the requirements of       #
# Notes for Authors for Acta Crystallographica Section E, and has been       #
# peer reviewed under the auspices of the IUCr Commission on Journals.       #
#                                                                            #
# Full details of the Crystallographic Information File format               #
# are given in the paper "The Crystallographic Information File (CIF):       #
# a New Standard Archive File for Crystallography" by S. R. Hall, F. H.      #
# Allen and I. D. Brown [Acta Cryst. (1991), A47, 655-685].                  #
#                                                                            #
# The current version of the core CIF dictionary is obtainable from          #
# ftp://ftp.iucr.org/pub/cif_core.dic.                                       #
#                                                                            #
# Software is freely available for graphical display of the structure(s)     #
# in this CIF. For information consult the CIF software page                 #
# http://www.iucr.org/resources/cif/software.                                #
#                                                                            #
# This file may be used for bona fide research purposes within the           #
# scientific community so long as proper attribution is given to the journal # 
# article from which it was obtained.                                        #
#                                                                            #
##############################################################################
data_I
_audit_creation_method     SHELXL-2014/6
_journal_date_recd_electronic     2019-02-11
_journal_date_accepted     2019-02-22
_journal_name_full     'Acta Crystallographica, Section E'
_journal_year     2019
_journal_volume     75
_journal_issue      3
_journal_page_first     414
_journal_page_last     417
_journal_paper_category     GO
_journal_paper_doi     10.1107/S2056989019002743
_journal_coeditor_code     WM5487
_publ_contact_author_name     'Thomas Gelbrich'
_publ_contact_author_address
;
University of Innsbruck
Institute of Pharmacy
Innrain 52
6020 Innsbruck
Austria
;
_publ_contact_author_email     'thomas.gelbrich@uibk.ac.at'
_publ_contact_author_fax     '+43 512 507 2939'
_publ_contact_author_phone     '+43 512 507 58652'
_publ_section_title
;
Crystal structure of idelalisib <i>tert</i>-butanol monosolvate dihydrate
;
loop_
    _publ_author_name
    _publ_author_footnote
    _publ_author_address
    'Nerdinger, Sven' .
;
Sandoz GmbH
Biochemiestrasse 10
6250 Kundl
Austria
;
    'Stefinovic, Marijan' .
;
Sandoz GmbH
Biochemiestrasse 10
6250 Kundl
Austria
;
    'Richter, Frank' .
;
Sandoz GmbH
Biochemiestrasse 10
6250 Kundl
Austria
;
    'Olma, Jacek' .
;
Selvita S.A.
Park Life Science
Bobrzynskiego 14
30-348 Krak\'ow
Poland
;
    'Brysz, Michal' .
;
Selvita S.A.
Park Life Science
Bobrzynskiego 14
30-348 Krak\'ow
Poland
;
    'Walker, Tracy' .
;
Almac Group
Almac House
20 Seagoe Industrial Estate
Craigavon BT63 5QD
United Kingdom
;
    'Kahlenberg, Volker' .
;
University of Innsbruck
Institute of Mineralogy and Petrography
Innrain 52
6020 Innsbruck
Austria
;
    'Gelbrich, Thomas' .
;
University of Innsbruck
Institute of Pharmacy
Innrain 52
6020 Innsbruck
Austria
;
_publ_section_synopsis
;
Molecules of the three components, idelalisib, <i>tert</i>-butanol and water,
are linked into a hydrogen-bonded chain structure with the topology of a
2,3,4,5-connected 4-nodal net.
;
_chemical_name_systematic
;\
5-Fluoro-3-phenyl-2-[(1<i>S</i>)-1-(9<i>H</i>-purin-6-ylamino)propyl]\
quinazolin-4(3<i>H</i>)-one <i>tert</i>-butanol monosolvate dihydrate
;
_chemical_name_common     'Idelalisib t-BuOH monosolvate dihydrate'
_chemical_formula_moiety     'C22 H18 F N7 O, C4 H10 O, 2(H2 O)'
_chemical_formula_sum     'C26 H32 F N7 O4'
_chemical_formula_iupac     'C22 H18 F N7 O, C4 H10 O, 2H2 O'
_chemical_formula_weight     525.58
_chemical_melting_point     ?
_chemical_absolute_configuration     rm
_space_group_crystal_system     monoclinic
_space_group_name_H-M_alt     'C 2'
_space_group_name_Hall     'C 2y'
loop_
    _space_group_symop_operation_xyz
    'x, y, z'
    '-x, y, -z'
    'x+1/2, y+1/2, z'
    '-x+1/2, y+1/2, -z'
_cell_length_a     21.3758(6)
_cell_length_b     9.2781(3)
_cell_length_c     13.9722(5)
_cell_angle_alpha     90
_cell_angle_beta     102.654(3)
_cell_angle_gamma     90
_cell_volume     2703.75(15)
_cell_formula_units_Z     4
_cell_measurement_reflns_used     5110
_cell_measurement_theta_min     2.6970
_cell_measurement_theta_max     28.2620
_cell_measurement_temperature     173(2)
_exptl_crystal_description     'irregular fragment'
_exptl_crystal_colour     colourless
_exptl_crystal_size_max     0.340
_exptl_crystal_size_mid     0.260
_exptl_crystal_size_min     0.180
_exptl_crystal_density_diffrn     1.291
_exptl_crystal_density_meas     ?
_exptl_crystal_density_method     ?
_exptl_crystal_F_000     1112
_exptl_absorpt_coefficient_mu     0.094
_exptl_absorpt_correction_type     multi-scan
_exptl_absorpt_process_details
;
(<i>CrysAlis PRO</i>; Rigaku OD, 2015)
;
_exptl_absorpt_correction_T_min     0.83465
_exptl_absorpt_correction_T_max     1.00000
_diffrn_ambient_temperature     173(2)
_diffrn_source     'fine-focus sealed X-ray tube'
_diffrn_radiation_type     'Mo K\a'
_diffrn_radiation_wavelength     0.71073
_diffrn_radiation_monochromator     graphite
_diffrn_measurement_device_type
                        'Rigaku Oxford Diffraction Xcalibur, Ruby, Gemini ultra'
_diffrn_measurement_device     'four-circle diffractometer'
_diffrn_measurement_method     '\w scans'
_diffrn_detector     'CCD plate'
_diffrn_detector_area_resol_mean     10.3575
_diffrn_reflns_number     8990
_diffrn_reflns_av_R_equivalents     0.0197
_diffrn_reflns_av_unetI/netI     0.0341
_diffrn_reflns_theta_min     2.183
_diffrn_reflns_theta_max     26.017
_diffrn_reflns_theta_full     25.242
_diffrn_measured_fraction_theta_max     0.991
_diffrn_measured_fraction_theta_full     0.998
_diffrn_reflns_limit_h_min     -20
_diffrn_reflns_limit_h_max     26
_diffrn_reflns_limit_k_min     -10
_diffrn_reflns_limit_k_max     11
_diffrn_reflns_limit_l_min     -16
_diffrn_reflns_limit_l_max     12
_diffrn_radiation_probe     x-ray
_refine_special_details     ?
_reflns_number_total     5111
_reflns_number_gt     4751
_reflns_threshold_expression     'I > 2\s(I)'
_refine_ls_structure_factor_coef     Fsqd
_refine_ls_matrix_type     full
_refine_ls_R_factor_all     0.0429
_refine_ls_R_factor_gt     0.0388
_refine_ls_wR_factor_gt     0.0950
_refine_ls_wR_factor_ref     0.0980
_refine_ls_goodness_of_fit_ref     1.067
_refine_ls_restrained_S_all     1.068
_refine_ls_number_reflns     5111
_refine_ls_number_parameters     375
_refine_ls_number_restraints     10
_refine_ls_hydrogen_treatment     mixed
_refine_ls_weighting_scheme     calc
_refine_ls_weighting_details
              'w=1/[\s^2^(Fo^2^)+(0.0448P)^2^+1.4882P] where P=(Fo^2^+2Fc^2^)/3'
_atom_sites_solution_hydrogens     mixed
_atom_sites_solution_primary     direct
_atom_sites_solution_secondary     difmap
_refine_ls_shift/su_max     0.000
_refine_ls_shift/su_mean     0.000
_refine_diff_density_max     0.271
_refine_diff_density_min     -0.177
_refine_ls_extinction_method     none
_refine_ls_extinction_coef     .
_refine_ls_abs_structure_details
;
Flack <i>x</i> determined using 1997 quotients
[(<i>I</i>^+^)-(<i>I</i>^-^)]/[(<i>I</i>^+^)+(<i>I</i>^-^)]
(Parsons <i>et al.</i>, 2013)
;
_refine_ls_abs_structure_Flack     -0.1(4)
loop_
    _atom_type_symbol
    _atom_type_description
    _atom_type_scat_dispersion_real
    _atom_type_scat_dispersion_imag
    _atom_type_scat_source
    'C' 'C' 0.0033 0.0016
                         'International Tables Vol C Tables 4.2.6.8 and 6.1.1.4'
    'H' 'H' 0.0000 0.0000
                         'International Tables Vol C Tables 4.2.6.8 and 6.1.1.4'
    'N' 'N' 0.0061 0.0033
                         'International Tables Vol C Tables 4.2.6.8 and 6.1.1.4'
    'O' 'O' 0.0106 0.0060
                         'International Tables Vol C Tables 4.2.6.8 and 6.1.1.4'
    'F' 'F' 0.0171 0.0103
                         'International Tables Vol C Tables 4.2.6.8 and 6.1.1.4'
_computing_data_collection
;
CrysAlis PRO (Rigaku OD, 2015)
;
_computing_cell_refinement
;
CrysAlis PRO (Rigaku OD, 2015)
;
_computing_data_reduction
;
CrysAlis PRO (Rigaku OD, 2015)
;
_computing_structure_solution
;
SIR2002 (Burla <i>et al.</i>,  2003)
;
_computing_structure_refinement
;
SHELXL2014 (Sheldrick, 2015)
;
_computing_molecular_graphics
;
XP (Bruker, 1998), Mercury (Macrae <i>et al.</i>,  2006) and
<i>TOPOS</i> (Blatov,
2006)
;
_computing_publication_material
;
PLATON (Spek, 2009), publCIF (Westrip, 2010) and <i>TOPOS</i>
(Blatov, 2006)
;
loop_
    _atom_site_type_symbol
    _atom_site_label
    _atom_site_fract_x
    _atom_site_fract_y
    _atom_site_fract_z
    _atom_site_U_iso_or_equiv
    _atom_site_adp_type
    _atom_site_calc_flag
    _atom_site_occupancy
    _atom_site_disorder_assembly
    _atom_site_disorder_group
    N N1 0.31764(11) 0.8629(3) 0.59496(16) 0.0225(5) Uani d 1 . .
    C C2 0.25203(13) 0.8986(3) 0.5816(2) 0.0269(6) Uani d 1 . .
    C C3 0.22506(13) 0.8657(3) 0.6664(2) 0.0238(6) Uani d 1 . .
    C C4 0.26486(13) 0.8111(3) 0.7519(2) 0.0220(6) Uani d 1 . .
    N N5 0.32934(10) 0.7807(2) 0.75732(16) 0.0205(5) Uani d 1 . .
    C C6 0.35268(13) 0.8049(3) 0.68133(18) 0.0190(5) Uani d 1 . .
    C C7 0.16088(14) 0.8885(3) 0.6679(2) 0.0301(7) Uani d 1 . .
    C C8 0.13634(14) 0.8634(4) 0.7481(3) 0.0357(7) Uani d 1 . .
    H H8 0.0922 0.8796 0.7461 0.043 Uiso calc 1 . .
    C C9 0.17702(16) 0.8135(4) 0.8331(2) 0.0350(7) Uani d 1 . .
    H H9 0.1609 0.7983 0.8905 0.042 Uiso calc 1 . .
    C C10 0.24025(14) 0.7861(3) 0.8347(2) 0.0266(6) Uani d 1 . .
    H H10 0.2674 0.7498 0.8928 0.032 Uiso calc 1 . .
    C C11 0.34784(13) 0.8965(4) 0.5149(2) 0.0281(7) Uani d 1 . .
    C C12 0.35269(15) 0.7897(4) 0.4473(2) 0.0367(8) Uani d 1 . .
    H H12 0.3343 0.6973 0.4514 0.044 Uiso calc 1 . .
    C C13 0.38504(18) 0.8210(5) 0.3736(3) 0.0519(11) Uani d 1 . .
    H H13 0.3891 0.7492 0.3269 0.062 Uiso calc 1 . .
    C C14 0.4111(2) 0.9557(6) 0.3681(3) 0.0635(14) Uani d 1 . .
    H H14 0.4335 0.9760 0.3179 0.076 Uiso calc 1 . .
    C C15 0.40512(18) 1.0609(5) 0.4347(3) 0.0559(12) Uani d 1 . .
    H H15 0.4229 1.1538 0.4297 0.067 Uiso calc 1 . .
    C C16 0.37325(15) 1.0323(4) 0.5091(2) 0.0395(8) Uani d 1 . .
    H H16 0.3690 1.1048 0.5553 0.047 Uiso calc 1 . .
    O O17 0.22461(10) 0.9541(3) 0.50590(16) 0.0443(6) Uani d 1 . .
    C C18 0.42053(13) 0.7557(3) 0.68211(19) 0.0206(6) Uani d 1 . .
    H H18 0.4364 0.8091 0.6300 0.025 Uiso calc 1 . .
    N N19 0.46407(11) 0.7818(3) 0.77607(17) 0.0210(5) Uani d 1 . .
    H H19 0.4813(14) 0.709(3) 0.813(2) 0.021(8) Uiso d 1 . .
    C C20 0.48111(12) 0.9170(3) 0.8058(2) 0.0200(6) Uani d 1 . .
    N N21 0.45009(11) 1.0276(3) 0.75290(17) 0.0249(5) Uani d 1 . .
    C C22 0.46761(14) 1.1613(3) 0.7819(2) 0.0275(7) Uani d 1 . .
    H H22 0.4447 1.2358 0.7424 0.033 Uiso calc 1 . .
    N N23 0.51255(12) 1.2060(3) 0.85799(19) 0.0278(6) Uani d 1 . .
    C C24 0.54192(13) 1.0929(3) 0.9097(2) 0.0216(6) Uani d 1 . .
    N N25 0.58955(11) 1.0964(3) 0.99228(18) 0.0242(5) Uani d 1 . .
    H H25 0.6096(17) 1.174(3) 1.017(3) 0.043(11) Uiso d 1 . .
    C C26 0.60377(13) 0.9565(3) 1.0169(2) 0.0251(6) Uani d 1 . .
    H H26 0.6358 0.9289 1.0724 0.030 Uiso calc 1 . .
    N N27 0.56911(11) 0.8628(3) 0.95710(17) 0.0227(5) Uani d 1 . .
    C C28 0.52953(12) 0.9492(3) 0.88899(19) 0.0193(6) Uani d 1 . .
    F F29 0.12046(8) 0.9365(2) 0.58583(14) 0.0450(5) Uani d 1 . .
    C C30 0.41885(13) 0.5942(3) 0.6584(2) 0.0233(6) Uani d 1 . .
    H H30A 0.4119 0.5392 0.7159 0.028 Uiso calc 1 . .
    H H30B 0.3824 0.5742 0.6028 0.028 Uiso calc 1 . .
    C C31 0.48062(15) 0.5434(4) 0.6322(2) 0.0379(8) Uani d 1 . .
    H H31A 0.5164 0.5557 0.6889 0.057 Uiso calc 1 . .
    H H31B 0.4887 0.6004 0.5771 0.057 Uiso calc 1 . .
    H H31C 0.4766 0.4414 0.6136 0.057 Uiso calc 1 . .
    C C32 0.28332(15) 0.3199(3) 0.8427(2) 0.0338(7) Uani d 1 . .
    C C33 0.2706(2) 0.1621(5) 0.8256(4) 0.0719(15) Uani d 1 . .
    H H33A 0.2641 0.1171 0.8862 0.108 Uiso calc 1 . .
    H H33B 0.3073 0.1170 0.8060 0.108 Uiso calc 1 . .
    H H33C 0.2320 0.1490 0.7736 0.108 Uiso calc 1 . .
    C C34 0.23156(19) 0.3891(5) 0.8861(3) 0.0569(11) Uani d 1 . .
    H H34A 0.2445 0.4875 0.9073 0.085 Uiso calc 1 . .
    H H34B 0.2254 0.3326 0.9426 0.085 Uiso calc 1 . .
    H H34C 0.1913 0.3920 0.8365 0.085 Uiso calc 1 . .
    C C35 0.28984(18) 0.3982(5) 0.7512(3) 0.0461(9) Uani d 1 . .
    H H35A 0.3226 0.3509 0.7230 0.069 Uiso calc 1 . .
    H H35B 0.3024 0.4983 0.7674 0.069 Uiso calc 1 . .
    H H35C 0.2487 0.3964 0.7035 0.069 Uiso calc 1 . .
    O O36 0.34320(12) 0.3280(2) 0.91451(19) 0.0419(6) Uani d 1 . .
    H H36 0.353(2) 0.414(3) 0.920(3) 0.063(14) Uiso d 1 . .
    O O37 0.38596(12) 0.6073(2) 0.93073(17) 0.0386(6) Uani d 1 . .
    H H37A 0.3696(17) 0.665(4) 0.884(2) 0.044(11) Uiso d 1 . .
    H H37B 0.402(2) 0.665(4) 0.982(2) 0.068(14) Uiso d 1 . .
    O O38 0.50757(12) 0.5153(2) 0.88771(17) 0.0361(5) Uani d 1 . .
    H H38A 0.5126(16) 0.424(3) 0.877(3) 0.040(10) Uiso d 1 . .
    H H38B 0.4728(15) 0.523(4) 0.911(3) 0.064(14) Uiso d 1 . .
loop_
    _atom_site_aniso_label
    _atom_site_aniso_U_11
    _atom_site_aniso_U_22
    _atom_site_aniso_U_33
    _atom_site_aniso_U_12
    _atom_site_aniso_U_13
    _atom_site_aniso_U_23
    N1 0.0200(11) 0.0277(12) 0.0181(11) 0.0050(10) 0.0007(9) 0.0021(9)
    C2 0.0222(13) 0.0359(17) 0.0212(14) 0.0069(13) 0.0014(11) 0.0031(12)
    C3 0.0207(13) 0.0223(14) 0.0277(15) 0.0022(12) 0.0036(11) 0.0008(12)
    C4 0.0228(13) 0.0172(13) 0.0246(14) -0.0006(11) 0.0023(11) 0.0004(11)
    N5 0.0192(11) 0.0211(12) 0.0193(12) 0.0023(9) 0.0005(9) 0.0003(9)
    C6 0.0203(13) 0.0168(12) 0.0179(13) 0.0009(11) 0.0000(10) -0.0006(10)
    C7 0.0206(14) 0.0323(18) 0.0351(17) 0.0040(13) 0.0009(12) 0.0059(13)
    C8 0.0213(14) 0.0426(18) 0.0464(19) 0.0062(14) 0.0142(14) 0.0094(15)
    C9 0.0323(16) 0.0390(18) 0.0376(18) -0.0005(14) 0.0160(14) 0.0070(15)
    C10 0.0253(15) 0.0266(16) 0.0278(15) 0.0023(12) 0.0051(12) 0.0046(12)
    C11 0.0218(13) 0.0403(18) 0.0208(14) 0.0120(13) 0.0015(11) 0.0085(12)
    C12 0.0312(16) 0.055(2) 0.0221(15) 0.0162(16) 0.0016(13) 0.0000(15)
    C13 0.041(2) 0.088(3) 0.0276(18) 0.026(2) 0.0085(16) 0.0061(19)
    C14 0.041(2) 0.116(4) 0.039(2) 0.022(3) 0.0210(17) 0.028(3)
    C15 0.043(2) 0.073(3) 0.052(2) 0.002(2) 0.0115(18) 0.035(2)
    C16 0.0358(17) 0.048(2) 0.0333(18) 0.0057(16) 0.0041(14) 0.0154(16)
    O17 0.0270(11) 0.0747(18) 0.0298(12) 0.0214(12) 0.0027(9) 0.0201(12)
    C18 0.0182(13) 0.0242(14) 0.0175(13) 0.0002(11) 0.0001(10) 0.0001(11)
    N19 0.0188(11) 0.0201(13) 0.0201(12) 0.0018(10) -0.0045(9) 0.0010(9)
    C20 0.0168(12) 0.0222(14) 0.0211(13) 0.0005(11) 0.0047(10) 0.0001(11)
    N21 0.0238(12) 0.0241(13) 0.0250(12) 0.0030(11) 0.0016(10) 0.0035(10)
    C22 0.0270(15) 0.0233(16) 0.0313(16) 0.0024(13) 0.0043(13) 0.0059(12)
    N23 0.0283(13) 0.0207(13) 0.0342(14) -0.0003(11) 0.0067(11) 0.0022(10)
    C24 0.0189(13) 0.0249(14) 0.0217(14) -0.0024(12) 0.0063(11) -0.0023(12)
    N25 0.0234(12) 0.0220(12) 0.0269(13) -0.0043(11) 0.0048(10) -0.0050(10)
    C26 0.0212(14) 0.0269(16) 0.0250(15) -0.0026(12) 0.0001(11) -0.0005(12)
    N27 0.0195(11) 0.0233(12) 0.0242(12) -0.0005(10) 0.0024(9) 0.0010(9)
    C28 0.0163(12) 0.0218(15) 0.0207(13) -0.0009(11) 0.0056(10) 0.0020(11)
    F29 0.0225(9) 0.0661(14) 0.0441(11) 0.0116(9) 0.0020(8) 0.0223(10)
    C30 0.0204(13) 0.0233(14) 0.0233(14) 0.0023(12) -0.0014(11) -0.0037(12)
    C31 0.0369(17) 0.039(2) 0.0394(19) 0.0112(15) 0.0117(14) -0.0049(15)
    C32 0.0291(16) 0.0276(17) 0.0388(17) 0.0007(13) -0.0054(13) 0.0049(13)
    C33 0.057(3) 0.035(2) 0.104(4) -0.009(2) -0.026(3) 0.004(2)
    C34 0.050(2) 0.071(3) 0.051(2) 0.003(2) 0.0133(18) 0.008(2)
    C35 0.0412(19) 0.056(2) 0.0387(19) -0.0058(18) 0.0037(15) 0.0013(17)
    O36 0.0383(13) 0.0236(13) 0.0525(15) -0.0013(10) -0.0151(11) 0.0061(11)
    O37 0.0517(15) 0.0267(12) 0.0284(12) -0.0038(11) -0.0106(11) 0.0012(10)
    O38 0.0453(14) 0.0233(12) 0.0370(13) 0.0031(11) 0.0032(11) 0.0010(10)
_geom_special_details
;
 All esds (except the esd in the dihedral angle between two l.s. planes)
 are estimated using the full covariance matrix.  The cell esds are taken
 into account individually in the estimation of esds in distances, angles
 and torsion angles; correlations between esds in cell parameters are only
 used when they are defined by crystal symmetry.  An approximate (isotropic)
 treatment of cell esds is used for estimating esds involving l.s. planes.
;
loop_
    _geom_bond_atom_site_label_1
    _geom_bond_atom_site_label_2
    _geom_bond_site_symmetry_2
    _geom_bond_distance
    _geom_bond_publ_flag
    N1 C6 . 1.382(3) ?
    N1 C2 . 1.413(3) ?
    N1 C11 . 1.443(4) ?
    C2 O17 . 1.207(3) ?
    C2 C3 . 1.459(4) ?
    C3 C7 . 1.393(4) ?
    C3 C4 . 1.401(4) ?
    C4 C10 . 1.392(4) ?
    C4 N5 . 1.392(4) ?
    N5 C6 . 1.288(4) ?
    C6 C18 . 1.518(4) ?
    C7 F29 . 1.351(3) ?
    C7 C8 . 1.358(4) ?
    C8 C9 . 1.388(5) ?
    C8 H8 . 0.9500 ?
    C9 C10 . 1.371(4) ?
    C9 H9 . 0.9500 ?
    C10 H10 . 0.9500 ?
    C11 C16 . 1.381(5) ?
    C11 C12 . 1.388(5) ?
    C12 C13 . 1.392(5) ?
    C12 H12 . 0.9500 ?
    C13 C14 . 1.378(7) ?
    C13 H13 . 0.9500 ?
    C14 C15 . 1.374(7) ?
    C14 H14 . 0.9500 ?
    C15 C16 . 1.389(5) ?
    C15 H15 . 0.9500 ?
    C16 H16 . 0.9500 ?
    C18 N19 . 1.454(3) ?
    C18 C30 . 1.534(4) ?
    C18 H18 . 1.0000 ?
    N19 C20 . 1.346(4) ?
    N19 H19 . 0.88(2) ?
    C20 N21 . 1.351(4) ?
    C20 C28 . 1.409(4) ?
    N21 C22 . 1.333(4) ?
    C22 N23 . 1.334(4) ?
    C22 H22 . 0.9500 ?
    N23 C24 . 1.348(4) ?
    C24 N25 . 1.362(4) ?
    C24 C28 . 1.378(4) ?
    N25 C26 . 1.360(4) ?
    N25 H25 . 0.87(2) ?
    C26 N27 . 1.316(4) ?
    C26 H26 . 0.9500 ?
    N27 C28 . 1.382(4) ?
    C30 C31 . 1.520(4) ?
    C30 H30A . 0.9900 ?
    C30 H30B . 0.9900 ?
    C31 H31A . 0.9800 ?
    C31 H31B . 0.9800 ?
    C31 H31C . 0.9800 ?
    C32 O36 . 1.445(4) ?
    C32 C33 . 1.498(5) ?
    C32 C35 . 1.504(5) ?
    C32 C34 . 1.516(5) ?
    C33 H33A . 0.9800 ?
    C33 H33B . 0.9800 ?
    C33 H33C . 0.9800 ?
    C34 H34A . 0.9800 ?
    C34 H34B . 0.9800 ?
    C34 H34C . 0.9800 ?
    C35 H35A . 0.9800 ?
    C35 H35B . 0.9800 ?
    C35 H35C . 0.9800 ?
    O36 H36 . 0.82(3) ?
    O37 H37A . 0.86(2) ?
    O37 H37B . 0.90(2) ?
    O38 H38A . 0.87(2) ?
    O38 H38B . 0.88(2) ?
loop_
    _geom_angle_atom_site_label_1
    _geom_angle_atom_site_label_2
    _geom_angle_atom_site_label_3
    _geom_angle_site_symmetry_1
    _geom_angle_site_symmetry_3
    _geom_angle
    _geom_angle_publ_flag
    C6 N1 C2 . . 122.6(2) ?
    C6 N1 C11 . . 120.8(2) ?
    C2 N1 C11 . . 116.5(2) ?
    O17 C2 N1 . . 119.6(3) ?
    O17 C2 C3 . . 126.8(3) ?
    N1 C2 C3 . . 113.6(2) ?
    C7 C3 C4 . . 117.3(3) ?
    C7 C3 C2 . . 123.1(3) ?
    C4 C3 C2 . . 119.6(2) ?
    C10 C4 N5 . . 118.1(2) ?
    C10 C4 C3 . . 120.0(3) ?
    N5 C4 C3 . . 121.9(2) ?
    C6 N5 C4 . . 118.5(2) ?
    N5 C6 N1 . . 123.6(2) ?
    N5 C6 C18 . . 118.9(2) ?
    N1 C6 C18 . . 117.2(2) ?
    F29 C7 C8 . . 117.8(3) ?
    F29 C7 C3 . . 119.1(3) ?
    C8 C7 C3 . . 123.1(3) ?
    C7 C8 C9 . . 118.7(3) ?
    C7 C8 H8 . . 120.7 ?
    C9 C8 H8 . . 120.7 ?
    C10 C9 C8 . . 120.5(3) ?
    C10 C9 H9 . . 119.8 ?
    C8 C9 H9 . . 119.8 ?
    C9 C10 C4 . . 120.4(3) ?
    C9 C10 H10 . . 119.8 ?
    C4 C10 H10 . . 119.8 ?
    C16 C11 C12 . . 121.5(3) ?
    C16 C11 N1 . . 119.4(3) ?
    C12 C11 N1 . . 119.1(3) ?
    C11 C12 C13 . . 118.6(4) ?
    C11 C12 H12 . . 120.7 ?
    C13 C12 H12 . . 120.7 ?
    C14 C13 C12 . . 120.2(4) ?
    C14 C13 H13 . . 119.9 ?
    C12 C13 H13 . . 119.9 ?
    C15 C14 C13 . . 120.5(4) ?
    C15 C14 H14 . . 119.7 ?
    C13 C14 H14 . . 119.7 ?
    C14 C15 C16 . . 120.4(4) ?
    C14 C15 H15 . . 119.8 ?
    C16 C15 H15 . . 119.8 ?
    C11 C16 C15 . . 118.8(4) ?
    C11 C16 H16 . . 120.6 ?
    C15 C16 H16 . . 120.6 ?
    N19 C18 C6 . . 112.2(2) ?
    N19 C18 C30 . . 109.7(2) ?
    C6 C18 C30 . . 108.4(2) ?
    N19 C18 H18 . . 108.8 ?
    C6 C18 H18 . . 108.8 ?
    C30 C18 H18 . . 108.8 ?
    C20 N19 C18 . . 120.7(2) ?
    C20 N19 H19 . . 119(2) ?
    C18 N19 H19 . . 120(2) ?
    N19 C20 N21 . . 118.2(2) ?
    N19 C20 C28 . . 123.5(2) ?
    N21 C20 C28 . . 118.3(2) ?
    C22 N21 C20 . . 118.0(2) ?
    N21 C22 N23 . . 129.6(3) ?
    N21 C22 H22 . . 115.2 ?
    N23 C22 H22 . . 115.2 ?
    C22 N23 C24 . . 110.8(2) ?
    N23 C24 N25 . . 127.6(3) ?
    N23 C24 C28 . . 126.5(3) ?
    N25 C24 C28 . . 105.9(2) ?
    C26 N25 C24 . . 106.0(2) ?
    C26 N25 H25 . . 129(2) ?
    C24 N25 H25 . . 125(2) ?
    N27 C26 N25 . . 113.9(3) ?
    N27 C26 H26 . . 123.0 ?
    N25 C26 H26 . . 123.0 ?
    C26 N27 C28 . . 103.2(2) ?
    C24 C28 N27 . . 110.9(2) ?
    C24 C28 C20 . . 116.8(2) ?
    N27 C28 C20 . . 132.3(3) ?
    C31 C30 C18 . . 112.0(3) ?
    C31 C30 H30A . . 109.2 ?
    C18 C30 H30A . . 109.2 ?
    C31 C30 H30B . . 109.2 ?
    C18 C30 H30B . . 109.2 ?
    H30A C30 H30B . . 107.9 ?
    C30 C31 H31A . . 109.5 ?
    C30 C31 H31B . . 109.5 ?
    H31A C31 H31B . . 109.5 ?
    C30 C31 H31C . . 109.5 ?
    H31A C31 H31C . . 109.5 ?
    H31B C31 H31C . . 109.5 ?
    O36 C32 C33 . . 105.3(3) ?
    O36 C32 C35 . . 109.4(3) ?
    C33 C32 C35 . . 112.6(4) ?
    O36 C32 C34 . . 108.3(3) ?
    C33 C32 C34 . . 110.8(4) ?
    C35 C32 C34 . . 110.3(3) ?
    C32 C33 H33A . . 109.5 ?
    C32 C33 H33B . . 109.5 ?
    H33A C33 H33B . . 109.5 ?
    C32 C33 H33C . . 109.5 ?
    H33A C33 H33C . . 109.5 ?
    H33B C33 H33C . . 109.5 ?
    C32 C34 H34A . . 109.5 ?
    C32 C34 H34B . . 109.5 ?
    H34A C34 H34B . . 109.5 ?
    C32 C34 H34C . . 109.5 ?
    H34A C34 H34C . . 109.5 ?
    H34B C34 H34C . . 109.5 ?
    C32 C35 H35A . . 109.5 ?
    C32 C35 H35B . . 109.5 ?
    H35A C35 H35B . . 109.5 ?
    C32 C35 H35C . . 109.5 ?
    H35A C35 H35C . . 109.5 ?
    H35B C35 H35C . . 109.5 ?
    C32 O36 H36 . . 107(3) ?
    H37A O37 H37B . . 105(3) ?
    H38A O38 H38B . . 107(3) ?
loop_
    _geom_torsion_atom_site_label_1
    _geom_torsion_atom_site_label_2
    _geom_torsion_atom_site_label_3
    _geom_torsion_atom_site_label_4
    _geom_torsion_site_symmetry_1
    _geom_torsion_site_symmetry_2
    _geom_torsion_site_symmetry_3
    _geom_torsion_site_symmetry_4
    _geom_torsion
    _geom_torsion_publ_flag
    C6 N1 C2 O17 . . . . 177.1(3) ?
    C11 N1 C2 O17 . . . . 0.0(4) ?
    C6 N1 C2 C3 . . . . -1.2(4) ?
    C11 N1 C2 C3 . . . . -178.3(3) ?
    O17 C2 C3 C7 . . . . 3.7(5) ?
    N1 C2 C3 C7 . . . . -178.2(3) ?
    O17 C2 C3 C4 . . . . -175.0(3) ?
    N1 C2 C3 C4 . . . . 3.1(4) ?
    C7 C3 C4 C10 . . . . -1.9(4) ?
    C2 C3 C4 C10 . . . . 176.8(3) ?
    C7 C3 C4 N5 . . . . 178.2(3) ?
    C2 C3 C4 N5 . . . . -3.0(4) ?
    C10 C4 N5 C6 . . . . -179.3(3) ?
    C3 C4 N5 C6 . . . . 0.5(4) ?
    C4 N5 C6 N1 . . . . 1.6(4) ?
    C4 N5 C6 C18 . . . . -172.7(2) ?
    C2 N1 C6 N5 . . . . -1.3(4) ?
    C11 N1 C6 N5 . . . . 175.7(3) ?
    C2 N1 C6 C18 . . . . 173.2(2) ?
    C11 N1 C6 C18 . . . . -9.8(4) ?
    C4 C3 C7 F29 . . . . -177.8(3) ?
    C2 C3 C7 F29 . . . . 3.4(5) ?
    C4 C3 C7 C8 . . . . 1.5(5) ?
    C2 C3 C7 C8 . . . . -177.2(3) ?
    F29 C7 C8 C9 . . . . 179.8(3) ?
    C3 C7 C8 C9 . . . . 0.5(5) ?
    C7 C8 C9 C10 . . . . -2.0(5) ?
    C8 C9 C10 C4 . . . . 1.5(5) ?
    N5 C4 C10 C9 . . . . -179.7(3) ?
    C3 C4 C10 C9 . . . . 0.5(4) ?
    C6 N1 C11 C16 . . . . -90.8(3) ?
    C2 N1 C11 C16 . . . . 86.4(3) ?
    C6 N1 C11 C12 . . . . 87.0(3) ?
    C2 N1 C11 C12 . . . . -95.9(3) ?
    C16 C11 C12 C13 . . . . 1.2(4) ?
    N1 C11 C12 C13 . . . . -176.5(3) ?
    C11 C12 C13 C14 . . . . -0.4(5) ?
    C12 C13 C14 C15 . . . . -0.5(6) ?
    C13 C14 C15 C16 . . . . 0.8(6) ?
    C12 C11 C16 C15 . . . . -1.0(5) ?
    N1 C11 C16 C15 . . . . 176.7(3) ?
    C14 C15 C16 C11 . . . . 0.0(5) ?
    N5 C6 C18 N19 . . . . -41.0(3) ?
    N1 C6 C18 N19 . . . . 144.2(2) ?
    N5 C6 C18 C30 . . . . 80.3(3) ?
    N1 C6 C18 C30 . . . . -94.4(3) ?
    C6 C18 N19 C20 . . . . -69.6(3) ?
    C30 C18 N19 C20 . . . . 169.8(2) ?
    C18 N19 C20 N21 . . . . 9.1(4) ?
    C18 N19 C20 C28 . . . . -171.0(2) ?
    N19 C20 N21 C22 . . . . -179.2(3) ?
    C28 C20 N21 C22 . . . . 0.8(4) ?
    C20 N21 C22 N23 . . . . -0.3(5) ?
    N21 C22 N23 C24 . . . . -0.5(4) ?
    C22 N23 C24 N25 . . . . -179.3(3) ?
    C22 N23 C24 C28 . . . . 0.8(4) ?
    N23 C24 N25 C26 . . . . -179.6(3) ?
    C28 C24 N25 C26 . . . . 0.3(3) ?
    C24 N25 C26 N27 . . . . -0.1(3) ?
    N25 C26 N27 C28 . . . . -0.2(3) ?
    N23 C24 C28 N27 . . . . 179.5(3) ?
    N25 C24 C28 N27 . . . . -0.5(3) ?
    N23 C24 C28 C20 . . . . -0.3(4) ?
    N25 C24 C28 C20 . . . . 179.7(2) ?
    C26 N27 C28 C24 . . . . 0.4(3) ?
    C26 N27 C28 C20 . . . . -179.9(3) ?
    N19 C20 C28 C24 . . . . 179.5(3) ?
    N21 C20 C28 C24 . . . . -0.5(4) ?
    N19 C20 C28 N27 . . . . -0.2(5) ?
    N21 C20 C28 N27 . . . . 179.7(3) ?
    N19 C18 C30 C31 . . . . -71.6(3) ?
    C6 C18 C30 C31 . . . . 165.5(2) ?
loop_
    _geom_hbond_atom_site_label_D
    _geom_hbond_atom_site_label_H
    _geom_hbond_atom_site_label_A
    _geom_hbond_site_symmetry_A
    _geom_hbond_distance_DH
    _geom_hbond_distance_HA
    _geom_hbond_distance_DA
    _geom_hbond_angle_DHA
    N19 H19 O38 . 0.88(2) 2.09(2) 2.963(3) 170(3)
    N25 H25 O36 2_667 0.87(2) 1.88(2) 2.750(3) 173(4)
    O36 H36 O37 . 0.82(3) 1.92(3) 2.741(3) 174(5)
    O37 H37A N5 . 0.86(2) 2.09(2) 2.939(3) 172(3)
    O37 H37B N27 2_657 0.90(2) 2.06(3) 2.888(3) 153(4)
    O38 H38A N23 1_545 0.87(2) 2.04(2) 2.905(3) 172(3)
    O38 H38B O37 . 0.88(2) 2.09(3) 2.921(4) 158(4)
_shelx_space_group_comment
;
The symmetry employed for this shelxl refinement is uniquely defined
by the following loop, which should always be used as a source of
symmetry information in preference to the above space-group names.
They are only intended as comments.
;
_shelx_estimated_absorpt_T_min     0.969
_shelx_estimated_absorpt_T_max     0.983
_shelx_hkl_file
;
   0  -8   0 6693.57 238.921   3
   0  -8   1 9531.69 475.176   2
   0  -8   1 9148.76 304.776   3
   0  -8  -1 9572.24 288.366   3
   0  -8   2 26281.1 842.674   2
   0  -8  -2 26866.2 582.560   3
   0  -8   2 26041.7 627.000   3
   0  -8   3 21927.3 772.338   2
   0  -8   3 22278.1 604.052   3
   0  -8  -3 23805.7 559.465   3
   0  -8  -4 7669.78 304.364   3
   0  -8   4 7218.55 441.194   2
   0  -8  -5 4342.70 245.393   3
   0  -8   5 2535.35 213.446   3
   0  -8  -6 1383.86 155.046   3
   0  -8   6 1340.27 168.128   3
   0  -8  -7 2088.48 200.673   3
   0  -8   7 1767.25 206.411   3
   0  -8  -8 10.6679 65.0110   3
   0  -8  -9 1254.75 183.887   3
   0  -8 -10 110.959 82.0084   3
   0  -8 -11 3516.36 325.236   3
   0  -8 -12-50.7494 86.2858   3
   0  -6   0 6861.56 234.189   3
   0  -6   0 6715.33 335.678   2
   0  -6   1 15248.0 529.722   2
   0  -6   1 15226.0 400.341   3
   0  -6  -1 15448.9 381.480   3
   0  -6   2 5801.06 318.759   2
   0  -6   2 5420.76 234.442   3
   0  -6   3 7426.53 300.826   3
   0  -6   3 8013.71 389.081   2
   0  -6   4 3853.49 277.482   2
   0  -6   4 3838.11 231.450   3
   0  -6  -5 2286.62 180.384   3
   0  -6   5 2279.57 225.896   2
   0  -6  -6 470.493 99.0193   3
   0  -6   6 538.232 112.611   3
   0  -6   6 559.961 133.864   2
   0  -6   7 800.135 143.612   3
   0  -6  -7 938.207 140.103   3
   0  -6   7 823.620 150.563   2
   0  -6  -8 4141.38 298.531   3
   0  -6   8 4124.45 316.625   3
   0  -6  -9 5372.99 363.219   3
   0  -6   9 5728.20 394.401   3
   0  -6 -10 2303.36 254.198   3
   0  -6 -11 2931.40 305.886   3
   0  -6 -12 2421.46 293.457   3
   0  -6 -13 7514.60 532.626   3
   0  -6 -14 492.945 178.616   3
   0  -6 -15 2332.09 330.979   3
   0  -4   0 131977. 2015.68   3
   0  -4   0 132099. 2177.85   2
   0  -4   0 130859. 2278.02   1
   0  -4  -1 7984.84 345.007   1
   0  -4   1 8130.32 242.404   3
   0  -4   1 8615.81 320.315   2
   0  -4  -2 35163.4 825.658   1
   0  -4   2 35684.4 803.027   2
   0  -4   2 35491.2 708.731   3
   0  -4   3 41622.6 930.526   2
   0  -4  -3 41833.3 921.735   1
   0  -4   3 42173.8 852.777   3
   0  -4   4 1767.32 146.538   3
   0  -4  -4 1934.76 160.615   1
   0  -4   4 1787.75 170.338   2
   0  -4   5 9007.54 368.952   3
   0  -4  -5 8752.65 338.755   1
   0  -4  -5 9187.02 355.675   3
   0  -4   5 8908.37 397.729   2
   0  -4   6 9795.47 441.423   2
   0  -4  -6 9988.20 408.375   3
   0  -4   7 5690.43 336.301   3
   0  -4   7 5413.88 342.930   2
   0  -4  -7 5711.25 320.574   3
   0  -4   8 14303.3 584.567   3
   0  -4   8 14010.3 598.345   2
   0  -4  -8 14072.0 557.499   3
   0  -4  -9 1195.26 188.326   3
   0  -4   9 738.123 151.357   3
   0  -4   9 1084.19 178.170   2
   0  -4 -10 15809.2 668.333   3
   0  -4 -11 3370.30 324.846   3
   0  -4 -12 8956.63 547.019   3
   0  -4 -13 16211.7 784.966   3
   0  -4 -14 2142.78 303.958   3
   0  -4 -15 8042.72 605.625   3
   0  -4 -16 2134.83 334.354   3
   0  -2   0 547933. 1448.65   3
   0  -2   0 534374. 1842.72   2
   0  -2  -1 104367. 1667.23   1
   0  -2   1 103629. 1650.73   2
   0  -2   1 104691. 1587.81   3
   0  -2   2 272093. 4035.42   3
   0  -2  -2 271237. 4042.30   1
   0  -2   2 274970. 4083.53   2
   0  -2   3 11445.5 337.999   3
   0  -2   3 11971.1 362.428   2
   0  -2  -3 11561.8 298.317   1
   0  -2   4 1693.60 139.933   3
   0  -2  -4 1862.54 103.237   1
   0  -2  -4 1973.42 148.262   3
   0  -2   4 1667.07 143.586   2
   0  -2   5 8365.12 346.574   2
   0  -2  -5 8362.49 224.688   1
   0  -2  -5 7728.67 323.342   3
   0  -2   5 8156.57 334.434   3
   0  -2  -6 10836.5 424.312   3
   0  -2  -6 10775.1 256.319   1
   0  -2   6 10712.6 437.568   2
   0  -2   7 4250.85 278.570   3
   0  -2   7 4770.20 296.314   2
   0  -2  -7 4513.47 287.040   3
   0  -2  -8 30536.1 867.831   3
   0  -2   8 29938.0 872.728   3
   0  -2   8 29410.9 877.482   2
   0  -2   9 4470.96 328.320   2
   0  -2  -9 4889.11 338.982   3
   0  -2   9 4171.10 311.643   3
   0  -2  10 26382.7 893.880   2
   0  -2 -10 25370.0 870.380   3
   0  -2  10 26138.4 877.874   3
   0  -2 -11 14233.9 658.242   3
   0  -2 -12 6022.55 451.805   3
   0  -2 -13 25439.3 995.094   3
   0  -2 -14 10702.2 660.441   3
   0  -2 -15 1129.86 254.677   3
   0  -2 -16 142.484 161.213   3
   0   0  -2 11634.0 282.007   3
   0   0  -3 31850.3 645.787   3
   0   0  -4 13936.0 412.532   3
   0   0  -5 620.204 107.174   3
   0   0  -6 17500.6 327.285   1
   0   0  -6 17236.4 549.032   3
   0   0  -7 16782.0 320.088   1
   0   0  -7 16282.6 569.299   3
   0   0  -8 27242.4 813.329   3
   0   0  -8 27267.2 467.861   1
   0   0  -9 12532.1 551.387   3
   0   0 -10 185.272 124.379   3
   0   0 -11 10754.0 568.205   3
   0   0 -12 46470.4 1354.99   3
   0   0 -13 323.243 177.503   3
   0   0 -14 2200.34 312.711   3
   0   0 -15 3142.85 388.812   3
   0   0 -16 2870.91 384.170   3
   0   2   0 540895. 7840.60   1
   0   2   0 538819. 7795.21   2
   0   2  -1 104564. 1654.49   2
   0   2  -1 104292. 1686.76   1
   0   2   1 102899. 1657.44   1
   0   2  -1 103391. 1583.56   3
   0   2  -2 274537. 4121.07   2
   0   2   2 270442. 4069.91   1
   0   2  -2 276729. 4122.47   1
   0   2  -2 277505. 4066.75   3
   0   2  -3 11824.8 344.065   1
   0   2  -3 11866.6 369.369   2
   0   2  -3 11979.7 347.280   3
   0   2   3 11370.7 298.374   1
   0   2  -4 1676.15 127.361   1
   0   2  -4 1653.89 140.137   3
   0   2   4 1757.87 101.841   1
   0   2  -4 1764.28 148.335   2
   0   2  -5 7719.08 285.907   1
   0   2   5 7917.84 219.259   1
   0   2  -5 7928.44 331.968   3
   0   2  -6 10688.5 421.535   3
   0   2   6 10136.3 250.304   1
   0   2  -6 10570.7 346.107   1
   0   2  -7 4770.93 224.895   1
   0   2  -7 4296.60 284.948   3
   0   2  -8 29661.5 681.920   1
   0   2  -8 29110.4 857.147   3
   0   2  -9 4597.93 227.906   1
   0   2  -9 4331.55 325.805   3
   0   2 -10 24511.1 858.892   3
   0   2 -10 25855.9 632.367   1
   0   2 -11 14719.8 443.222   1
   0   2 -11 14674.6 672.295   3
   0   2 -12 7258.14 494.137   3
   0   2 -12 6854.38 282.083   1
   0   2 -13 26731.8 618.237   1
   0   2 -13 24521.4 995.003   3
   0   2 -14 11462.3 688.864   3
   0   2 -15 741.853 216.690   3
   0   2 -16 853.521 238.604   3
   0   4   0 132184. 2196.96   2
   0   4   0 132315. 2267.99   1
   0   4  -1 8268.82 325.552   2
   0   4  -1 8632.26 358.156   1
   0   4   1 8537.44 318.387   2
   0   4   1 8065.00 337.293   1
   0   4  -2 36271.4 869.353   1
   0   4   2 37169.1 815.398   2
   0   4  -2 36961.8 829.641   2
   0   4   2 35992.4 833.936   1
   0   4  -2 36421.2 718.123   3
   0   4   3 40832.8 913.484   1
   0   4  -3 42936.2 955.133   2
   0   4  -3 43362.7 977.759   1
   0   4  -3 41945.0 855.136   3
   0   4   4 1324.84 142.229   1
   0   4  -4 1590.27 166.147   1
   0   4  -4 1814.12 151.056   3
   0   4  -5 8916.35 368.735   3
   0   4   5 8654.03 336.954   1
   0   4  -5 8904.75 389.584   1
   0   4  -6 9725.43 413.815   1
   0   4   6 9102.66 338.464   1
   0   4  -6 9196.14 404.261   3
   0   4  -6 9404.11 446.006   2
   0   4  -7 5600.52 333.870   3
   0   4  -7 6060.30 327.318   1
   0   4   7 5744.86 254.103   1
   0   4  -8 14140.5 524.301   1
   0   4   8 13908.6 409.506   1
   0   4  -8 13623.7 564.894   3
   0   4  -9 1275.08 187.993   3
   0   4  -9 1197.52 153.163   1
   0   4   9 1194.63 108.199   1
   0   4 -10 16676.2 594.485   1
   0   4 -10 15437.5 678.897   3
   0   4 -11 3379.43 261.608   1
   0   4 -11 4039.58 357.863   3
   0   4 -12 8525.36 547.443   3
   0   4 -12 9032.81 433.351   1
   0   4 -13 15287.2 782.421   3
   0   4 -14 2469.33 331.443   3
   0   4 -15 6877.99 564.914   3
   0   6   0 7041.91 389.676   1
   0   6   1 15417.5 591.843   1
   0   6  -1 15717.2 606.222   1
   0   6  -2 6415.00 383.587   1
   0   6  -2 5562.40 321.245   2
   0   6   2 5781.24 346.290   1
   0   6  -3 7406.83 412.058   1
   0   6   3 7813.27 380.145   2
   0   6  -3 7002.02 379.817   2
   0   6  -3 7570.72 299.030   3
   0   6   3 7575.40 399.447   1
   0   6   4 3997.68 286.433   1
   0   6  -4 3842.49 286.749   2
   0   6   4 3927.23 278.740   2
   0   6  -4 4236.50 314.988   1
   0   6  -4 3800.07 229.708   3
   0   6   5 2430.32 215.549   1
   0   6  -5 2206.86 229.741   2
   0   6  -5 2411.77 239.536   1
   0   6  -5 2278.68 189.673   3
   0   6  -6 395.581 108.593   3
   0   6   6 469.152 105.830   1
   0   6  -6 601.194 139.212   1
   0   6  -6 557.259 146.474   2
   0   6  -7 978.352 181.769   2
   0   6   7 908.943 137.790   1
   0   6  -7 887.602 154.485   3
   0   6  -7 866.140 164.492   1
   0   6  -8 3477.97 289.656   3
   0   6   8 3685.28 256.435   1
   0   6  -8 3707.89 313.461   1
   0   6   9 5478.43 305.725   1
   0   6  -9 4954.17 368.337   3
   0   6 -10 2373.43 276.080   3
   0   6  10 2377.96 193.938   1
   0   6 -11 2845.55 309.894   3
   0   6 -12 1865.29 271.397   3
   0   6 -13 7764.01 552.398   3
   0   6 -14 652.887 213.432   3
   0   6 -15 2164.37 335.599   3
   0   8   0 5708.94 377.783   2
   0   8   1 8477.67 451.878   2
   0   8  -1 9033.93 477.604   2
   0   8   2 24584.9 818.574   2
   0   8  -2 24750.9 835.066   2
   0   8   3 21656.8 766.396   2
   0   8  -3 21074.9 778.071   2
   0   8  -4 7125.97 440.330   2
   0   8   4 7276.30 431.703   2
   0   8   5 3628.83 310.462   2
   0   8  -5 3979.79 340.323   2
   0   8   6 1821.89 229.270   2
   0   8  -6 1468.28 226.923   2
   0   8  -6 1503.25 176.262   3
   0   8   7 1574.49 218.737   2
   0   8  -7 1817.90 209.061   3
   0   8  -7 1932.09 267.477   2
   0   8  -8 40.5806 104.941   2
   0   8  -8 54.3181 90.1818   3
   0   8   8 18.2492 94.9917   2
   0   8  -9 745.633 163.918   3
   0   8 -10 235.013 127.054   3
   0   8 -11 3755.43 361.347   3
   0   8 -12-30.1555 136.875   3
   0   8 -13 778.206 209.105   3
   0   8 -14 1279.85 253.761   3
   0  10   0 4549.23 374.557   2
   0  10   1 1983.57 251.881   2
   0  10  -1 2224.07 264.686   2
   0  10  -2 394.105 138.698   2
   0  10   2 634.148 146.582   2
   0  10  -3 2635.88 304.906   2
   0  10   3 3601.43 339.078   2
   0  10   4 1497.65 229.003   2
   0  10  -4 1560.92 243.645   2
   0  10  -5 2637.42 312.553   2
   0  10   5 2712.33 301.985   2
   0  10  -6 381.057 150.421   2
   0  10   6 498.551 154.483   2
   0  10  -7 230.314 144.600   2
   0  10   7 300.571 149.745   2
   0  10   8 542.539 176.557   2
   0  10  -8 205.897 147.796   2
   0  10   9 1587.34 264.561   2
   0  10  10 1031.16 218.465   2
   1  -9  -7 2073.07 203.026   3
   1  -9  -6 262.646 82.7491   3
   1  -9  -5 1554.42 151.061   3
   1  -9  -4 3858.46 219.336   3
  -1  -9   2 2858.80 139.607   3
   1  -9  -2 3285.68 181.971   3
   1  -9  -1 3053.49 172.047   3
   1  -9   0 1370.04 119.581   3
   1  -9   1 11727.0 385.998   3
   1  -9   2 10687.1 541.547   2
   1  -9   2 11238.6 397.316   3
   1  -7 -15 3185.24 392.958   3
   1  -7 -14 585.551 191.958   3
   1  -7 -13 1153.26 232.544   3
   1  -7 -12 1598.29 242.858   3
   1  -7 -11 9137.06 541.256   3
   1  -7 -10 1894.77 240.738   3
   1  -7  -9 16934.4 677.902   3
  -1  -7   8 15645.5 625.995   3
   1  -7  -8 14802.8 598.150   3
   1  -7  -7 904.874 143.546   3
  -1  -7   7 763.194 133.513   3
  -1  -7   6 117.385 80.7421   3
   1  -7  -6 72.3368 61.2013   3
  -1  -7   5 1139.47 177.038   2
  -1  -7   4 5022.92 345.573   2
  -1  -7   4 4791.06 249.579   3
  -1  -7   3 7002.69 279.697   3
  -1  -7   3 7345.36 403.426   2
   1  -7  -2 2294.60 154.141   3
  -1  -7   2 2038.33 130.384   3
  -1  -7   2 2313.78 221.143   2
   1  -7  -1 8560.13 303.273   3
  -1  -7   1 8299.74 250.423   3
  -1  -7   1 8263.62 419.000   2
  -1  -7   0 13796.9 318.833   3
   1  -7   0 13600.1 403.691   3
  -1  -7  -1 11816.2 286.415   3
   1  -7   1 11802.5 383.755   3
   1  -7   1 11776.5 483.147   2
   1  -7   2 12632.2 510.562   2
   1  -7   2 12444.4 416.976   3
  -1  -7  -2 12674.7 320.605   3
   1  -7   3 26356.0 694.131   3
   1  -7   3 26359.8 807.737   2
  -1  -7  -3 27128.1 585.673   3
   1  -7   4 859.540 154.818   2
  -1  -7  -4 695.063 91.2913   3
   1  -7   5 6291.03 343.749   3
  -1  -7  -5 6689.04 296.534   3
   1  -7   5 6691.67 398.818   2
  -1  -7  -6 942.904 130.547   3
   1  -7   6 762.697 135.195   3
   1  -7   6 681.492 142.340   2
  -1  -7  -7 6979.29 358.592   3
   1  -7   7 6205.40 390.800   3
   1  -7   8 264.190 114.359   3
  -1  -7  -8 543.763 115.880   3
  -1  -7  -9 6450.93 391.332   3
  -1  -7 -10 334.521 121.204   3
  -1  -7 -11 2901.15 294.188   3
  -1  -7 -12 3188.29 329.635   3
  -1  -7 -13 64.3626 106.438   3
  -1  -7 -14 1535.61 274.574   3
   1  -5 -16 72.4748 135.633   3
   1  -5 -15 1109.50 253.478   3
   1  -5 -14 3829.58 394.506   3
   1  -5 -13 5837.51 468.183   3
   1  -5 -12 695.438 171.653   3
   1  -5 -11 18140.9 769.916   3
   1  -5 -10 15345.0 666.369   3
  -1  -5   9 13585.2 593.728   3
   1  -5  -9 14025.1 599.990   3
  -1  -5   8 2746.82 252.253   3
  -1  -5   8 3262.90 295.371   2
   1  -5  -8 3029.23 265.213   3
   1  -5  -7 2399.07 212.887   3
  -1  -5   7 3148.30 267.883   2
  -1  -5   7 2515.72 223.519   3
  -1  -5   6 4748.35 318.453   2
   1  -5  -6 4387.16 268.751   3
  -1  -5   5 4073.83 282.872   2
  -1  -5   5 3553.81 226.041   3
  -1  -5   4 17348.7 586.917   2
  -1  -5   4 15559.2 469.010   3
  -1  -5   3 10665.5 434.593   2
  -1  -5   3 10467.7 335.962   3
  -1  -5   2 2370.54 133.742   3
  -1  -5   2 2405.06 191.694   2
   1  -5  -1 19929.8 467.326   3
  -1  -5   1 19660.8 415.774   3
  -1  -5   1 19009.2 577.141   2
   1  -5   0 23710.1 538.245   3
  -1  -5   0 25943.3 676.300   2
   1  -5   0 23593.5 621.818   2
  -1  -5   0 24144.1 460.341   3
   1  -5   1 67747.4 1323.46   2
  -1  -5  -1 69722.2 1111.78   3
   1  -5   1 67919.9 1222.48   3
   1  -5   2 159546. 2556.46   3
   1  -5   2 158835. 2663.02   2
   1  -5   3 40627.1 882.240   3
  -1  -5  -3 41312.7 797.498   3
   1  -5   3 40950.4 954.209   2
   1  -5   4 782.958 109.659   3
  -1  -5  -4 838.350 101.532   3
   1  -5   4 1014.07 142.077   2
  -1  -5  -5 3334.92 206.927   3
   1  -5   5 3181.34 251.060   2
   1  -5   6 3919.76 287.327   2
  -1  -5  -6 3888.59 244.423   3
   1  -5   6 3984.97 273.858   3
   1  -5   7 7960.60 428.302   2
   1  -5   7 7787.87 416.471   3
  -1  -5  -7 7876.12 383.287   3
   1  -5   8 213.426 99.4957   2
  -1  -5  -8 190.321 97.5077   3
   1  -5   8 201.179 86.1464   3
  -1  -5  -9 17491.5 669.734   3
   1  -5   9 17229.2 702.327   3
  -1  -5 -10 10929.6 546.366   3
  -1  -5 -11 4182.23 352.908   3
  -1  -5 -12 2057.76 264.582   3
  -1  -5 -13 803.759 199.968   3
  -1  -5 -14 2231.75 318.192   3
  -1  -5 -15 2935.89 379.186   3
  -1  -5 -16 1165.40 259.591   3
   1  -3 -16 1114.03 258.388   3
   1  -3 -15 12528.1 751.388   3
   1  -3 -14 1956.85 298.788   3
   1  -3 -13 9754.14 601.622   3
   1  -3 -12 16100.8 744.912   3
   1  -3 -11 17912.0 754.712   3
  -1  -3  10 6017.43 398.963   3
   1  -3 -10 6101.02 408.014   3
   1  -3  -9 35646.9 1023.68   3
  -1  -3   9 35942.8 1025.38   3
  -1  -3   9 37847.4 1068.13   2
   1  -3  -8 2238.23 225.925   3
  -1  -3   8 2509.20 241.095   2
  -1  -3   8 2358.45 226.009   3
   1  -3  -8 2110.51 128.078   1
   1  -3  -7-13.1846 36.0833   1
   1  -3  -7 89.1621 89.8694   3
  -1  -3   7 93.1393 70.4409   3
  -1  -3   7-18.6616 73.7104   2
  -1  -3   6 17298.0 579.268   2
   1  -3  -6 17497.3 554.518   3
   1  -3  -6 16750.9 438.907   1
  -1  -3   5 3286.12 228.187   2
  -1  -3   5 2638.52 186.452   3
   1  -3  -5 2749.27 164.661   1
  -1  -3   4 105850. 1842.93   2
  -1  -3   4 100717. 1753.75   3
   1  -3  -4 103213. 1730.64   1
  -1  -3   3 126300. 2118.26   2
  -1  -3   3 124500. 2016.17   3
   1  -3  -3 126558. 2066.34   1
  -1  -3   2 59762.2 1018.41   3
  -1  -3   2 60712.5 1140.01   2
   1  -3  -2 60991.1 1134.60   1
  -1  -3   1 65345.7 1176.84   2
  -1  -3   1 64250.2 1021.92   3
   1  -3  -1 65137.0 1208.29   1
   1  -3   0 30802.2 574.184   3
  -1  -3   0 30924.3 653.480   2
   1  -3   0 25619.5 658.018   1
   1  -3   0 30914.1 612.686   2
   1  -3   1 118121. 1909.57   2
   1  -3   1 119138. 1868.77   3
   1  -3   2 134412. 2171.56   2
   1  -3   2 133230. 2134.12   3
   1  -3   2 134888. 2242.11   1
   1  -3   3 149906. 2493.27   1
   1  -3   3 153980. 2434.50   3
   1  -3   3 148757. 2451.80   2
  -1  -3  -3 150762. 2358.93   3
   1  -3   4 40262.9 894.871   2
  -1  -3  -4 40666.9 837.252   3
   1  -3   4 40992.4 883.670   3
   1  -3   5 39786.7 910.602   3
   1  -3   5 38499.8 916.090   2
  -1  -3  -5 39437.1 868.672   3
   1  -3   6 7191.67 359.788   2
  -1  -3  -6 7512.21 340.544   3
   1  -3   7 15110.5 561.845   3
   1  -3   7 13750.7 546.406   2
  -1  -3  -7 14263.9 524.021   3
   1  -3   8 18.2882 92.0760   3
  -1  -3  -8 223.600 112.060   3
   1  -3   8 80.3221 84.2170   2
   1  -3   9 3957.79 319.754   2
   1  -3   9 4013.03 313.612   3
  -1  -3  -9 4198.34 315.889   3
  -1  -3 -10 3333.09 304.840   3
  -1  -3 -11 2527.93 277.223   3
  -1  -3 -12 13880.9 687.588   3
  -1  -3 -13 7477.77 527.115   3
  -1  -3 -14 4793.09 450.971   3
  -1  -3 -15 3393.00 394.350   3
  -1  -3 -16 2422.20 352.582   3
   1  -1 -16 919.753 244.226   3
   1  -1 -15 339.042 187.629   3
   1  -1 -14 12320.6 704.514   3
   1  -1 -13 28281.1 1052.25   3
   1  -1 -12 22468.5 883.571   3
   1  -1 -11 15769.8 698.029   3
  -1  -1  10 16705.8 676.520   2
   1  -1 -10 15757.8 661.962   3
  -1  -1   9 452.092 121.203   2
   1  -1  -9 540.136 138.378   3
   1  -1  -8 16337.2 601.879   3
   1  -1  -8 15319.8 296.611   1
  -1  -1   8 17255.1 614.258   2
  -1  -1   8 16512.3 594.468   3
   1  -1  -7 21544.6 400.629   1
  -1  -1   7 22964.0 686.876   2
   1  -1  -7 22340.7 677.957   3
   1  -1  -6 5907.03 300.268   3
   1  -1  -6 5824.16 159.633   1
  -1  -1   6 5890.83 303.153   2
  -1  -1   6 6010.91 297.509   3
   1  -1  -5 38519.7 648.541   1
   1  -1  -5 38696.7 861.532   3
  -1  -1   5 39037.2 865.438   2
  -1  -1   5 38920.1 849.858   3
   1  -1  -4 7080.11 277.968   3
   1  -1  -4 7208.39 180.734   1
  -1  -1   4 6610.76 260.991   3
  -1  -1   4 6512.95 273.422   2
  -1  -1   3 54919.4 1007.02   2
   1  -1  -3 56088.5 896.021   1
  -1  -1   3 56179.2 991.517   3
  -1  -1   2 96512.7 1543.12   2
  -1  -1   2 95959.2 1505.29   3
   1  -1  -2 97212.3 1478.17   1
   1  -1  -1 56896.1 908.871   1
  -1  -1   1 56106.6 924.053   2
  -1  -1   0 106859. 1620.03   2
  -1  -1  -1 213519. 3161.66   3
   1  -1   1 226109. 3213.38   3
   1  -1   1 218296. 3193.93   2
   1  -1   1 218785. 3214.79   1
   1  -1   2 172926. 2672.26   1
   1  -1   2 181314. 2723.55   3
  -1  -1  -2 182646. 2690.80   3
   1  -1   2 182720. 2716.12   2
   1  -1   3 122965. 1899.17   1
   1  -1   3 124726. 1997.51   3
  -1  -1  -3 124193. 1973.33   3
  -1  -1  -4 260684. 4030.15   3
   1  -1   4 263990. 4056.79   3
  -1  -1  -5 14045.3 451.375   3
   1  -1   5 14256.9 459.492   3
  -1  -1  -6 7746.32 348.454   3
  -1  -1  -7 28802.7 795.966   3
  -1  -1  -8 7120.87 387.254   3
   1  -1   8 7262.08 391.490   3
   1  -1   9 3681.63 294.088   3
  -1  -1  -9 3415.99 287.335   3
   1  -1  10 9963.91 520.027   2
   1  -1  10 9361.96 505.990   3
  -1  -1 -10 8754.09 488.843   3
  -1  -1 -11 1514.29 220.824   3
  -1  -1 -12 1069.11 215.853   3
  -1  -1 -13 21697.2 911.685   3
  -1  -1 -14 3061.15 356.280   3
  -1  -1 -15 5240.80 481.897   3
  -1  -1 -16 4296.14 459.102   3
   1   1 -16 630.582 202.376   3
   1   1 -15 215.871 184.969   3
   1   1 -14 12391.5 707.782   3
   1   1 -13 25558.9 503.646   1
   1   1 -13 27115.2 1030.48   3
   1   1 -12 22447.0 888.429   3
   1   1 -11 16512.3 415.710   1
   1   1 -11 15952.5 702.311   3
   1   1 -10 17167.8 690.873   3
   1   1 -10 17084.5 429.769   1
   1   1  -9 604.776 72.3501   1
   1   1  -9 556.415 131.672   3
   1   1  -8 16608.3 609.355   3
   1   1  -8 16985.9 422.156   1
   1   1  -7 22423.3 682.727   3
   1   1  -6 6357.19 314.128   3
   1   1  -5 38657.3 858.529   3
   1   1  -4 7013.17 276.284   3
   1   1  -3 54795.7 992.578   3
  -1   1   3 56479.1 896.296   1
   1   1  -2 98315.3 1531.92   3
  -1   1   2 97230.5 1496.95   1
  -1   1   1 56534.5 909.215   1
  -1   1   0 105375. 1606.61   1
  -1   1  -1 223444. 3234.30   3
  -1   1  -1 216880. 3235.25   1
  -1   1  -1 218212. 3217.30   2
   1   1   1 221148. 3187.09   3
  -1   1  -2 180922. 2621.63   1
   1   1   2 177373. 2634.37   3
  -1   1  -2 185568. 2676.72   3
  -1   1  -3 124671. 1994.96   3
   1   1   3 122144. 1962.22   3
  -1   1  -3 125139. 1891.56   1
  -1   1  -4 265657. 4078.25   3
   1   1   4 269965. 4054.48   3
  -1   1  -4 262027. 3911.45   1
   1   1   5 14914.9 456.756   3
  -1   1  -5 13596.5 455.417   3
  -1   1  -5 14445.2 338.149   1
  -1   1  -6 6856.20 338.439   3
   1   1   6 7416.67 340.357   3
  -1   1  -6 7364.44 225.544   1
  -1   1  -7 28425.0 796.285   3
   1   1   7 28652.9 787.961   3
  -1   1  -7 28120.8 564.584   1
  -1   1  -8 7004.46 385.588   3
  -1   1  -8 7428.51 232.304   1
  -1   1  -9 3888.36 159.888   1
  -1   1  -9 3590.26 298.330   3
  -1   1 -10 8499.15 482.266   3
  -1   1 -10 8568.73 248.788   1
  -1   1 -11 1414.37 84.7790   1
  -1   1 -11 1696.92 241.931   3
  -1   1 -12 1458.59 259.772   3
  -1   1 -13 23547.8 966.792   3
  -1   1 -14 2949.79 359.510   3
  -1   1 -15 5017.97 478.751   3
  -1   1 -16 3771.23 441.729   3
   1   3 -16 1330.61 284.220   3
   1   3 -15 13202.8 771.671   3
   1   3 -14 2191.38 317.485   3
   1   3 -13 10120.7 616.698   3
   1   3 -13 10686.9 429.631   1
   1   3 -12 16942.4 562.789   1
   1   3 -12 17013.2 767.137   3
   1   3 -11 18620.4 769.227   3
   1   3 -11 19587.0 607.668   1
   1   3 -10 5865.80 308.459   1
   1   3 -10 5867.57 402.119   3
   1   3  -9 36498.9 885.406   1
   1   3  -9 35797.5 1020.83   3
  -1   3   8 2113.70 126.926   1
   1   3  -8 2231.17 183.215   1
   1   3  -8 1852.33 204.328   3
   1   3  -7 82.7960 57.2201   1
   1   3  -7-57.2299 86.2298   3
  -1   3   7 96.0462 44.5641   1
   1   3  -6 17389.8 526.559   1
   1   3  -6 17004.2 552.316   3
  -1   3   6 17521.9 445.197   1
  -1   3   5 2794.25 164.752   1
   1   3  -5 2644.90 192.551   3
   1   3  -5 2836.58 195.041   1
   1   3  -4 102670. 1866.57   2
  -1   3   4 103498. 1740.32   1
   1   3  -4 103471. 1768.64   3
   1   3  -4 105186. 1825.17   1
   1   3  -3 128703. 2152.92   2
   1   3  -3 128092. 2147.42   1
   1   3  -3 127702. 2036.30   3
  -1   3   3 123963. 2076.71   1
  -1   3   2 60904.5 1147.91   1
   1   3  -2 63156.5 1172.55   2
   1   3  -2 61723.4 1038.41   3
   1   3  -2 61555.8 1179.20   1
   1   3  -1 64843.4 1194.15   2
   1   3  -1 63236.1 1214.22   1
  -1   3   1 67087.6 1133.22   2
  -1   3   1 64099.8 1207.44   1
   1   3  -1 65847.3 1029.03   3
   1   3   0 31509.8 703.496   1
  -1   3   0 31753.0 639.689   2
  -1   3   0 31759.3 711.054   1
   1   3   0 31704.5 683.372   2
   1   3   1 119086. 1983.89   1
   1   3   1 119869. 1975.71   2
  -1   3  -1 120216. 1937.62   2
  -1   3  -1 119980. 1879.32   3
  -1   3  -1 119739. 2010.48   1
   1   3   2 133439. 2180.68   1
  -1   3  -2 134855. 2185.08   2
  -1   3  -2 137076. 2237.67   1
  -1   3  -2 133877. 2139.63   3
  -1   3  -3 151569. 2483.21   1
   1   3   3 152507. 2407.40   1
  -1   3  -3 147813. 2471.03   2
  -1   3  -3 152726. 2437.26   3
  -1   3  -4 40215.2 872.640   1
   1   3   4 40131.9 792.951   1
  -1   3  -4 39384.6 873.083   3
  -1   3  -4 39529.6 895.474   2
   1   3   5 38255.0 760.111   1
  -1   3  -5 39051.9 870.179   1
  -1   3  -5 40239.7 914.788   3
  -1   3  -6 7463.36 361.555   3
  -1   3  -6 7952.35 330.914   1
   1   3   6 7640.17 250.584   1
   1   3   7 14557.2 356.636   1
  -1   3  -7 14456.7 548.955   3
  -1   3  -7 14450.4 474.142   1
  -1   3  -8 69.5128 52.0246   1
   1   3   8 87.0381 31.3195   1
  -1   3  -8 134.279 98.5546   3
  -1   3  -9 3605.14 301.508   3
  -1   3  -9 4073.78 244.951   1
  -1   3 -10 3803.26 335.092   3
  -1   3 -10 3619.13 233.533   1
  -1   3 -11 3045.78 317.112   3
  -1   3 -11 2704.13 203.928   1
  -1   3 -12 15162.9 514.316   1
  -1   3 -12 14357.6 721.292   3
  -1   3 -13 6629.90 501.791   3
  -1   3 -14 5288.20 475.272   3
  -1   3 -15 2973.98 379.771   3
   1   5 -15 1090.71 250.685   3
   1   5 -14 3712.04 409.552   3
   1   5 -13 5607.65 473.393   3
   1   5 -12 1128.34 180.837   1
   1   5 -12 1112.49 210.936   3
   1   5 -11 19689.7 726.154   1
   1   5 -11 19510.0 804.281   3
   1   5 -10 15390.9 676.115   3
  -1   5  10 15414.4 476.200   1
   1   5 -10 15960.2 633.348   1
   1   5  -9 13135.2 585.622   3
   1   5  -9 13235.3 566.822   1
  -1   5   9 12278.2 436.481   1
   1   5  -8 3059.79 261.516   3
   1   5  -8 2848.88 256.399   1
  -1   5   8 2782.14 204.835   1
   1   5  -7 2400.38 252.604   2
  -1   5   7 2680.92 201.561   1
   1   5  -7 2527.79 235.065   1
   1   5  -7 2894.16 239.929   3
   1   5  -6 4374.76 275.872   3
   1   5  -6 4508.71 327.696   2
  -1   5   6 4157.87 255.052   1
   1   5  -6 4420.97 308.626   1
   1   5  -5 3944.06 289.354   2
   1   5  -5 4057.96 287.847   1
   1   5  -5 4186.41 245.140   3
  -1   5   5 4025.92 255.956   1
   1   5  -4 17166.6 487.322   3
   1   5  -4 17569.1 611.039   1
   1   5  -4 16063.2 585.311   2
  -1   5   4 16298.4 549.392   1
   1   5  -3 10932.9 337.808   3
  -1   5   3 10609.3 404.800   2
   1   5  -3 10778.9 461.270   1
  -1   5   3 10283.7 426.828   1
   1   5  -2 2290.53 130.366   3
  -1   5   2 1985.15 187.743   1
   1   5  -2 2374.26 211.534   1
  -1   5   2 2268.46 179.544   2
  -1   5   1 19857.9 629.073   1
  -1   5   1 19198.1 550.557   2
   1   5  -1 19123.4 627.607   1
   1   5   0 24650.8 721.997   1
  -1   5   0 24730.9 723.121   1
  -1   5   0 24167.3 635.876   2
   1   5   1 70207.9 1436.63   1
  -1   5  -1 68000.9 1346.86   2
  -1   5  -1 70369.8 1464.35   1
  -1   5  -2 159095. 2686.95   2
   1   5   2 159640. 2734.91   1
  -1   5  -2 160698. 2796.35   1
  -1   5  -3 41547.0 1034.10   1
   1   5   3 40958.2 971.286   1
  -1   5  -3 41333.8 884.425   3
  -1   5  -4 715.518 110.099   3
   1   5   4 845.448 123.363   1
  -1   5  -4 878.429 138.681   1
  -1   5  -5 3259.61 256.869   1
  -1   5  -5 2716.96 213.561   3
  -1   5  -5 3226.66 252.942   2
   1   5   5 2924.43 210.518   1
  -1   5  -6 3594.75 263.436   3
  -1   5  -6 3964.09 285.512   1
   1   5   6 3950.32 239.699   1
  -1   5  -6 3763.46 291.036   2
   1   5   7 7724.89 337.783   1
  -1   5  -7 7454.57 402.750   3
  -1   5  -7 8095.75 416.213   1
  -1   5  -8 184.447 105.454   3
   1   5   8 252.104 72.0970   1
  -1   5  -8 204.960 95.4054   1
  -1   5  -9 17725.2 705.889   3
   1   5   9 17243.0 502.490   1
  -1   5  -9 17775.4 661.159   1
  -1   5 -10 11164.9 515.416   1
   1   5  10 10526.2 351.667   1
  -1   5 -10 9521.25 537.897   3
  -1   5 -11 3946.24 370.546   3
  -1   5 -11 4264.95 318.464   1
  -1   5 -12 1541.09 245.820   3
  -1   5 -12 2576.82 248.424   1
  -1   5 -13 1145.31 244.970   3
  -1   5 -14 2842.86 357.926   3
  -1   5 -15 3172.17 391.663   3
   1   7 -14 335.194 147.928   3
   1   7 -13 1318.73 250.303   3
   1   7 -12 1526.08 244.268   3
   1   7 -11 8284.10 520.200   3
   1   7 -10 2154.77 262.463   3
   1   7  -9 16730.0 683.681   3
  -1   7   9 16817.8 625.653   1
  -1   7   8 15270.5 601.201   1
   1   7  -8 14586.3 603.829   3
   1   7  -8 15076.8 719.830   2
   1   7  -7 804.900 173.926   2
   1   7  -7 1036.23 154.859   3
  -1   7   7 612.358 131.309   1
  -1   7   6 132.034 84.1434   1
  -1   7   6 6.82563 86.8336   2
   1   7  -6 58.3217 104.124   2
   1   7  -6-4.46392 69.0494   3
  -1   7   5 994.631 156.674   2
   1   7  -5 933.213 129.908   3
  -1   7   5 1184.72 175.139   1
   1   7  -5 977.641 176.473   2
  -1   7   4 4325.63 329.816   1
   1   7  -4 4599.85 344.705   2
   1   7  -4 4750.14 247.217   3
  -1   7   4 4412.47 305.006   2
  -1   7   3 6382.28 356.840   2
   1   7  -3 7183.62 416.351   2
  -1   7   3 6493.08 399.772   1
  -1   7   2 1990.03 200.221   2
   1   7  -2 2667.70 267.264   1
   1   7  -2 2034.86 220.321   2
  -1   7   2 2278.44 236.408   1
  -1   7   1 8468.43 466.823   1
   1   7  -1 8673.30 436.973   2
   1   7  -1 8721.85 476.312   1
  -1   7   1 8567.46 407.968   2
  -1   7   0 13940.6 606.431   1
   1   7   0 13150.1 548.549   2
  -1   7   0 12734.7 512.181   2
   1   7   0 14067.6 605.868   1
   1   7   1 12210.6 562.360   1
  -1   7  -1 12002.3 500.436   2
  -1   7  -1 12189.4 570.848   1
   1   7   1 11864.0 517.074   2
   1   7   2 12697.5 567.039   1
   1   7   2 12326.2 527.501   2
  -1   7  -2 11982.4 511.702   2
   1   7   3 27223.5 870.471   1
  -1   7  -3 26598.2 825.419   2
   1   7   3 26819.0 833.768   2
   1   7   4 1166.82 185.239   1
   1   7   4 839.374 153.419   2
  -1   7  -4 539.988 131.713   2
   1   7   5 5987.74 377.760   1
  -1   7  -5 6471.17 405.877   2
   1   7   5 5831.38 384.109   2
  -1   7  -5 6803.64 350.895   3
  -1   7  -6 599.258 150.726   2
   1   7   6 946.556 172.056   2
  -1   7  -6 770.374 138.267   3
   1   7   6 662.745 132.051   1
  -1   7  -7 6219.23 379.307   3
   1   7   7 6611.80 385.396   1
  -1   7  -7 6778.85 447.403   2
  -1   7  -8 279.258 111.932   3
   1   7   8 608.575 131.918   1
  -1   7  -9 6609.18 433.492   3
   1   7   9 6377.50 363.172   1
  -1   7 -10 378.130 129.228   3
  -1   7 -11 2463.85 300.349   3
  -1   7 -12 2810.13 327.585   3
  -1   7 -13 248.492 136.220   3
  -1   7 -14 1309.66 258.739   3
  -1   9  11 1047.04 219.008   2
  -1   9  10 318.040 137.657   2
   1   9  -9 729.377 163.379   3
   1   9  -9 587.242 187.230   2
  -1   9   9 520.777 163.160   2
   1   9  -8 134.127 97.2315   3
  -1   9   8 140.416 110.962   2
   1   9  -8-14.5744 121.844   2
   1   9  -7 2010.26 208.508   3
  -1   9   7 1756.71 245.255   2
   1   9  -7 2036.44 292.940   2
  -1   9   6 88.3392 95.2076   2
   1   9  -6 55.6599 112.672   2
   1   9  -5 1289.92 221.806   2
  -1   9   5 1608.67 220.268   2
   1   9  -4 3242.65 326.397   2
  -1   9   4 3282.58 303.887   2
   1   9  -3 1629.99 227.253   2
  -1   9   3 1569.48 207.508   2
   1   9  -2 2768.69 298.933   2
  -1   9   2 3242.49 290.121   2
   1   9  -1 2643.29 278.107   2
  -1   9   1 2679.58 273.251   2
  -1   9   0 963.067 169.563   2
   1   9   0 1030.89 183.177   2
   1   9   1 10681.5 558.829   2
  -1   9  -1 11234.1 550.152   2
  -1   9  -2 10770.5 554.701   2
   1   9   2 10939.3 569.265   2
   1   9   3 23.7478 103.267   2
  -1   9  -3-32.1785 102.192   2
  -1   9  -4 5521.49 406.848   2
   1   9   4 5514.67 412.476   2
  -1   9  -5 1325.93 221.828   2
   1   9   5 1132.52 199.318   2
   1   9   6 247.012 132.823   2
  -1   9  -6 118.570 114.335   2
  -1   9  -7 4240.06 389.981   2
  -1   9  -7 4630.84 328.886   3
   1   9   7 3977.61 367.000   2
  -1   9  -8 716.843 156.266   3
   1   9   8 651.981 168.503   2
  -1   9  -9 469.457 144.354   3
   1   9   9 319.553 146.460   2
  -1   9 -10 455.643 148.714   3
   1   9  10 332.589 147.738   2
  -1   9 -11 165.911 118.246   3
   1   9  11-73.0085 168.370   2
   1  11  -8 436.508 193.919   2
   1  11  -7 212.305 140.091   2
  -1  11   6 718.953 177.893   2
   1  11  -6 505.241 187.297   2
  -1  11   5 624.052 168.191   2
   1  11  -5 270.261 135.834   2
  -1  11   4 134.679 123.200   2
   1  11  -4 104.267 115.279   2
  -1  11   3 283.460 121.269   2
   1  11  -3 51.1637 117.838   2
   1  11  -2 1814.63 268.928   2
  -1  11   2 1111.40 206.206   2
  -1  11   1 5125.25 411.181   2
   1  11  -1 4903.21 429.414   2
   1  11   0 2110.55 289.992   2
  -1  11   0 1783.04 261.478   2
   1  11   1 2043.64 293.964   2
  -1  11  -1 2566.99 297.477   2
  -1  11  -2-6.31865 100.301   2
   1  11   2 69.6290 115.543   2
   1  11   3 194.482 134.713   2
  -1  11  -3 174.819 128.585   2
   1  11   4 234.045 158.322   2
  -1  11  -4 394.129 153.543   2
   1  11   5 450.999 164.152   2
  -1  11  -5 388.208 152.923   2
  -1  11  -6 3276.16 363.181   2
   1  11   6 3927.43 398.551   2
  -1  11  -7 3225.86 381.257   2
   1  11   7 2892.57 350.092   2
   1  11   8 324.668 157.905   2
   2  -8 -13 679.788 188.893   3
   2  -8 -12 5081.32 419.106   3
   2  -8 -11 371.314 134.014   3
   2  -8 -10 2836.20 294.739   3
   2  -8  -9 10892.4 544.747   3
   2  -8  -8 493.347 125.213   3
   2  -8  -7 9619.95 458.863   3
   2  -8  -6 163.860 81.1463   3
  -2  -8   5 3600.74 222.077   3
  -2  -8   4 681.487 92.2458   3
   2  -8  -3 10245.3 390.408   3
  -2  -8   2 3054.02 281.384   2
   2  -8  -2 2904.94 192.271   3
   2  -8  -1 1534.85 140.471   3
   2  -8   0 517.790 85.4755   3
   2  -8   1 10253.1 386.326   3
   2  -8   1 9812.13 460.767   2
   2  -8   2 3844.65 290.305   2
   2  -8   3 9149.68 461.477   2
  -2  -8  -3 9129.72 223.608   3
  -2  -8  -3 9068.88 220.182   3
   2  -8   4 14514.0 608.995   2
   2  -8   4 14253.8 537.606   3
  -2  -8  -4 14828.4 378.537   3
  -2  -8  -5 1727.12 136.416   3
   2  -8   5 1917.14 205.869   3
   2  -8   5 1605.72 209.720   2
  -2  -8  -6 1329.97 134.611   3
   2  -8   6 1271.86 184.127   3
   2  -8   7 2958.16 279.647   3
  -2  -8  -7 2260.20 194.152   3
  -2  -8  -8 1371.56 172.946   3
  -2  -8  -9 1282.23 171.057   3
  -2  -8 -10 676.361 139.158   3
  -2  -8 -11 2500.43 272.872   3
   2  -6 -15 544.567 191.350   3
   2  -6 -14 712.897 199.832   3
   2  -6 -13 990.946 214.774   3
   2  -6 -12 446.282 150.680   3
   2  -6 -11 5386.08 409.367   3
   2  -6 -10 24338.0 877.820   3
   2  -6  -9 11482.2 554.682   3
  -2  -6   8 8359.65 428.995   3
   2  -6  -8 7900.22 431.979   3
   2  -6  -8 8003.69 402.731   1
   2  -6  -7 2029.03 209.801   3
  -2  -6   7 1847.42 192.305   3
  -2  -6   7 1937.25 228.573   2
   2  -6  -7 1513.14 178.692   1
  -2  -6   6 8745.91 461.627   2
   2  -6  -6 8432.09 420.149   1
  -2  -6   5 2188.48 174.555   3
  -2  -6   5 1887.56 208.552   2
   2  -6  -5 1885.15 205.950   1
   2  -6  -4 12182.5 523.446   1
  -2  -6   4 12660.5 533.800   2
  -2  -6   4 12387.8 399.249   3
  -2  -6   3 4571.21 200.155   3
   2  -6  -3 4352.55 305.949   1
  -2  -6   3 4492.01 302.655   2
   2  -6  -2 11186.7 505.739   1
  -2  -6   2 11323.9 295.904   3
  -2  -6   2 11632.8 484.441   2
   2  -6  -1 2981.87 264.725   1
  -2  -6   1 2374.93 96.2890   3
   2  -6  -1 2393.27 160.453   3
  -2  -6   1 2562.70 217.467   2
   2  -6   0 10072.6 393.141   2
   2  -6   0 10056.7 347.167   3
   2  -6   0 10303.1 492.716   1
   2  -6   1 13653.8 473.143   2
   2  -6   1 12612.6 557.983   1
   2  -6   1 13803.7 427.211   3
   2  -6   2 1127.92 140.155   2
   2  -6   2 1136.20 124.688   3
   2  -6   2 1062.75 178.349   1
  -2  -6  -2 1056.47 70.9906   3
   2  -6   3 30010.0 763.809   3
  -2  -6  -3 30510.5 613.465   3
   2  -6   3 29755.9 811.177   2
  -2  -6  -4 30218.7 666.849   3
   2  -6   4 29775.4 837.223   2
   2  -6   5 1502.39 181.395   2
  -2  -6  -5 1393.01 132.562   3
   2  -6   5 1213.46 156.793   3
   2  -6   6 7613.90 400.351   3
  -2  -6  -6 6930.32 330.836   3
   2  -6   6 7352.61 411.020   2
   2  -6   7 8766.47 467.394   2
  -2  -6  -7 7419.31 367.971   3
   2  -6   7 7228.11 419.054   3
  -2  -6  -8 2355.84 229.406   3
   2  -6   8 2928.54 276.599   3
  -2  -6  -9 10379.6 503.994   3
  -2  -6 -10 1708.95 217.719   3
  -2  -6 -11 3588.94 333.348   3
  -2  -6 -12 3970.90 365.631   3
  -2  -6 -13 1140.60 221.888   3
  -2  -6 -14 455.882 185.488   3
  -2  -6 -15 4348.24 446.908   3
   2  -4 -16 282.621 148.977   3
   2  -4 -15 865.772 222.300   3
   2  -4 -14 547.706 195.780   3
   2  -4 -13 688.008 204.572   3
   2  -4 -12 6301.35 463.351   3
   2  -4 -11 7246.20 476.726   3
   2  -4 -10 16928.4 468.917   1
   2  -4 -10 17007.7 703.402   3
   2  -4  -9 21718.5 566.776   1
   2  -4  -9 21640.1 766.333   3
  -2  -4   9 21179.9 742.387   3
  -2  -4   9 21297.1 788.854   2
  -2  -4   8 5193.71 329.475   3
  -2  -4   8 5996.30 378.801   2
   2  -4  -8 5782.59 267.809   1
   2  -4  -8 6029.26 362.310   3
  -2  -4   7 42435.9 1091.20   2
   2  -4  -7 41721.1 1037.54   3
   2  -4  -7 42135.3 911.405   1
  -2  -4   7 39509.4 997.508   3
   2  -4  -6 6447.61 295.305   1
  -2  -4   6 6231.67 350.857   2
  -2  -4   5 7182.94 307.023   3
   2  -4  -5 7092.00 311.430   1
  -2  -4   5 6839.71 352.669   2
   2  -4  -4 35980.1 828.987   1
  -2  -4   4 33446.6 744.355   3
  -2  -4   4 36361.0 879.491   2
  -2  -4   3 58309.0 1187.25   2
   2  -4  -3 55220.0 1156.25   1
  -2  -4   3 55951.7 1012.53   3
   2  -4  -2 25466.4 680.649   1
  -2  -4   2 25203.0 500.500   3
  -2  -4   2 26621.9 677.266   2
  -2  -4   1 954.504 116.759   2
  -2  -4   1 984.498 54.5104   3
   2  -4  -1 922.962 127.463   1
  -2  -4   0 62275.6 1208.06   2
   2  -4   0 59746.2 1099.00   2
   2  -4   0 60987.2 1095.58   3
  -2  -4  -1 106096. 1652.72   3
   2  -4   1 112813. 1845.16   3
   2  -4   1 112067. 1860.70   2
   2  -4   2 59138.3 1122.43   3
   2  -4   2 59398.3 1136.01   2
  -2  -4  -2 58865.7 975.608   3
   2  -4   3 48185.5 1003.29   2
   2  -4   3 46828.9 1077.09   1
  -2  -4  -3 48099.8 882.231   3
   2  -4   3 48033.5 998.251   3
  -2  -4  -4 49364.9 961.396   3
   2  -4   4 48441.2 1106.49   1
   2  -4   4 48176.5 1054.72   2
   2  -4   4 49459.6 1056.64   3
   2  -4   5 8446.52 378.504   2
  -2  -4  -5 8270.12 330.096   3
   2  -4   6 4822.22 299.108   3
  -2  -4  -6 4444.21 259.807   3
   2  -4   6 4575.95 297.328   2
   2  -4   7 538.624 125.902   2
   2  -4   7 571.913 122.132   3
  -2  -4  -7 479.736 103.526   3
   2  -4   8 11675.5 537.004   2
  -2  -4  -8 10832.4 480.121   3
   2  -4   8 11472.1 533.433   3
   2  -4   9 3989.76 327.945   2
   2  -4   9 5005.76 365.543   3
  -2  -4  -9 3917.25 307.015   3
  -2  -4 -10 6551.75 420.845   3
  -2  -4 -11 3688.01 336.490   3
  -2  -4 -12 5558.54 431.999   3
  -2  -4 -13 6733.03 494.539   3
  -2  -4 -14 6857.06 523.221   3
  -2  -4 -15 3001.11 367.872   3
  -2  -4 -16 782.395 239.334   3
   2  -2 -16 3112.93 391.831   3
   2  -2 -15 1353.42 289.891   3
   2  -2 -14 6806.64 527.109   3
   2  -2 -13 3144.71 342.183   3
   2  -2 -12 35519.9 1161.16   3
   2  -2 -11 29854.9 1004.60   3
   2  -2 -10 18100.3 369.232   1
  -2  -2  10 19398.6 738.640   2
   2  -2 -10 17709.5 711.534   3
   2  -2  -9 26695.2 846.947   3
  -2  -2   9 25902.5 835.982   2
   2  -2  -9 25424.1 507.654   1
  -2  -2   8 10081.4 466.032   2
   2  -2  -8 10174.0 278.432   1
   2  -2  -8 9832.59 465.066   3
  -2  -2   7 27168.7 777.290   2
   2  -2  -7 26334.9 761.654   3
   2  -2  -7 26768.4 548.434   1
   2  -2  -6 10175.1 285.583   1
  -2  -2   6 9686.19 410.664   2
   2  -2  -6 9955.34 403.574   3
  -2  -2   6 9173.92 375.972   3
  -2  -2   5 27519.4 667.323   3
  -2  -2   5 27178.5 704.715   2
   2  -2  -5 27484.4 572.063   1
  -2  -2   4 65081.0 1188.59   3
  -2  -2   4 66759.3 1252.97   2
   2  -2  -4 64984.8 1136.50   1
   2  -2  -3 3145.58 156.418   1
  -2  -2   3 2987.96 176.263   2
  -2  -2   3 3199.88 154.850   3
   2  -2  -2 20824.1 476.125   1
  -2  -2   2 20099.8 491.419   2
  -2  -2   1 6129.69 228.312   2
   2  -2  -1 5980.31 226.599   1
   2  -2   0 580037. 8472.66   3
   2  -2   0 589500. 8414.24   2
  -2  -2   0 595164. 8535.02   2
   2  -2   1 225859. 3349.14   2
   2  -2   1 223625. 3392.01   3
   2  -2   1 222420. 3443.57   1
  -2  -2  -1 228643. 3275.51   3
   2  -2   2 35178.7 713.469   3
  -2  -2  -2 35772.1 640.420   3
   2  -2   2 35503.3 690.082   2
   2  -2   2 34736.1 719.371   1
   2  -2   3 4953.19 219.297   2
   2  -2   3 5522.43 228.555   1
   2  -2   3 4758.98 223.450   3
  -2  -2  -3 5015.83 202.351   3
   2  -2   4 35910.5 764.866   1
   2  -2   4 38383.2 841.029   3
  -2  -2  -4 37475.1 790.084   3
   2  -2   4 39547.6 833.506   2
   2  -2   5 2435.29 157.222   1
   2  -2   5 2617.56 194.059   2
  -2  -2  -5 2318.50 175.456   3
   2  -2   5 2249.54 182.380   3
   2  -2   6 30592.6 803.538   2
  -2  -2  -6 29818.7 769.630   3
   2  -2   7 1221.61 164.113   3
  -2  -2  -7 1341.39 169.537   3
   2  -2   7 1219.52 157.429   2
  -2  -2  -8 7819.43 406.002   3
   2  -2   8 8017.10 425.928   2
   2  -2   8 7895.72 422.766   3
   2  -2   9 6011.28 391.301   3
   2  -2   9 6128.79 393.164   2
  -2  -2  -9 5303.23 356.351   3
  -2  -2 -10 2561.13 267.532   3
  -2  -2 -11 15016.0 684.864   3
  -2  -2 -12 16986.6 764.155   3
  -2  -2 -13 6836.60 493.854   3
  -2  -2 -14 8242.43 581.781   3
  -2  -2 -15 1993.98 311.008   3
  -2  -2 -16-120.966 183.310   3
   2   0 -16 277.110 176.053   3
   2   0 -15 1459.19 270.728   3
   2   0 -14 341.636 191.592   3
   2   0 -13 8440.18 557.534   3
   2   0 -12 98060.6 1516.39   1
   2   0 -12 105510. 2256.70   3
   2   0 -11 2060.93 108.033   1
   2   0 -11 2152.89 111.111   1
   2   0 -11 1840.13 252.209   3
   2   0 -10 1560.29 223.306   3
   2   0 -10 1049.02 82.5937   1
  -2   0  10 1073.67 177.927   2
   2   0  -9 23404.9 782.927   3
   2   0  -8 7557.21 397.870   3
   2   0  -7 12191.5 479.138   3
   2   0  -6 812.404 137.080   3
   2   0  -5 52774.0 1072.73   3
   2   0  -4 12546.7 382.239   3
  -2   0   3 1897.97 119.112   2
   2   0  -2 60343.2 996.421   2
  -2   0   2 61686.3 995.586   2
  -2   0   1 215846. 3350.42   2
   2   0  -1 250612. 3362.38   2
  -2   0  -1 22728.2 431.119   3
   2   0   1 22406.4 393.275   1
  -2   0  -2 46811.9 822.556   3
   2   0   2 45215.7 713.938   1
  -2   0  -3 265087. 4008.08   3
  -2   0  -4 112858. 1909.46   3
  -2   0  -5 4377.84 249.437   3
  -2   0  -6 19789.8 606.016   3
  -2   0  -7 5442.50 318.194   3
  -2   0  -8 29104.3 855.834   3
   2   0   8 29439.7 865.134   3
  -2   0  -9 36847.1 1059.62   3
   2   0   9 41090.2 1098.30   3
  -2   0 -10 4561.01 352.940   3
   2   0  10 4925.27 360.032   3
  -2   0 -11 4287.65 364.893   3
  -2   0 -12 2938.90 317.252   3
  -2   0 -13 5683.84 462.823   3
  -2   0 -14 2965.62 355.925   3
  -2   0 -15 1068.16 261.442   3
  -2   0 -16 505.057 206.169   3
   2   2 -16 3709.61 431.577   3
   2   2 -15 1598.93 289.587   3
   2   2 -14 7777.43 554.654   3
   2   2 -13 3214.31 354.430   3
   2   2 -13 3430.25 207.586   1
   2   2 -12 33166.3 1121.85   3
   2   2 -12 36621.6 834.529   1
   2   2 -11 29472.1 994.011   3
   2   2 -11 30010.9 737.313   1
   2   2 -10 17615.7 702.131   3
   2   2 -10 17988.0 527.789   1
   2   2  -9 25832.6 653.328   1
   2   2  -9 24860.7 812.143   3
   2   2  -8 9404.95 444.438   3
   2   2  -7 25921.0 742.371   3
   2   2  -6 9522.57 392.050   3
  -2   2   6 10121.5 285.702   1
   2   2  -5 26419.5 667.892   3
  -2   2   5 26925.2 558.728   1
  -2   2   4 67645.7 1158.04   1
   2   2  -4 68057.0 1226.26   3
   2   2  -4 66646.6 1287.69   2
  -2   2   3 2902.33 149.501   1
   2   2  -3 3082.78 186.241   2
   2   2  -3 3203.80 160.239   3
   2   2  -2 20768.6 416.108   3
  -2   2   2 20580.4 472.460   1
   2   2  -2 20641.9 504.016   2
  -2   2   1 6185.53 232.668   1
  -2   2   1 6373.69 171.694   2
   2   2  -1 6782.38 242.337   2
  -2   2   0 598821. 8487.39   2
  -2   2   0 593653. 8614.25   1
   2   2   0 579772. 8599.46   2
  -2   2  -1 222951. 3334.62   2
  -2   2  -1 226732. 3377.86   3
  -2   2  -1 224939. 3425.10   1
  -2   2  -2 34580.9 708.082   1
  -2   2  -2 34646.2 707.372   3
  -2   2  -2 35052.7 681.993   2
   2   2   2 34655.1 631.266   3
   2   2   3 4658.53 193.542   3
   2   2   3 4709.57 168.642   1
  -2   2  -3 4614.33 224.690   3
  -2   2  -3 4640.73 207.170   1
   2   2   4 37793.4 786.830   3
   2   2   4 37052.7 665.052   1
  -2   2  -4 36689.8 834.666   3
  -2   2  -4 37932.5 768.517   1
   2   2   5 2225.97 169.543   3
   2   2   5 2228.13 99.4688   1
  -2   2  -5 2196.45 145.859   1
  -2   2  -5 2246.79 190.882   3
   2   2   6 29559.0 508.221   1
  -2   2  -6 29641.6 660.566   1
   2   2   6 29575.2 764.263   3
  -2   2  -6 29870.6 806.049   3
  -2   2  -7 1146.45 107.950   1
  -2   2  -7 1229.58 160.528   3
  -2   2  -8 7401.22 285.642   1
  -2   2  -8 7529.50 411.698   3
  -2   2  -9 5705.51 247.105   1
  -2   2  -9 5131.26 361.463   3
  -2   2 -10 2550.96 274.119   3
  -2   2 -10 2342.00 154.953   1
  -2   2 -11 14098.4 683.629   3
  -2   2 -11 15539.2 435.491   1
  -2   2 -12 17318.0 454.008   1
  -2   2 -12 17549.5 795.336   3
  -2   2 -13 5974.36 485.992   3
  -2   2 -14 6753.87 541.530   3
  -2   2 -15 2428.66 345.296   3
   2   4 -16-223.701 189.144   3
   2   4 -15 1036.08 243.182   3
   2   4 -14 110.653 124.588   3
   2   4 -13 763.733 133.376   1
   2   4 -13 420.572 166.357   3
   2   4 -12 6906.91 387.413   1
   2   4 -12 5991.19 449.836   3
   2   4 -11 7084.32 465.613   3
   2   4 -11 7735.38 406.922   1
   2   4 -10 15432.9 666.022   3
   2   4 -10 16790.1 611.700   1
   2   4  -9 22366.4 713.422   1
  -2   4   9 21903.7 566.191   1
   2   4  -9 21490.0 755.627   3
  -2   4   8 5968.67 271.126   1
   2   4  -8 6405.56 348.578   1
   2   4  -8 5940.62 353.721   3
   2   4  -7 40580.3 1100.64   2
   2   4  -7 43444.4 1034.90   1
   2   4  -7 39854.9 1002.46   3
  -2   4   7 41391.8 899.002   1
   2   4  -6 6257.89 333.935   1
   2   4  -6 5948.97 307.920   3
  -2   4   6 6171.39 285.522   1
   2   4  -6 6567.93 370.158   2
   2   4  -5 7327.58 314.217   3
  -2   4   5 7096.14 309.123   1
   2   4  -5 7064.69 351.593   1
   2   4  -4 37304.0 899.031   1
   2   4  -4 35294.8 768.590   3
  -2   4   4 35451.6 830.017   1
   2   4  -3 59507.9 1225.86   1
   2   4  -3 56830.8 1028.32   3
  -2   4   3 56565.5 1167.29   1
   2   4  -2 26498.3 510.154   3
   2   4  -2 25910.2 703.954   1
   2   4  -2 24448.0 679.796   2
  -2   4   2 25685.9 680.285   1
  -2   4   2 26707.7 601.609   2
  -2   4   1 958.186 121.539   1
  -2   4   1 1050.26 101.693   2
   2   4  -1 1115.07 137.795   1
   2   4  -1 837.658 110.391   2
  -2   4   0 62647.1 1135.56   2
   2   4   0 61979.4 1249.89   1
   2   4   0 62031.5 1227.94   2
  -2   4   0 62197.0 1258.27   1
  -2   4  -1 114081. 2025.85   1
  -2   4  -1 113711. 1900.13   2
   2   4   1 113971. 1993.56   1
   2   4   1 112805. 1983.09   2
   2   4   2 62797.0 1246.30   2
   2   4   2 60292.7 1210.52   1
  -2   4  -2 61850.7 1265.05   1
  -2   4  -2 61760.8 1170.71   2
  -2   4  -2 59269.1 1140.76   3
  -2   4  -3 48468.4 1017.59   2
  -2   4  -3 50623.1 1091.14   1
   2   4   3 46693.4 999.184   1
  -2   4  -3 48396.8 995.705   3
  -2   4  -4 49330.4 1056.57   3
  -2   4  -4 49801.6 1078.68   2
   2   4   4 49011.7 1007.32   1
  -2   4  -4 48042.5 1091.94   1
  -2   4  -5 7751.06 362.448   1
   2   4   5 7684.69 307.068   1
  -2   4  -5 7188.53 353.805   3
  -2   4  -6 4509.97 279.082   1
  -2   4  -6 4204.42 286.078   3
   2   4   6 4157.93 216.932   1
  -2   4  -7 527.245 103.561   1
  -2   4  -7 613.508 118.020   3
   2   4   7 588.770 82.8066   1
   2   4   8 10601.5 332.827   1
  -2   4  -8 11350.8 523.746   3
  -2   4  -8 11360.1 461.848   1
  -2   4  -9 3987.70 324.961   3
   2   4   9 4067.71 174.774   1
  -2   4  -9 4403.27 284.525   1
  -2   4 -10 6695.26 358.625   1
  -2   4 -10 5933.61 418.212   3
  -2   4 -11 4594.71 296.341   1
  -2   4 -11 3564.82 349.405   3
  -2   4 -12 6513.95 361.489   1
  -2   4 -12 5709.14 461.227   3
  -2   4 -13 7549.97 548.934   3
  -2   4 -14 7084.45 554.966   3
  -2   4 -15 3562.72 412.473   3
   2   6 -15 408.542 181.225   3
   2   6 -14 1275.62 245.864   3
   2   6 -13 1225.88 241.615   3
   2   6 -12 383.802 144.085   3
   2   6 -11 5672.84 423.076   3
   2   6 -10 22207.0 837.542   3
  -2   6  10 23507.6 693.215   1
   2   6  -9 11345.1 539.634   3
   2   6  -9 12462.3 654.096   2
  -2   6   9 11364.9 469.106   1
   2   6  -8 8562.18 437.964   3
   2   6  -8 8477.11 514.227   2
  -2   6   8 8014.27 398.393   1
   2   6  -7 1738.48 187.674   3
   2   6  -7 1930.01 241.989   2
  -2   6   7 1899.89 195.919   1
   2   6  -7 1881.75 224.460   1
   2   6  -6 8579.68 472.849   1
   2   6  -6 8306.16 377.750   3
   2   6  -6 8877.91 486.781   2
  -2   6   6 8726.90 422.648   1
  -2   6   5 2206.80 220.069   1
   2   6  -5 2116.22 173.117   3
   2   6  -5 2062.70 231.442   1
   2   6  -5 2085.40 229.544   2
  -2   6   4 12875.0 533.377   1
   2   6  -4 12681.2 402.974   3
   2   6  -4 14174.3 587.889   1
   2   6  -4 12123.3 540.435   2
  -2   6   3 4564.98 310.331   1
   2   6  -3 4201.27 307.197   2
   2   6  -3 4370.69 195.121   3
   2   6  -3 4676.56 327.249   1
   2   6  -2 11426.1 493.912   2
   2   6  -2 12752.7 542.804   1
  -2   6   2 11673.2 511.639   1
  -2   6   1 2758.52 244.815   1
   2   6  -1 2407.86 221.365   2
  -2   6   1 2509.07 194.078   2
   2   6  -1 2404.48 235.397   1
   2   6   0 11034.6 494.303   1
   2   6   0 10080.9 455.318   2
  -2   6   0 11192.7 499.968   1
  -2   6  -1 14347.3 578.816   1
   2   6   1 14115.8 561.685   1
   2   6   1 13496.7 531.301   2
   2   6   2 1248.79 167.106   1
  -2   6  -2 1341.64 191.587   1
   2   6   2 1362.98 175.192   2
  -2   6  -3 30953.8 921.141   1
   2   6   3 29174.1 859.173   2
   2   6   3 30818.1 863.511   1
  -2   6  -4 30288.8 856.585   2
  -2   6  -4 30122.9 793.060   3
   2   6   4 29633.9 884.512   2
  -2   6  -4 31236.2 929.877   1
   2   6   4 28992.7 840.695   1
  -2   6  -5 1551.84 192.401   2
   2   6   5 1763.73 191.966   1
  -2   6  -5 1330.69 167.759   3
  -2   6  -5 1131.99 169.261   1
  -2   6  -6 6822.04 379.321   3
  -2   6  -6 7557.48 430.537   1
  -2   6  -6 7195.24 420.875   2
   2   6   6 6593.09 355.787   1
  -2   6  -7 7930.22 452.279   1
  -2   6  -7 7320.01 413.785   3
   2   6   7 7619.86 375.416   1
  -2   6  -8 2474.21 256.094   3
  -2   6  -8 2741.34 268.179   1
   2   6   8 2566.10 213.322   1
   2   6   9 10942.6 427.700   1
  -2   6  -9 10452.1 556.462   3
  -2   6 -10 2071.23 266.108   3
  -2   6 -11 3315.49 343.393   3
  -2   6 -12 4629.59 419.307   3
  -2   6 -13 1462.12 264.496   3
  -2   6 -14 851.580 231.484   3
   2   8 -14 1079.42 243.603   3
   2   8 -13 755.649 208.148   3
   2   8 -12 4775.16 410.601   3
   2   8 -11 220.882 126.163   3
   2   8 -10 3298.75 317.549   3
   2   8  -9 10187.2 521.502   3
   2   8  -9 9700.65 626.411   2
  -2   8   8 404.156 129.234   2
   2   8  -8 496.734 132.158   3
   2   8  -8 54.2346 109.600   2
  -2   8   7 9046.71 497.385   2
   2   8  -7 9142.83 572.286   2
   2   8  -7 10171.7 455.935   3
  -2   8   6 85.4228 91.5309   2
   2   8  -6 235.845 87.8822   3
   2   8  -6 154.176 131.259   2
   2   8  -5 3635.40 337.895   2
  -2   8   5 3105.47 271.347   2
   2   8  -4 480.906 156.521   2
  -2   8   4 1120.43 166.829   2
  -2   8   3 9739.54 467.179   2
   2   8  -3 8829.06 505.061   2
   2   8  -2 2610.88 268.595   2
  -2   8   2 3372.23 270.365   2
  -2   8   1 1275.51 170.002   2
   2   8  -1 1493.05 209.563   2
   2   8   0 288.301 110.052   2
  -2   8   0 759.700 143.456   2
  -2   8  -1 10210.7 481.327   2
   2   8   1 9730.83 512.117   2
  -2   8  -2 3853.96 294.366   2
   2   8   2 3365.11 308.261   2
   2   8   3 8658.60 487.056   2
  -2   8  -3 9353.58 481.908   2
   2   8   4 15095.7 661.181   2
  -2   8  -4 13759.8 613.769   2
   2   8   5 1606.81 224.748   2
  -2   8  -5 1750.97 228.073   2
   2   8   6 978.019 192.241   2
  -2   8  -6 1242.79 212.139   2
  -2   8  -6 1194.08 169.786   3
  -2   8  -7 2671.19 270.200   3
   2   8   7 2381.79 288.336   2
  -2   8  -7 2572.89 290.153   2
  -2   8  -8 1399.62 211.636   3
   2   8   8 956.541 203.987   2
  -2   8  -9 1296.72 205.744   3
  -2   8 -10 697.738 181.942   3
  -2   8 -11 2559.99 317.482   3
  -2   8 -12 949.968 220.767   3
  -2   8 -13 3028.88 365.352   3
  -2  10  10 509.019 159.357   2
   2  10  -9-106.720 149.103   2
  -2  10   9 112.459 95.6484   2
   2  10  -8 879.965 222.236   2
  -2  10   8 447.789 149.683   2
  -2  10   7 1207.70 210.032   2
   2  10  -7 1259.94 239.248   2
  -2  10   6 801.117 172.919   2
   2  10  -6 938.475 208.393   2
   2  10  -5 57.1946 119.499   2
  -2  10   5 226.487 121.359   2
  -2  10   4 108.151 88.9201   2
   2  10  -4 269.204 133.258   2
  -2  10   3 393.260 128.690   2
   2  10  -3 772.540 195.087   2
   2  10  -2 588.436 171.555   2
  -2  10   2 502.088 134.197   2
  -2  10   1 1467.25 210.786   2
   2  10  -1 1402.15 229.163   2
   2  10   0 1407.50 236.338   2
  -2  10   0 1144.36 184.394   2
   2  10   1 644.580 180.602   2
  -2  10  -1 533.296 144.227   2
   2  10   2 1984.29 277.178   2
  -2  10  -2 2645.47 285.714   2
  -2  10  -3 1969.59 247.638   2
   2  10   3 1420.98 230.777   2
   2  10   4 7028.46 500.007   2
  -2  10  -4 6844.43 467.481   2
  -2  10  -5 1171.39 215.479   2
   2  10   5 1155.48 226.220   2
   2  10   6 922.257 202.616   2
  -2  10  -6 1028.99 210.206   2
   2  10   7-47.1292 100.818   2
  -2  10  -7-9.91028 110.810   2
   2  10   8 1564.05 266.465   2
   2  10   9 42.3472 117.479   2
   2  10  10 1534.53 290.825   2
   2  12  -4 450.555 193.310   2
   2  12  -3 1273.21 263.411   2
   2  12  -2 374.851 166.379   2
   2  12  -1 2400.36 333.148   2
   2  12   0 7599.75 566.573   2
   2  12   1 2235.72 313.883   2
   2  12   2 200.172 152.962   2
   2  12   3-26.6700 114.700   2
   3  -9  -9 616.769 151.999   3
   3  -9  -8 6453.19 400.796   3
   3  -9  -7 4290.63 310.348   3
   3  -9   2 1039.65 149.114   3
   3  -9   2 974.566 160.917   2
   3  -9   3 13991.6 602.523   2
   3  -9   3 14034.2 538.040   3
   3  -9   4 123.998 85.2162   3
   3  -7 -15 199.998 151.174   3
   3  -7 -14 199.471 135.574   3
   3  -7 -13 2242.54 303.582   3
   3  -7 -12 2192.21 284.008   3
   3  -7 -11 1864.70 250.995   3
   3  -7 -10 16252.6 717.897   3
   3  -7  -9 13074.1 607.233   3
   3  -7  -8 17605.7 681.775   3
   3  -7  -8 17779.7 691.909   1
   3  -7  -7 7262.40 429.031   1
   3  -7  -6 4121.54 325.914   1
   3  -7  -5 19944.0 742.791   1
  -3  -7   5 19591.9 745.002   2
   3  -7  -4 35093.4 1042.28   1
  -3  -7   4 35893.2 1041.27   2
  -3  -7   3 13002.7 563.075   2
   3  -7  -3 12004.7 571.154   1
   3  -7  -2 8089.61 343.986   3
   3  -7  -2 7831.74 461.786   1
  -3  -7   2 7849.86 426.343   2
   3  -7  -1 2953.50 284.230   1
   3  -7  -1 2965.46 200.497   3
  -3  -7   1 2917.67 259.332   2
   3  -7   0 6207.51 412.192   1
   3  -7   0 6215.78 298.239   3
   3  -7   1 20665.7 790.544   1
   3  -7   1 20771.6 600.900   3
   3  -7   1 20095.9 626.342   2
   3  -7   2 27113.2 765.859   2
   3  -7   2 27102.3 932.057   1
  -3  -7  -3 27425.7 509.754   3
   3  -7   3 28324.3 808.029   2
  -3  -7  -4 14620.0 382.684   3
   3  -7   4 14384.5 567.523   2
   3  -7   4 15085.8 558.333   3
   3  -7   5 795.262 138.182   3
  -3  -7  -5 767.157 97.6797   3
   3  -7   5 785.420 148.557   2
   3  -7   6 3225.96 276.732   3
  -3  -7  -6 3026.22 207.254   3
   3  -7   6 3362.61 289.467   2
  -3  -7  -7 5561.87 309.183   3
   3  -7   7 5424.09 374.176   3
  -3  -7  -8 6076.58 347.105   3
  -3  -7  -9 754.125 146.067   3
  -3  -7 -10 3491.83 301.151   3
  -3  -7 -11 2747.66 284.600   3
  -3  -7 -12 283.927 125.854   3
  -3  -7 -13 945.995 194.463   3
  -3  -7 -14 2280.21 310.071   3
   3  -5 -16 2045.45 333.933   3
   3  -5 -15 1660.29 278.897   3
   3  -5 -14 2484.15 333.720   3
   3  -5 -13 2196.63 295.667   3
   3  -5 -12 3418.00 353.875   3
   3  -5 -11 3495.37 338.915   3
   3  -5 -10 44131.9 1255.47   3
   3  -5  -9 16717.9 680.952   3
  -3  -5   8 2783.21 271.066   2
   3  -5  -8 2936.17 262.020   3
  -3  -5   7 9288.34 478.797   2
  -3  -5   6 20158.8 703.293   2
  -3  -5   5 17830.1 635.507   2
  -3  -5   4 12362.8 502.194   2
  -3  -5   3 3931.61 268.725   2
   3  -5  -2 4082.27 277.822   1
  -3  -5   2 3840.29 253.966   2
   3  -5  -1 10950.3 364.530   3
   3  -5  -1 10377.7 453.774   1
  -3  -5   1 10558.5 427.809   2
   3  -5   0 9865.89 340.251   2
   3  -5   0 10217.7 352.911   3
   3  -5   1 22936.8 586.265   2
   3  -5   1 23617.4 600.646   3
   3  -5   2 38456.0 865.204   3
   3  -5   2 38653.0 858.217   2
   3  -5   2 35949.1 976.005   1
  -3  -5  -2 38020.6 646.133   3
   3  -5   3 58343.0 1215.98   3
   3  -5   3 58653.0 1341.53   1
  -3  -5  -3 58657.7 1021.26   3
   3  -5   3 59803.0 1208.73   2
   3  -5   4 31762.8 895.055   1
   3  -5   4 30546.3 805.635   2
  -3  -5  -4 30994.7 677.447   3
   3  -5   5 671.998 136.685   1
   3  -5   5 540.110 112.750   2
  -3  -5  -5 748.777 100.236   3
   3  -5   5 616.020 117.576   3
   3  -5   6 7076.51 380.467   2
   3  -5   6 7215.29 388.225   3
  -3  -5  -6 6265.04 311.530   3
   3  -5   7 5032.75 342.054   3
  -3  -5  -7 4971.01 298.368   3
   3  -5   7 5100.01 341.592   2
  -3  -5  -8 5101.92 325.988   3
   3  -5   8 4578.04 344.162   2
   3  -5   8 5505.37 381.756   3
  -3  -5  -9 3842.99 304.028   3
  -3  -5 -10 2988.09 289.586   3
  -3  -5 -11 2660.67 287.056   3
  -3  -5 -12 1511.41 234.533   3
  -3  -5 -13 3082.24 339.259   3
  -3  -5 -14 2800.98 344.088   3
  -3  -5 -15 3042.97 366.404   3
   3  -3 -16 10383.8 707.146   3
   3  -3 -15 1059.24 250.484   3
   3  -3 -14 3151.59 361.918   3
   3  -3 -13 3136.71 359.699   3
   3  -3 -12 5752.87 189.878   1
   3  -3 -12 6033.50 456.399   3
   3  -3 -11 9192.60 538.529   3
   3  -3 -11 10117.7 303.194   1
   3  -3 -10 8885.30 498.311   3
   3  -3 -10 9263.59 303.223   1
  -3  -3   9 5485.68 369.773   2
   3  -3  -9 5351.40 362.975   3
   3  -3  -9 5178.99 228.178   1
   3  -3  -8 5753.01 357.069   3
  -3  -3   8 5055.58 333.554   2
   3  -3  -8 4980.78 232.259   1
  -3  -3   7 8863.83 423.215   2
   3  -3  -7 8410.13 309.286   1
   3  -3  -6 3066.15 186.105   1
  -3  -3   6 2935.23 231.290   2
   3  -3  -5 37557.9 815.979   1
  -3  -3   5 39696.3 933.012   2
   3  -3  -4 23846.2 595.880   1
  -3  -3   4 23769.9 649.326   2
  -3  -3   3 62091.4 1227.64   2
   3  -3  -3 62513.2 1188.13   1
  -3  -3   2 6222.87 277.086   2
   3  -3  -2 6619.99 281.945   1
   3  -3  -1 34030.0 766.052   1
  -3  -3   1 33181.3 745.802   2
   3  -3   0 123131. 1982.32   3
   3  -3   0 122510. 1888.18   2
  -3  -3   0 121023. 2048.17   2
   3  -3   1 239478. 3537.51   2
   3  -3   1 242427. 3617.05   3
   3  -3   1 234745. 3699.59   1
   3  -3   2 40947.6 853.535   3
   3  -3   2 40462.5 802.388   2
   3  -3   2 40473.8 893.683   1
  -3  -3  -2 41365.0 721.048   3
  -3  -3  -3 12457.9 342.214   3
   3  -3   3 12052.7 424.579   1
   3  -3   3 12822.5 418.518   3
   3  -3   3 13054.0 398.071   2
   3  -3   4 6024.10 287.430   1
   3  -3   4 5897.71 294.098   3
   3  -3   4 6458.51 290.659   2
  -3  -3  -4 5819.13 248.574   3
   3  -3   5 9542.84 393.026   2
   3  -3   5 9938.99 381.307   1
  -3  -3  -5 9982.05 369.052   3
   3  -3   6 15099.7 552.009   3
   3  -3   6 14517.0 528.441   2
  -3  -3  -6 14121.4 489.384   3
   3  -3   6 14070.8 470.689   1
   3  -3   7 7044.31 380.168   2
  -3  -3  -7 6825.04 353.200   3
   3  -3   7 7353.39 397.517   3
   3  -3   8 4646.63 331.731   3
  -3  -3  -8 4237.51 303.104   3
   3  -3   8 4738.78 330.372   2
   3  -3   9 7194.18 434.946   2
  -3  -3  -9 6613.58 401.621   3
   3  -3   9 7533.91 450.765   3
  -3  -3 -10 744.104 158.060   3
  -3  -3 -11 1536.60 229.540   3
  -3  -3 -12 5060.80 422.291   3
  -3  -3 -13 7225.67 520.099   3
  -3  -3 -14 5979.88 491.154   3
  -3  -3 -15 527.083 176.473   3
  -3  -3 -16 1803.06 318.367   3
   3  -1 -16 136.274 156.849   3
   3  -1 -15-15.8496 170.458   3
   3  -1 -14 84.8195 120.384   3
   3  -1 -13 2442.64 316.646   3
   3  -1 -12 2244.52 283.475   3
   3  -1 -12 1909.23 91.6707   1
   3  -1 -11 4044.28 158.390   1
   3  -1 -11 3808.14 349.288   3
   3  -1 -10 3889.66 327.407   3
  -3  -1  10 3719.69 303.892   2
   3  -1 -10 3530.28 157.387   1
  -3  -1   9 9607.11 469.170   2
   3  -1  -9 9683.76 490.208   3
   3  -1  -9 9884.20 287.107   1
   3  -1  -8 12983.7 534.600   3
  -3  -1   8 12442.1 512.849   2
   3  -1  -8 13180.7 341.174   1
   3  -1  -7 20437.3 457.061   1
  -3  -1   7 19527.1 624.501   2
   3  -1  -7 20078.3 647.627   3
   3  -1  -6 36335.1 703.430   1
  -3  -1   6 37469.6 882.321   2
   3  -1  -5 11376.6 305.056   1
  -3  -1   5 10583.7 383.289   2
   3  -1  -4 5026.19 186.021   1
  -3  -1   4 4485.71 220.561   2
   3  -1  -3 179798. 2679.27   1
  -3  -1   3 175517. 2740.19   2
  -3  -1   2 11201.9 311.753   2
   3  -1  -2 11469.8 299.295   1
   3  -1  -1 165.268 62.4383   1
  -3  -1   1 112848. 767.731   2
  -3  -1  -1 97578.1 881.595   3
   3  -1   1 94836.3 957.785   1
   3  -1   2 184275. 1150.34   1
  -3  -1  -2 189098. 1181.83   3
  -3  -1  -3 90767.7 1130.21   3
   3  -1   3 91762.9 1034.27   1
   3  -1   4 44376.6 685.792   1
  -3  -1  -4 45303.9 822.206   3
  -3  -1  -5 11167.5 401.999   3
   3  -1   5 11008.1 295.716   1
  -3  -1  -6 22881.7 665.635   3
  -3  -1  -7 8679.78 410.956   3
  -3  -1  -8 14508.5 571.365   3
   3  -1   8 14673.0 588.756   3
  -3  -1  -9 2489.19 253.360   3
   3  -1   9 3137.67 278.200   3
  -3  -1 -10 6689.67 425.738   3
  -3  -1 -11 4514.95 373.074   3
  -3  -1 -12 10750.8 605.632   3
  -3  -1 -13 3451.74 368.563   3
  -3  -1 -14 272.404 158.052   3
  -3  -1 -15 2109.23 330.452   3
  -3  -1 -16 4734.07 481.183   3
   3   1 -16 29.5609 140.427   3
   3   1 -15 303.275 164.553   3
   3   1 -14-137.647 158.966   3
   3   1 -14 73.4313 41.7857   1
   3   1 -13 2781.22 331.500   3
   3   1 -13 2933.90 174.737   1
   3   1 -12 2404.92 162.999   1
   3   1 -12 2156.11 280.566   3
   3   1 -11 4496.18 370.255   3
   3   1 -10 3704.91 313.856   3
   3   1  -9 9319.02 471.224   3
   3   1  -8 12949.3 526.259   3
   3   1  -7 19810.7 632.588   3
   3   1  -6 36742.1 878.227   3
   3   1  -5 10492.8 379.035   3
   3   1  -4 5011.38 229.897   3
  -3   1   3 176541. 2682.98   1
  -3   1   2 11067.5 291.694   1
  -3   1   1 113280. 1775.90   1
   3   1   0 31071.0 524.400   3
  -3   1   0 30922.0 597.236   1
  -3   1  -1 94306.4 1549.23   3
   3   1   1 97963.6 1487.74   3
  -3   1  -1 94576.0 1528.77   1
   3   1   2 187163. 2831.58   3
  -3   1  -2 187166. 2817.28   1
  -3   1  -2 186565. 2889.87   3
  -3   1  -3 92015.4 1469.94   1
   3   1   3 90976.3 1542.12   3
  -3   1  -3 91169.2 1587.41   3
  -3   1  -4 45785.4 813.725   1
  -3   1  -4 45816.5 964.104   3
   3   1   4 44588.4 929.114   3
  -3   1  -5 10954.7 423.084   3
  -3   1  -5 11405.4 301.586   1
   3   1   5 10817.7 401.214   3
  -3   1  -6 23846.4 694.006   3
  -3   1  -6 22790.2 487.200   1
   3   1   6 22960.2 671.358   3
   3   1   7 8780.41 410.581   3
  -3   1  -7 8207.06 412.464   3
  -3   1  -7 8890.21 258.521   1
   3   1   8 14800.2 580.065   3
  -3   1  -8 14210.1 345.966   1
  -3   1  -8 13781.8 576.286   3
   3   1   9 2586.06 253.412   3
  -3   1  -9 2547.83 257.586   3
  -3   1  -9 2265.64 115.182   1
  -3   1 -10 7680.10 462.869   3
  -3   1 -10 6779.74 193.568   1
   3   1  10 7442.08 449.744   3
  -3   1 -11 4281.78 371.492   3
  -3   1 -12 11214.0 630.371   3
  -3   1 -13 3299.62 359.021   3
  -3   1 -14 73.4334 116.313   3
  -3   1 -15 1925.61 314.258   3
   3   3 -16 9543.74 674.290   3
   3   3 -15 468.058 187.446   3
   3   3 -14 3102.96 357.604   3
   3   3 -13 2545.74 313.281   3
   3   3 -13 2542.49 215.604   1
   3   3 -12 6108.19 337.196   1
   3   3 -12 5529.68 429.643   3
   3   3 -11 9313.46 525.221   3
   3   3 -11 9935.87 431.517   1
   3   3 -10 9207.40 409.799   1
   3   3 -10 8791.37 484.393   3
   3   3  -9 5335.80 353.382   3
   3   3  -9 5107.73 296.930   1
   3   3  -8 4413.61 301.998   3
   3   3  -7 8351.02 427.699   2
  -3   3   7 8682.31 311.836   1
   3   3  -7 8356.79 391.872   3
   3   3  -6 3202.69 221.606   3
  -3   3   6 3091.61 182.134   1
   3   3  -5 37239.7 826.949   3
  -3   3   5 36770.3 796.834   1
  -3   3   4 23321.4 581.911   1
   3   3  -4 22247.4 653.104   2
   3   3  -4 23162.5 552.393   3
  -3   3   3 62394.7 1180.91   1
   3   3  -3 62846.3 1238.20   2
   3   3  -3 61582.7 1076.24   3
   3   3  -2 6418.98 287.368   2
  -3   3   2 6443.91 274.388   1
   3   3  -2 6154.11 181.190   3
  -3   3   1 33573.7 767.303   1
  -3   3   1 34793.0 626.046   2
   3   3  -1 34088.5 771.704   2
  -3   3   0 124570. 2108.90   1
  -3   3   0 124924. 1929.65   2
   3   3   0 125854. 2098.03   2
   3   3   1 227379. 3664.98   2
  -3   3  -1 237640. 3524.37   2
  -3   3  -1 241488. 3683.63   1
  -3   3  -2 41619.2 857.885   3
  -3   3  -2 40959.7 806.298   2
  -3   3  -2 39899.7 883.169   1
   3   3   3 12439.1 373.006   1
  -3   3  -3 12564.8 420.320   1
  -3   3  -3 13197.0 425.961   3
   3   3   4 5949.31 238.423   1
  -3   3  -4 6479.70 292.733   1
  -3   3  -4 6237.32 303.304   3
   3   3   5 9558.71 294.321   1
  -3   3  -5 9942.07 417.338   3
  -3   3  -5 9572.09 367.846   1
   3   3   6 14446.1 361.323   1
  -3   3  -6 13592.8 459.906   1
  -3   3  -6 13132.9 521.692   3
  -3   3  -7 6916.20 313.244   1
  -3   3  -7 6522.56 377.879   3
   3   3   7 6619.39 210.027   1
  -3   3  -8 4236.28 325.446   3
  -3   3  -8 5283.61 273.898   1
   3   3   8 4242.05 136.893   1
  -3   3  -9 7259.56 442.106   3
  -3   3  -9 7573.60 342.038   1
  -3   3 -10 712.472 159.247   3
  -3   3 -10 712.103 109.770   1
  -3   3 -11 1242.72 236.276   3
  -3   3 -11 1341.67 143.678   1
  -3   3 -12 5364.44 440.370   3
  -3   3 -12 5151.44 272.602   1
  -3   3 -13 7621.50 549.532   3
  -3   3 -14 6083.44 514.753   3
  -3   3 -15 844.897 231.035   3
   3   5 -16 1788.94 322.334   3
   3   5 -15 2361.96 322.798   3
   3   5 -14 2365.60 327.072   3
   3   5 -13 2765.75 327.862   3
   3   5 -12 3116.56 325.550   3
   3   5 -12 3855.60 318.198   1
   3   5 -11 2935.33 307.806   3
   3   5 -11 3177.79 286.836   1
   3   5 -10 44471.9 1225.99   3
   3   5 -10 46233.7 1215.75   1
  -3   5  10 43418.3 997.867   1
  -3   5   9 16285.9 540.539   1
   3   5  -9 16551.3 736.359   2
   3   5  -9 16628.1 672.522   1
   3   5  -9 16549.3 653.192   3
   3   5  -8 2539.21 279.020   2
   3   5  -8 2686.07 251.641   1
  -3   5   8 2613.34 208.678   1
   3   5  -8 3164.37 258.515   3
   3   5  -7 9588.10 422.784   3
   3   5  -7 8907.96 485.648   2
   3   5  -7 9715.01 476.284   1
  -3   5   7 9395.41 402.607   1
   3   5  -6 19675.6 718.069   2
   3   5  -6 21415.6 713.251   1
  -3   5   6 19456.2 617.549   1
   3   5  -6 19288.7 590.883   3
   3   5  -5 17289.9 512.142   3
   3   5  -5 17567.7 650.471   2
  -3   5   5 18000.4 588.421   1
   3   5  -5 17496.8 637.753   1
   3   5  -4 11446.2 498.847   2
  -3   5   4 11736.9 469.461   1
   3   5  -4 11875.9 368.313   3
   3   5  -4 12137.0 509.998   1
  -3   5   3 3893.70 269.236   1
   3   5  -3 3886.03 167.983   3
   3   5  -3 4099.44 283.133   2
  -3   5   3 3591.29 209.731   2
   3   5  -3 3665.21 272.419   1
  -3   5   2 3810.39 205.932   2
  -3   5   2 4111.72 270.007   1
   3   5  -2 3636.80 129.153   3
   3   5  -2 3895.44 278.686   1
   3   5  -1 11015.0 461.998   1
  -3   5   1 10803.0 454.390   1
  -3   5   1 10580.1 357.216   2
  -3   5   0 9867.06 441.219   1
   3   5   0 10262.9 439.316   1
  -3   5   0 10108.9 350.886   2
  -3   5  -1 23691.7 727.555   1
   3   5   1 24621.1 713.748   1
  -3   5  -1 23762.1 610.664   2
  -3   5  -2 38803.5 874.369   2
   3   5   2 38570.7 951.081   1
  -3   5  -2 39161.4 1000.88   1
  -3   5  -3 57238.8 1207.25   2
   3   5   3 59003.7 1315.72   2
  -3   5  -3 57491.2 1198.71   3
   3   5   3 56900.3 1242.25   1
  -3   5  -3 62327.5 1341.57   1
  -3   5  -4 31716.0 884.522   1
   3   5   4 30896.3 799.195   1
  -3   5  -4 30497.7 809.749   3
  -3   5  -5 471.826 113.569   3
  -3   5  -5 580.651 128.361   1
   3   5   5 567.153 102.119   1
  -3   5  -6 6297.29 367.576   3
  -3   5  -6 7058.80 384.758   1
   3   5   6 5885.24 308.612   1
  -3   5  -7 5350.58 342.706   1
  -3   5  -7 5202.65 347.680   3
   3   5   7 5182.26 270.879   1
  -3   5  -8 5118.22 370.765   3
   3   5   8 4885.96 254.373   1
  -3   5  -8 5488.51 348.515   1
  -3   5  -9 4225.53 315.173   1
  -3   5  -9 3795.83 335.048   3
   3   5   9 3801.48 206.729   1
  -3   5 -10 3077.23 267.117   1
  -3   5 -10 2661.50 292.063   3
   3   5  10 2865.52 160.780   1
  -3   5 -11 2903.25 264.640   1
  -3   5 -11 2948.29 326.439   3
  -3   5 -12 1140.14 229.297   3
  -3   5 -13 2385.90 318.865   3
  -3   5 -14 2590.44 347.272   3
   3   7 -15-90.4901 152.342   3
   3   7 -14 261.635 162.384   3
   3   7 -13 1712.99 267.403   3
   3   7 -12 2262.50 288.535   3
   3   7 -11 1943.64 260.023   3
   3   7 -10 15338.0 670.088   3
  -3   7  10 16008.3 613.737   1
   3   7 -10 16325.5 815.340   2
   3   7  -9 12851.8 698.933   2
   3   7  -9 13098.1 582.428   3
  -3   7   9 13442.4 570.749   1
   3   7  -8 18326.2 818.264   2
  -3   7   8 18067.6 677.877   1
   3   7  -8 18521.7 663.397   3
  -3   7   7 7865.90 439.519   1
   3   7  -7 7793.78 385.471   3
   3   7  -7 7224.59 486.355   2
  -3   7   6 4350.30 326.434   1
   3   7  -6 3535.81 235.322   3
  -3   7   6 3964.78 290.815   2
   3   7  -6 3912.00 348.576   2
   3   7  -5 19566.7 551.669   3
  -3   7   5 20137.9 734.502   1
  -3   7   5 19075.5 650.042   2
   3   7  -5 18657.1 758.183   2
   3   7  -4 36091.3 753.347   3
   3   7  -4 35532.1 1066.25   2
  -3   7   4 33681.2 901.858   2
  -3   7   4 36255.1 1050.21   1
   3   7  -3 12600.9 573.074   2
  -3   7   3 12652.0 578.596   1
  -3   7   2 8319.07 463.884   1
   3   7  -2 8144.59 449.783   2
   3   7  -1 2736.06 269.017   1
  -3   7   1 2882.32 278.685   1
   3   7  -1 3092.38 274.577   2
   3   7   0 6097.10 399.180   1
   3   7   0 6436.93 389.565   2
  -3   7   0 6555.09 412.683   1
   3   7   1 21355.2 766.820   1
   3   7   1 20999.3 749.221   2
   3   7   2 25429.6 844.645   2
  -3   7  -2 26409.7 772.438   2
   3   7   2 27028.0 868.656   1
   3   7   3 29740.3 908.722   1
  -3   7  -3 28558.1 833.320   2
   3   7   3 27554.1 899.238   2
  -3   7  -4 14763.8 584.658   2
   3   7   4 13422.5 608.492   2
   3   7   4 14359.3 599.838   1
  -3   7  -5 602.241 144.112   2
  -3   7  -5 839.566 145.912   3
   3   7   5 811.072 167.817   2
   3   7   5 744.838 139.958   1
   3   7   6 3402.07 312.938   2
  -3   7  -6 3208.94 277.807   3
   3   7   6 3013.87 259.780   1
   3   7   7 5723.32 354.992   1
  -3   7  -7 5744.18 386.175   3
   3   7   8 6058.20 355.856   1
  -3   7  -8 6758.08 439.564   3
  -3   7  -9 794.678 176.397   3
  -3   7 -10 3459.40 343.134   3
  -3   7 -11 3202.07 349.296   3
  -3   7 -12 402.340 152.204   3
  -3   7 -13 1456.35 273.952   3
  -3   9  11 404.722 145.978   2
  -3   9  10 1369.19 222.916   2
   3   9 -10 1244.42 260.863   2
  -3   9   9 427.719 144.808   2
   3   9  -9 553.689 183.873   2
  -3   9   8 5701.07 412.091   2
   3   9  -8 6164.85 513.050   2
  -3   9   7 3595.20 319.087   2
   3   9  -7 3574.53 380.840   2
   3   9  -6 155.527 148.530   2
  -3   9   6 420.402 134.115   2
  -3   9   5 9107.36 481.955   2
   3   9  -5 9007.46 570.157   2
  -3   9   4 2351.39 241.747   2
   3   9  -4 1977.48 276.434   2
   3   9  -3 493.370 154.536   2
  -3   9   3 277.365 107.621   2
  -3   9   2 683.778 133.820   2
   3   9  -2 616.626 161.613   2
  -3   9   1 1545.52 195.858   2
   3   9  -1 1286.77 208.230   2
   3   9   0 1784.93 245.275   2
  -3   9   0 2272.79 232.758   2
   3   9   1 837.147 177.359   2
  -3   9  -1 731.839 147.794   2
   3   9   2 1326.46 221.578   2
  -3   9  -2 1213.88 185.739   2
  -3   9  -3 13378.6 606.386   2
   3   9   3 13259.2 665.934   2
   3   9   4 19.7695 115.472   2
  -3   9  -4 63.2391 87.8650   2
   3   9   5 6857.76 485.277   2
  -3   9  -5 6707.60 447.837   2
   3   9   6 4205.05 389.740   2
  -3   9  -6 3923.45 356.208   2
   3   9   7 696.963 177.993   2
  -3   9  -8 225.646 128.955   3
   3   9   8-192.244 142.222   2
  -3   9  -9 1965.99 274.061   3
   3   9   9 1589.10 274.911   2
  -3   9 -10 1406.71 228.057   3
   3   9  10 958.817 217.678   2
  -3   9 -11 708.322 196.929   3
   3  11  -7 759.702 224.308   2
   3  11  -6 1204.57 240.434   2
   3  11  -5 851.053 227.642   2
   3  11  -4 1547.34 264.149   2
   3  11  -3 1112.10 229.055   2
   3  11  -2 632.551 187.165   2
  -3  11   1 785.445 171.702   2
   3  11  -1 760.904 198.323   2
  -3  11   0 2406.31 268.096   2
   3  11   0 1957.99 298.624   2
   3  11   1 476.189 167.147   2
  -3  11  -1 238.250 131.043   2
  -3  11  -2 959.678 192.325   2
   3  11   2 737.574 197.906   2
   3  11   3 588.002 183.549   2
  -3  11  -3 944.705 195.692   2
  -3  11  -4 798.912 171.397   2
   3  11   4 544.820 191.012   2
  -3  11  -5 3826.51 370.979   2
   3  11   5 4391.64 429.527   2
   3  11   6 40.4925 115.464   2
   3  11   7 916.875 210.848   2
   4  -8 -14 1202.51 246.165   3
   4  -8 -13 177.177 139.809   3
   4  -8 -12 207.259 129.156   3
   4  -8 -11 5262.07 429.951   3
   4  -8 -10 2858.03 299.076   3
   4  -8  -9 2058.05 248.448   3
   4  -8  -8 7341.56 469.750   1
   4  -8  -8 7011.60 428.932   3
   4  -8  -7 2156.16 265.941   1
   4  -8  -6 5966.02 426.294   1
   4  -8  -5 14952.2 693.376   1
   4  -8  -4 228.149 136.147   1
   4  -8  -3 4955.34 392.825   1
   4  -8  -2 1846.34 256.735   1
   4  -8  -1 18996.6 801.003   1
   4  -8   0 10252.3 583.738   1
   4  -8   1 6783.22 474.295   1
   4  -8   1 7052.53 367.729   2
   4  -8   1 6603.24 345.060   3
   4  -8   2 9481.99 443.788   2
   4  -8   2 10079.8 445.279   3
   4  -8   2 9255.05 565.547   1
   4  -8   3 3607.60 275.350   2
   4  -8   3 3347.33 263.001   3
   4  -8   4 8278.67 437.094   2
   4  -8   4 8687.35 442.038   3
   4  -8   5 6028.77 387.663   2
   4  -8   5 7027.49 411.241   3
  -4  -8  -5 6313.83 232.725   3
  -4  -8  -6 6661.70 283.641   3
   4  -8   6 5738.28 392.484   3
  -4  -8  -7 1268.95 143.657   3
  -4  -8  -8 539.204 106.245   3
  -4  -8  -9 5254.05 338.076   3
   4  -6 -15 1739.74 302.505   3
   4  -6 -14 1647.69 278.118   3
   4  -6 -13 3072.48 359.525   3
   4  -6 -12 945.378 193.519   3
   4  -6 -11 673.954 132.880   1
   4  -6 -11 645.317 177.330   3
   4  -6 -10 4079.00 289.958   1
   4  -6 -10 3978.36 349.514   3
   4  -6  -9 14678.9 647.490   3
   4  -6  -9 13981.1 562.505   1
   4  -6  -8 9175.42 449.488   1
   4  -6  -7 532.820 117.717   1
   4  -6  -6 3626.50 285.853   1
  -4  -6   6 3916.72 316.410   2
  -4  -6   5 6030.89 380.210   2
   4  -6  -5 5384.33 348.045   1
   4  -6  -4 4831.26 333.366   1
  -4  -6   4 5152.83 345.671   2
  -4  -6   3 5035.22 330.784   2
   4  -6  -3 4916.29 334.877   1
  -4  -6   2 1553.75 188.111   2
   4  -6  -2 1686.86 208.760   1
  -4  -6   1 8932.10 435.864   2
   4  -6  -1 9476.45 476.556   1
   4  -6  -1 8897.86 365.900   3
   4  -6   0 15084.9 492.802   3
   4  -6   0 14934.6 610.464   1
   4  -6   0 15307.1 470.097   2
   4  -6   1 2475.00 194.201   3
   4  -6   1 2501.68 250.148   1
   4  -6   1 2611.98 185.137   2
   4  -6   2 2199.99 182.065   2
   4  -6   2 2231.64 241.871   1
   4  -6   3 42197.9 984.170   2
   4  -6   3 41146.6 1138.89   1
  -4  -6  -3 41109.9 732.592   3
  -4  -6  -4 41660.2 817.453   3
   4  -6   4 42824.1 1055.28   3
   4  -6   4 40672.1 1143.26   1
   4  -6   4 40895.4 1008.83   2
   4  -6   5 8637.69 480.622   1
   4  -6   5 8967.12 442.420   3
  -4  -6  -5 8768.00 329.196   3
   4  -6   5 8684.52 418.638   2
   4  -6   6 1701.51 215.475   3
   4  -6   6 1983.93 214.756   2
  -4  -6  -6 2060.86 177.264   3
   4  -6   7 18390.3 718.880   3
   4  -6   7 18960.5 709.317   2
  -4  -6  -7 18299.1 600.899   3
  -4  -6  -8 814.861 137.486   3
  -4  -6  -9 1296.62 187.679   3
  -4  -6 -10 1701.47 217.298   3
  -4  -6 -11 2806.53 292.749   3
  -4  -6 -12 1977.03 263.414   3
  -4  -6 -13 156.043 125.984   3
  -4  -6 -14 332.053 180.672   3
  -4  -6 -15 5140.45 478.902   3
   4  -4 -16 6793.39 574.854   3
   4  -4 -15 775.105 231.010   3
   4  -4 -14 2855.53 348.151   3
   4  -4 -13 3276.43 365.329   3
   4  -4 -13 3050.97 167.647   1
   4  -4 -12 963.054 192.000   3
   4  -4 -12 1161.81 119.058   1
   4  -4 -11 3353.48 206.536   1
   4  -4 -11 3670.82 351.325   3
   4  -4 -10 8016.09 336.061   1
   4  -4 -10 8779.65 497.003   3
   4  -4  -9 2146.82 175.273   1
   4  -4  -9 2179.45 248.196   3
   4  -4  -8 20595.9 600.962   1
  -4  -4   8 21548.5 759.194   2
  -4  -4   7 2538.41 242.329   2
  -4  -4   6 3405.92 263.290   2
  -4  -4   5 6593.83 354.938   2
  -4  -4   4 4519.92 279.546   2
  -4  -4   3 7315.06 346.524   2
  -4  -4   2 14873.0 496.352   2
  -4  -4   1 35380.0 851.335   2
   4  -4   0 49504.2 900.161   2
   4  -4   0 49862.6 1009.22   3
  -4  -4   0 52320.0 1101.03   2
   4  -4   1 8481.01 280.412   2
   4  -4   1 8989.71 336.620   3
   4  -4   2 3222.31 204.241   3
   4  -4   2 2790.73 223.121   1
   4  -4   2 2917.49 171.549   2
  -4  -4  -2 2791.50 116.760   3
  -4  -4  -3 26757.0 564.945   3
   4  -4   3 26614.4 748.197   1
   4  -4   3 25743.4 650.037   2
   4  -4   3 27104.2 713.463   3
   4  -4   4 2316.02 183.389   2
  -4  -4  -4 2170.29 148.978   3
   4  -4   4 2102.52 199.314   1
   4  -4   5 76713.6 1519.35   2
   4  -4   5 76733.9 1549.97   1
   4  -4   5 77630.2 1573.98   3
  -4  -4  -5 73268.3 1409.89   3
   4  -4   6 4554.50 291.350   1
   4  -4   6 4576.50 308.668   3
   4  -4   6 4424.96 291.390   2
  -4  -4  -6 4397.25 258.834   3
   4  -4   7 4760.83 324.256   2
   4  -4   7 5786.58 367.218   3
  -4  -4  -7 4790.17 294.779   3
  -4  -4  -8 2646.78 240.067   3
   4  -4   8 2413.85 257.003   3
   4  -4   8 3020.65 271.609   2
   4  -4   9 4744.85 362.220   2
  -4  -4  -9 4375.43 325.537   3
  -4  -4 -10 465.919 135.421   3
  -4  -4 -11 779.243 183.479   3
  -4  -4 -12 1209.03 219.992   3
  -4  -4 -13 2309.96 309.272   3
  -4  -4 -14 274.305 153.563   3
  -4  -4 -15 508.648 215.204   3
   4  -2 -16 7052.90 590.727   3
   4  -2 -15 1381.75 271.722   3
   4  -2 -14 11440.7 688.230   3
   4  -2 -13 1929.58 97.7018   1
   4  -2 -13 2121.67 298.201   3
   4  -2 -12 14511.4 371.169   1
   4  -2 -12 13588.3 693.549   3
   4  -2 -11 81.3119 121.888   3
   4  -2 -11 86.9979 39.4105   1
  -4  -2  10 687.636 148.416   2
   4  -2 -10 791.108 87.9322   1
   4  -2 -10 665.204 161.813   3
   4  -2  -9 26497.3 615.607   1
  -4  -2   9 28003.3 868.828   2
   4  -2  -9 27492.6 872.216   3
   4  -2  -8 6823.66 264.102   1
   4  -2  -8 7077.51 393.997   3
  -4  -2   8 6547.43 374.482   2
   4  -2  -7 36697.8 769.755   1
  -4  -2   7 37102.7 947.398   2
   4  -2  -6 5366.58 231.714   1
  -4  -2   6 5146.11 296.541   2
   4  -2  -5 62621.3 1160.44   1
  -4  -2   5 65019.3 1284.57   2
   4  -2  -4 1306.92 119.595   1
  -4  -2   4 1669.60 151.089   2
   4  -2  -3 8409.41 300.240   1
  -4  -2   3 8861.78 325.861   2
   4  -2  -2 30031.8 666.174   1
  -4  -2   2 29679.5 666.880   2
   4  -2  -1 567.604 87.9335   1
  -4  -2   1 1452.52 122.560   2
   4  -2   0 1241.10 111.616   3
  -4  -2   0 1204.86 111.662   2
  -4  -2  -1 46817.9 778.498   3
   4  -2   1 46099.7 785.479   2
   4  -2   1 46292.1 917.359   1
   4  -2   1 44705.2 890.915   3
   4  -2   2 862.289 84.7531   2
  -4  -2  -2 795.731 79.7235   3
   4  -2   2 689.021 93.8222   1
   4  -2   2 661.862 92.3971   3
   4  -2   3 24239.9 615.418   3
  -4  -2  -3 22992.6 538.773   3
   4  -2   3 22887.8 567.149   1
   4  -2   3 22971.0 554.665   2
   4  -2   4 45465.6 993.750   3
   4  -2   4 43954.6 899.168   1
  -4  -2  -4 44479.1 921.109   3
   4  -2   5 83883.8 1480.46   1
  -4  -2  -5 83022.0 1556.96   3
  -4  -2  -6 26787.2 739.401   3
   4  -2   6 27112.2 645.125   1
   4  -2   6 29026.2 806.185   3
   4  -2   7 10276.3 351.738   1
   4  -2   7 10340.6 479.327   3
  -4  -2  -7 10500.0 456.001   3
  -4  -2  -8 664.318 136.240   3
   4  -2   8 615.143 128.415   3
   4  -2   9 2491.39 264.727   2
   4  -2   9 2353.06 256.298   3
  -4  -2  -9 2258.61 245.993   3
  -4  -2 -10 4746.79 365.010   3
  -4  -2 -11 8243.72 505.979   3
  -4  -2 -12 1636.59 245.697   3
  -4  -2 -13 5320.74 455.893   3
  -4  -2 -14 2527.12 335.391   3
  -4  -2 -15 800.463 245.552   3
   4   0 -16 195.594 122.277   3
   4   0 -15 1016.59 244.709   3
   4   0 -14 954.778 82.3652   1
   4   0 -14 1362.67 254.596   3
   4   0 -13 9716.08 599.317   3
   4   0 -13 10161.6 317.788   1
   4   0 -12 1977.40 260.901   3
   4   0 -12 1899.60 135.683   1
   4   0 -11 3844.31 336.791   3
  -4   0  11 4118.03 333.220   2
   4   0 -11 4123.88 204.776   1
   4   0 -10 2550.01 264.653   3
  -4   0  10 2322.09 239.819   2
   4   0  -9 1542.73 208.678   3
  -4   0   9 1443.56 182.643   2
  -4   0   8 654.993 121.777   2
   4   0  -8 328.076 114.979   3
   4   0  -7 42916.8 1038.92   3
  -4   0   7 43530.5 1013.08   2
  -4   0   6 7193.74 318.218   2
  -4   0   5 48110.8 973.695   2
  -4   0   4 65179.9 1176.16   2
   4   0  -4 66074.4 1191.03   2
   4   0  -3 891636. 12711.6   2
  -4   0   3 876820. 12699.9   2
   4   0  -2 473835. 6845.61   2
  -4   0   2 472328. 6842.08   2
  -4   0   1 165096. 2458.10   2
   4   0  -1 165719. 2462.80   2
  -4   0  -1 122515. 1917.49   3
   4   0   1 119807. 1882.45   1
   4   0   1 121701. 1912.31   3
   4   0   2 129648. 2076.46   3
   4   0   2 129351. 1987.86   1
  -4   0  -2 129300. 2078.59   3
  -4   0  -3 56721.1 1069.97   3
   4   0   3 54803.5 924.743   1
   4   0   3 55382.9 1065.25   3
   4   0   4 31763.0 583.555   1
  -4   0  -4 32804.1 763.080   3
   4   0   4 33594.4 767.546   3
   4   0   5 14045.7 303.805   1
  -4   0  -5 14025.2 483.554   3
  -4   0  -6 65.9957 102.808   3
   4   0   6 54.9210 25.2096   1
  -4   0  -7 27215.1 808.463   3
   4   0   7 28825.2 831.997   3
   4   0   8 60552.2 1388.19   3
  -4   0  -8 54779.3 1340.32   3
  -4   0  -9 622.167 135.678   3
   4   0   9 642.720 144.249   3
  -4   0 -10 1086.01 189.866   3
  -4   0 -11-109.196 124.459   3
  -4   0 -12 1915.38 266.297   3
  -4   0 -13 859.820 214.744   3
  -4   0 -14 165.256 149.728   3
  -4   0 -15 1712.02 300.844   3
   4   2 -16 7267.19 592.053   3
   4   2 -15 1974.16 303.627   3
   4   2 -14 10751.5 660.356   3
   4   2 -13 1916.93 263.010   3
   4   2 -13 1990.11 178.814   1
   4   2 -12 15133.7 519.950   1
   4   2 -12 14296.7 690.416   3
   4   2 -11 89.7620 115.511   3
   4   2 -10 757.226 156.689   3
   4   2  -9 26210.3 836.912   3
   4   2  -8 7426.86 394.670   3
   4   2  -7 36642.5 922.781   3
   4   2  -6 5192.96 284.595   3
   4   2  -5 65901.6 1246.93   3
  -4   2   5 62978.8 1173.15   1
  -4   2   4 1647.38 129.191   1
   4   2  -4 1657.45 137.223   3
  -4   2   3 8498.61 297.205   1
  -4   2   2 29516.0 653.673   1
  -4   2   1 1567.46 132.575   1
   4   2   0 1102.22 61.9353   3
  -4   2   0 1168.60 110.567   1
  -4   2  -1 42724.9 876.772   3
  -4   2  -1 46552.8 898.559   1
   4   2   1 45455.5 767.229   3
   4   2   2 642.977 67.5530   3
  -4   2  -2 723.138 95.2522   1
  -4   2  -2 919.704 114.680   3
   4   2   3 22522.9 533.833   3
  -4   2  -3 23175.2 561.428   1
  -4   2  -3 22952.0 605.610   3
  -4   2  -4 46520.0 1011.61   3
  -4   2  -4 45152.5 911.557   1
   4   2   4 45255.7 935.546   3
   4   2   5 85866.6 1596.99   3
  -4   2  -5 86627.3 1512.15   1
  -4   2  -5 85815.5 1663.17   3
   4   2   6 24731.6 476.318   1
   4   2   6 27655.0 739.829   3
  -4   2  -6 27421.5 780.915   3
  -4   2  -6 28307.5 635.412   1
  -4   2  -7 10247.5 476.490   3
   4   2   7 11016.1 464.891   3
  -4   2  -7 10077.3 349.997   1
  -4   2  -8 672.834 93.5814   1
  -4   2  -8 785.932 160.398   3
   4   2   8 594.266 118.781   3
  -4   2  -9 2266.98 155.872   1
   4   2   9 2470.42 247.626   3
  -4   2  -9 2377.61 256.929   3
   4   2  10 4931.55 368.899   3
  -4   2 -10 5221.00 391.948   3
  -4   2 -10 5061.52 231.664   1
  -4   2 -11 8587.99 525.069   3
  -4   2 -11 8249.48 293.113   1
  -4   2 -12 1896.37 275.323   3
  -4   2 -12 1876.27 121.805   1
  -4   2 -13 6457.80 507.466   3
  -4   2 -14 2529.48 332.902   3
  -4   2 -15 272.679 189.633   3
   4   4 -16 7227.95 589.911   3
   4   4 -15 1059.69 241.740   3
   4   4 -14 2700.19 335.413   3
   4   4 -13 2853.15 324.892   3
   4   4 -13 2860.48 263.365   1
   4   4 -12 983.852 198.672   3
   4   4 -12 1027.40 158.959   1
   4   4 -11 3062.04 305.252   3
   4   4 -11 3157.83 264.399   1
   4   4 -10 8342.88 431.957   1
   4   4 -10 7616.04 449.006   3
   4   4  -9 1834.95 234.022   2
  -4   4   9 2189.51 176.222   1
   4   4  -9 1785.17 213.308   3
   4   4  -9 2007.46 209.569   1
   4   4  -8 20456.1 682.736   3
   4   4  -8 20260.6 764.012   2
  -4   4   8 20882.3 596.000   1
   4   4  -7 2063.74 226.887   2
  -4   4   7 2229.67 179.904   1
   4   4  -7 2228.57 203.881   3
   4   4  -6 2923.41 258.366   2
   4   4  -6 2865.48 206.436   3
  -4   4   6 3147.97 215.661   1
  -4   4   5 6370.55 311.813   1
   4   4  -5 6726.60 370.018   2
   4   4  -5 6176.78 277.055   3
  -4   4   4 4908.78 273.559   1
   4   4  -4 4514.75 208.799   3
   4   4  -3 7535.78 235.884   3
  -4   4   3 7359.56 338.155   1
  -4   4   2 14509.5 367.750   2
  -4   4   2 13097.7 500.473   1
   4   4  -2 14425.5 299.414   3
  -4   4   1 35954.1 865.328   1
  -4   4   1 34917.8 676.310   2
  -4   4   0 51959.9 1118.86   1
  -4   4   0 49980.2 915.396   2
  -4   4  -1 8701.14 288.410   2
  -4   4  -1 8418.17 376.667   1
  -4   4  -2 2769.28 195.522   3
  -4   4  -2 3055.91 226.398   1
   4   4   2 2771.54 195.583   1
  -4   4  -2 2907.58 174.981   2
   4   4   3 27086.7 683.020   1
  -4   4  -3 25730.8 703.351   3
  -4   4  -3 26724.4 743.408   1
  -4   4  -4 1743.92 179.979   1
  -4   4  -4 2190.38 196.829   3
   4   4   4 2057.50 164.038   1
  -4   4  -5 72968.0 1537.82   3
  -4   4  -5 76777.3 1536.89   1
   4   4   5 75616.1 1396.88   1
  -4   4  -6 4281.08 299.983   3
  -4   4  -6 4635.09 287.468   1
   4   4   6 4444.45 222.120   1
  -4   4  -7 4909.87 302.148   1
  -4   4  -7 4431.11 325.728   3
   4   4   7 4920.07 224.379   1
   4   4   8 2452.96 145.547   1
  -4   4  -8 2067.58 238.411   3
  -4   4  -8 2527.14 217.148   1
  -4   4  -9 4327.86 359.406   3
   4   4   9 4200.92 166.793   1
  -4   4  -9 4257.04 287.543   1
  -4   4 -10 557.982 116.742   1
  -4   4 -10 426.992 144.826   3
  -4   4 -11 717.662 124.054   1
  -4   4 -11 637.099 187.839   3
  -4   4 -12 1022.82 223.212   3
  -4   4 -13 2419.55 337.717   3
  -4   4 -14 17.3702 137.006   3
   4   6 -15 1064.20 235.519   3
   4   6 -14 1309.71 245.080   3
   4   6 -13 3370.60 360.018   3
   4   6 -12 1267.90 213.334   3
   4   6 -11 778.321 175.075   3
  -4   6  11 995.229 144.817   1
   4   6 -10 4048.43 332.840   3
   4   6 -10 3712.44 375.298   2
  -4   6  10 3522.35 260.976   1
  -4   6   9 14632.9 563.070   1
   4   6  -9 14506.0 604.819   3
   4   6  -9 14727.6 725.803   2
   4   6  -8 9146.33 541.880   2
  -4   6   8 9044.92 434.463   1
   4   6  -8 8310.03 424.016   3
  -4   6   7 854.561 141.652   1
   4   6  -7 977.404 191.804   2
   4   6  -7 627.110 120.612   3
   4   6  -7 487.805 136.743   1
   4   6  -6 3405.85 298.552   1
   4   6  -6 3218.62 220.995   3
   4   6  -6 3501.53 321.107   2
  -4   6   6 3567.31 274.207   1
   4   6  -5 5643.95 265.294   3
  -4   6   5 5786.17 356.114   1
   4   6  -5 5955.23 392.232   1
   4   6  -5 5813.37 387.986   2
   4   6  -4 5029.66 216.545   3
  -4   6   4 5092.25 335.747   1
   4   6  -4 5536.61 372.711   1
   4   6  -4 4502.80 336.827   2
  -4   6   4 4830.33 264.924   2
  -4   6   3 5564.40 349.261   1
   4   6  -3 5146.10 179.552   3
   4   6  -3 5301.16 355.637   2
  -4   6   3 5081.23 260.257   2
   4   6  -3 5209.33 358.356   1
   4   6  -2 1781.93 209.091   1
   4   6  -2 1513.11 193.336   2
  -4   6   2 1519.60 138.680   2
  -4   6   2 1842.01 209.480   1
  -4   6   1 9375.71 467.375   1
   4   6  -1 8909.95 450.696   2
   4   6  -1 10109.2 480.770   1
  -4   6   1 8453.83 340.319   2
   4   6   0 15465.5 602.514   1
  -4   6   0 14878.2 470.405   2
  -4   6   0 15903.5 618.829   1
   4   6   0 14819.1 588.999   2
   4   6   1 2547.33 237.691   1
  -4   6  -1 2558.10 191.830   2
  -4   6  -1 2626.90 246.814   1
   4   6   1 2462.80 236.703   2
  -4   6  -2 2662.31 251.993   1
   4   6   2 2564.14 235.094   1
   4   6   2 2469.38 237.846   2
   4   6   3 41839.4 1128.56   2
   4   6   3 43450.4 1092.69   1
  -4   6  -3 44589.0 1162.80   1
  -4   6  -4 41834.1 1037.40   3
  -4   6  -4 40135.8 1018.63   2
   4   6   4 41830.3 1142.91   2
   4   6   4 43343.3 1070.67   1
  -4   6  -4 43975.7 1161.26   1
  -4   6  -5 9110.59 479.327   1
  -4   6  -5 8847.09 435.639   3
   4   6   5 8804.17 416.582   1
   4   6   6 1862.27 188.724   1
  -4   6  -6 1504.47 199.337   3
  -4   6  -6 1699.14 216.308   1
  -4   6  -7 18871.1 728.420   1
   4   6   7 18446.2 608.478   1
  -4   6  -7 17181.4 693.162   3
  -4   6  -8 872.863 176.591   3
   4   6   8 878.155 127.680   1
  -4   6  -9 1103.79 207.141   3
   4   6   9 1129.81 133.806   1
  -4   6 -10 1589.91 251.167   3
  -4   6 -11 2375.49 298.163   3
  -4   6 -12 1925.39 288.382   3
  -4   6 -13 181.650 160.464   3
  -4   6 -14 420.703 184.451   3
   4   8 -14 1254.37 244.959   3
   4   8 -13 62.8126 101.102   3
   4   8 -12-95.1868 104.467   3
   4   8 -11 5426.64 406.363   3
   4   8 -10 3537.76 315.245   3
   4   8 -10 3278.77 378.074   2
   4   8  -9 2194.71 239.412   3
   4   8  -9 1865.88 281.989   2
   4   8  -8 7040.54 380.261   3
   4   8  -8 6138.48 491.946   2
  -4   8   8 6602.91 413.694   2
   4   8  -7 2137.30 198.372   3
  -4   8   7 2184.27 232.012   2
   4   8  -7 2088.90 293.934   2
   4   8  -6 6724.43 310.693   3
  -4   8   6 6289.00 373.714   2
   4   8  -6 6336.04 469.992   2
   4   8  -5 15868.6 447.419   3
   4   8  -5 15056.4 717.155   2
  -4   8   5 14809.5 574.967   2
   4   8  -4-16.6284 123.312   2
  -4   8   4 271.554 96.5061   2
   4   8  -3 4565.96 378.341   2
  -4   8   3 4753.13 298.083   2
   4   8  -2 2031.57 252.845   2
  -4   8   2 1881.89 188.641   2
   4   8  -1 20640.3 801.744   2
  -4   8   1 20309.7 659.498   2
  -4   8   0 9987.06 440.439   2
   4   8   0 9781.35 534.309   2
  -4   8  -1 7141.92 377.746   2
   4   8   1 6987.67 452.404   2
  -4   8  -2 10024.8 459.812   2
   4   8   2 10047.2 546.575   2
   4   8   3 2865.55 302.784   2
  -4   8  -3 3627.72 285.904   2
  -4   8  -4 8231.77 447.062   2
   4   8   4 8999.64 530.651   2
  -4   8  -5 6224.82 409.636   2
   4   8   5 6599.88 463.016   2
  -4   8  -6 6376.76 401.987   3
   4   8   6 6396.17 468.717   2
   4   8   7 1301.57 226.306   2
  -4   8  -7 1298.24 205.928   3
  -4   8  -8 518.700 156.653   3
   4   8   8 472.769 159.491   2
  -4   8  -9 5156.07 417.407   3
  -4   8 -10 142.637 121.882   3
  -4   8 -11 2305.97 312.097   3
  -4   8 -12 120.823 132.949   3
   4  10  -9 1721.87 319.998   2
   4  10  -8 6847.55 568.696   2
   4  10  -7 3699.99 403.313   2
  -4  10   7 3880.72 335.923   2
   4  10  -6 632.716 193.214   2
  -4  10   6 985.251 180.915   2
  -4  10   5 2415.75 259.140   2
   4  10  -5 2065.79 305.031   2
  -4  10   4 456.049 124.629   2
   4  10  -4 217.402 149.211   2
  -4  10   3 36.3103 77.8559   2
   4  10  -3-68.6774 103.712   2
   4  10  -2 391.528 153.119   2
  -4  10   2 500.186 130.075   2
  -4  10   1 75.8567 89.2507   2
   4  10  -1 136.451 129.887   2
  -4  10   0 82.0023 75.4581   2
   4  10   0 172.118 107.628   2
   4  10   1 1889.12 270.193   2
  -4  10  -1 1947.24 239.944   2
  -4  10  -2 621.591 160.105   2
   4  10   2 439.531 171.341   2
  -4  10  -3 5735.97 404.491   2
   4  10   3 5990.15 481.356   2
  -4  10  -4 659.724 169.046   2
   4  10   4 725.874 200.545   2
   4  10   5 2242.34 312.282   2
  -4  10  -5 2279.74 276.274   2
   4  10   6 3980.28 408.110   2
   4  10   7 4091.79 426.323   2
   4  10   8-87.3582 109.081   2
   4  12  -3 2833.82 387.359   2
   4  12  -2 1195.80 253.432   2
   4  12  -1 724.020 221.743   2
   4  12   0 368.428 188.501   2
   4  12   1 170.152 159.708   2
   4  12   2 572.779 207.101   2
   4  12   3 211.809 152.008   2
   5  -9 -11-18.0061 86.6236   3
   5  -9 -10 1077.83 195.314   3
   5  -9  -9 5195.66 392.874   3
   5  -9  -8 2636.91 307.448   1
   5  -9  -7 5173.34 433.714   1
   5  -9  -6 3355.67 352.981   1
   5  -9  -5 12181.3 672.686   1
   5  -9  -4 5079.83 439.270   1
   5  -9  -4 5917.75 354.294   3
   5  -9  -3 4190.87 292.233   3
   5  -9  -3 4484.48 407.806   1
   5  -9  -2 3246.90 250.388   3
   5  -9  -2 3093.05 345.472   1
   5  -9  -1 3753.38 270.048   3
   5  -9  -1 3926.77 387.112   1
   5  -9   0 1098.86 157.129   3
   5  -9   0 984.561 227.142   1
   5  -9   1 2035.16 205.423   3
   5  -9   1 1861.22 275.462   1
   5  -9   2 3474.17 271.768   2
   5  -9   2 3619.07 285.110   3
   5  -9   3 2044.61 213.949   2
   5  -9   3 1941.68 214.300   3
   5  -7 -15 364.672 181.242   3
   5  -7 -14 2735.14 352.265   3
   5  -7 -13 5753.44 485.669   3
   5  -7 -12 96.0461 116.930   3
   5  -7 -11 1377.22 195.639   1
   5  -7 -11 1703.10 255.066   3
   5  -7 -10 7459.56 437.867   1
   5  -7 -10 7499.32 493.192   3
   5  -7  -9 7628.67 446.623   1
   5  -7  -8 6376.14 411.948   1
   5  -7  -7 6022.33 401.791   1
   5  -7  -6 6178.80 407.729   1
   5  -7  -5 3073.64 292.193   1
   5  -7  -4 8176.47 476.199   1
   5  -7  -3 7640.10 465.716   1
  -5  -7   3 8728.80 471.399   2
   5  -7  -2 2950.37 289.641   1
  -5  -7   2 2821.52 270.423   2
   5  -7  -1 9449.45 521.230   1
   5  -7   0 2809.10 287.600   1
   5  -7   1 4469.39 361.665   1
   5  -7   1 4533.88 287.659   3
   5  -7   1 4803.72 269.470   2
   5  -7   2 1254.41 165.269   3
   5  -7   2 1371.47 151.414   2
   5  -7   2 1385.64 208.507   1
   5  -7   3 833.440 133.001   3
   5  -7   3 661.936 126.825   2
   5  -7   3 799.492 186.123   1
   5  -7   4 5727.88 336.295   2
   5  -7   4 5737.46 421.056   1
  -5  -7  -4 5711.71 197.290   3
   5  -7   4 6124.54 368.822   3
   5  -7   5 26750.8 967.963   1
   5  -7   5 26815.2 832.851   2
  -5  -7  -5 28022.9 637.377   3
   5  -7   5 28451.2 886.899   3
  -5  -7  -6 9611.40 370.323   3
   5  -7   6 9111.12 473.139   2
   5  -7   6 9017.24 496.249   3
  -5  -7  -7 3230.55 232.803   3
   5  -7   7 3292.55 294.473   2
  -5  -7  -8 1667.78 181.763   3
  -5  -7  -9 1474.95 185.598   3
  -5  -7 -10 1778.02 222.919   3
  -5  -7 -11 2173.79 254.628   3
  -5  -7 -12 1147.57 206.434   3
   5  -5 -16 318.241 193.701   3
   5  -5 -15 279.058 196.690   3
   5  -5 -14 399.065 187.966   3
   5  -5 -13 6013.00 489.713   3
   5  -5 -12 3928.64 382.001   3
   5  -5 -11 1751.48 251.512   3
   5  -5 -11 1732.99 179.561   1
   5  -5 -10 4361.86 284.056   1
   5  -5 -10 4339.76 364.364   3
   5  -5  -9 13915.7 526.359   1
   5  -5  -8 988.560 145.942   1
   5  -5  -7 6300.86 348.646   1
  -5  -5   7 7167.59 420.363   2
   5  -5  -6-9.20057 77.9360   1
  -5  -5   6 18.4547 84.0424   2
   5  -5  -5 19526.9 656.522   1
  -5  -5   5 21003.6 709.266   2
  -5  -5   4 49632.6 1185.69   2
   5  -5  -4 46421.7 1136.14   1
   5  -5  -3 14287.7 556.423   1
  -5  -5   3 15383.8 570.192   2
  -5  -5   2 413.345 108.767   2
   5  -5  -2 346.444 110.768   1
   5  -5  -1 23356.4 640.222   3
  -5  -5   1 24077.9 725.404   2
   5  -5  -1 23075.6 738.166   1
   5  -5   0 29674.3 639.765   2
   5  -5   0 30588.4 763.711   3
   5  -5   1 13687.8 475.999   3
   5  -5   1 13442.3 396.628   2
   5  -5   1 13190.5 540.015   1
   5  -5   2 8340.38 319.660   2
  -5  -5  -2 7970.90 192.602   3
   5  -5   2 8024.20 420.606   1
  -5  -5  -3 2978.88 143.692   3
   5  -5   3 3203.09 269.558   1
   5  -5   3 2570.34 189.248   2
  -5  -5  -4 24013.6 572.822   3
   5  -5   4 24816.1 749.264   3
   5  -5   4 23740.5 775.486   1
   5  -5   4 24219.9 679.696   2
   5  -5   5 5056.78 339.850   1
  -5  -5  -5 4758.23 244.622   3
   5  -5   5 4799.56 295.168   2
   5  -5   5 5179.82 329.866   3
  -5  -5  -6 7490.61 345.836   3
   5  -5   6 7595.90 418.100   1
   5  -5   6 7712.20 398.754   2
   5  -5   6 7958.76 432.919   3
   5  -5   7 26728.0 891.704   3
   5  -5   7 25846.9 835.946   1
  -5  -5  -7 26668.5 767.785   3
   5  -5   7 27522.0 853.971   2
  -5  -5  -8 26106.2 807.309   3
   5  -5   8 27014.5 886.866   2
  -5  -5  -9 445.427 125.049   3
  -5  -5 -10 1869.18 235.957   3
  -5  -5 -11 990.337 195.722   3
  -5  -5 -12 827.385 198.368   3
  -5  -5 -13-14.8900 122.286   3
  -5  -5 -14 379.117 155.672   3
  -5  -5 -15 581.363 209.726   3
   5  -3 -16 2259.93 351.352   3
   5  -3 -15 3168.60 384.969   3
   5  -3 -14 3805.53 407.399   3
   5  -3 -13 5815.67 475.077   3
   5  -3 -13 5937.26 245.068   1
   5  -3 -12 1255.15 122.653   1
   5  -3 -12 1473.35 233.115   3
   5  -3 -11 488.034 87.9805   1
   5  -3 -11 380.750 152.157   3
   5  -3 -10 3423.66 318.331   3
   5  -3 -10 3378.50 206.179   1
   5  -3  -9 2353.93 173.838   1
  -5  -3   9 2092.12 233.545   2
   5  -3  -8 2639.33 188.504   1
  -5  -3   8 3017.75 257.888   2
   5  -3  -7 66744.2 1311.35   1
  -5  -3   7 68838.2 1485.49   2
   5  -3  -6 4016.33 231.688   1
  -5  -3   6 4099.28 279.449   2
   5  -3  -5 3834.67 229.803   1
  -5  -3   5 3262.56 235.040   2
   5  -3  -4 22715.3 621.592   1
  -5  -3   4 23236.4 659.882   2
   5  -3  -3 25214.0 660.632   1
  -5  -3   3 24915.8 673.581   2
  -5  -3   2 1166.45 137.006   2
   5  -3  -2 1392.50 149.728   1
   5  -3  -1 49210.0 1049.17   1
  -5  -3   1 50061.7 1039.86   2
   5  -3   0 51408.9 1014.91   3
   5  -3   0 49704.1 817.130   2
   5  -3   1 13529.1 426.796   3
  -5  -3  -1 13305.2 291.919   3
   5  -3   1 13215.5 322.694   2
   5  -3   1 12607.0 444.994   1
  -5  -3  -2 13356.4 335.663   3
   5  -3   2 13619.5 461.314   1
   5  -3   2 13587.0 445.040   3
   5  -3   2 13506.6 369.813   2
  -5  -3  -3 38955.5 775.021   3
   5  -3   3 37489.5 809.252   2
   5  -3   3 38940.1 905.795   3
   5  -3   3 38287.6 888.677   1
   5  -3   4 35914.2 815.952   2
  -5  -3  -4 33655.9 765.268   3
   5  -3   4 34642.7 833.514   1
  -5  -3  -5 28428.1 719.548   3
   5  -3   5 28471.4 756.630   2
   5  -3   5 28436.0 739.373   1
   5  -3   5 28700.5 809.849   3
   5  -3   6 16997.6 585.064   2
  -5  -3  -6 15666.1 544.174   3
   5  -3   6 16095.7 525.873   1
   5  -3   6 17944.6 633.120   3
   5  -3   7 26934.8 811.800   2
   5  -3   7 24915.0 696.821   1
   5  -3   7 26387.9 841.396   3
  -5  -3  -7 26744.9 780.273   3
   5  -3   8 30578.4 927.802   2
   5  -3   8 31297.4 973.606   3
  -5  -3  -8 30274.5 890.681   3
   5  -3   9 14627.8 638.177   2
  -5  -3  -9 12629.5 575.307   3
  -5  -3 -10 16773.1 701.616   3
  -5  -3 -11 2066.93 267.182   3
  -5  -3 -12 3941.70 374.124   3
  -5  -3 -13 1162.39 224.723   3
  -5  -3 -14 585.210 172.480   3
  -5  -3 -15 1606.49 300.411   3
   5  -1 -16 2572.80 356.793   3
   5  -1 -15 5010.84 477.509   3
   5  -1 -14 1612.26 274.907   3
   5  -1 -14 1501.45 106.453   1
   5  -1 -13 8190.03 289.245   1
   5  -1 -13 8213.08 554.466   3
   5  -1 -12 1363.54 233.284   3
   5  -1 -12 1545.90 126.820   1
   5  -1 -11 9537.06 540.690   3
   5  -1 -11 8717.62 318.924   1
   5  -1 -10 3520.34 198.060   1
  -5  -1  10 4159.82 327.806   2
   5  -1 -10 3692.07 325.059   3
   5  -1  -9 4352.61 217.894   1
  -5  -1   9 4362.45 309.859   2
   5  -1  -9 4157.84 324.163   3
  -5  -1   8 32362.8 885.465   2
   5  -1  -8 31685.5 712.875   1
   5  -1  -7 8049.03 298.007   1
  -5  -1   7 7815.99 373.554   2
  -5  -1   6 116706. 2056.70   2
   5  -1  -6 114992. 1925.58   1
  -5  -1   5 31849.0 764.171   2
   5  -1  -5 33344.1 711.453   1
  -5  -1   4 73511.3 1361.44   2
   5  -1  -4 76429.4 1331.37   1
   5  -1  -3 128333. 2126.56   1
  -5  -1   3 134712. 2137.09   2
  -5  -1   2 15203.9 399.499   2
   5  -1  -2 14349.3 406.525   1
   5  -1  -2 15235.1 303.123   2
  -5  -1   1 35743.9 708.610   2
   5  -1   0 119440. 1944.12   1
  -5  -1  -1 23895.3 515.135   3
   5  -1   1 24732.5 557.077   1
   5  -1   2 115252. 1910.47   1
  -5  -1  -2 119912. 1917.96   3
  -5  -1  -3 31268.9 708.593   3
   5  -1   3 32271.9 664.943   1
  -5  -1  -4 49547.6 1037.90   3
   5  -1   4 50189.5 935.984   1
  -5  -1  -5 22543.3 636.652   3
   5  -1   5 21522.7 503.554   1
   5  -1   6 92101.3 1528.13   1
  -5  -1  -6 91624.5 1776.73   3
  -5  -1  -7 3454.48 265.870   3
   5  -1   7 3469.86 168.304   1
   5  -1   7 3968.66 290.234   3
  -5  -1  -8 36838.3 1023.63   3
   5  -1   8 37731.0 1059.58   3
  -5  -1  -9 10076.4 516.459   3
   5  -1   9 11246.6 555.077   3
  -5  -1 -10 10668.5 556.928   3
  -5  -1 -11 960.928 196.730   3
  -5  -1 -12 2635.12 313.676   3
  -5  -1 -13 880.305 200.145   3
  -5  -1 -14 4016.28 416.072   3
  -5  -1 -15 5236.42 495.400   3
   5   1 -16 2582.15 365.710   3
   5   1 -15 3845.05 418.568   3
   5   1 -14 1053.49 242.513   3
   5   1 -13 8736.14 570.106   3
   5   1 -12 1852.66 260.492   3
  -5   1  11 9540.84 505.674   2
   5   1 -11 9010.67 521.360   3
  -5   1  10 4204.36 313.595   2
   5   1 -10 4008.28 334.956   3
  -5   1   9 4067.94 296.505   2
   5   1  -9 3423.90 295.781   3
   5   1  -8 31184.5 890.270   3
  -5   1   8 30516.7 838.532   2
   5   1  -7 7761.23 380.454   3
  -5   1   7 7470.44 352.735   2
  -5   1   6 114859. 1996.60   2
   5   1  -6 116513. 2082.21   2
   5   1  -5 33708.8 792.527   2
  -5   1   5 32269.8 716.200   2
  -5   1   4 74173.6 1274.11   2
   5   1  -4 74887.3 1371.62   2
  -5   1   3 127484. 1991.54   2
   5   1  -3 133055. 2124.90   2
   5   1  -2 15045.2 399.992   2
  -5   1   2 15285.9 409.521   1
  -5   1   2 14809.9 299.753   2
  -5   1   1 34192.4 709.672   1
   5   1  -1 34490.7 695.024   2
   5   1   0 114886. 1831.92   3
  -5   1   0 118475. 1907.21   1
   5   1   0 120759. 1905.11   2
   5   1   1 24001.3 510.140   3
  -5   1  -1 23905.8 564.179   3
  -5   1  -1 23729.1 540.000   1
  -5   1  -2 119989. 1978.23   3
  -5   1  -2 116397. 1895.99   1
   5   1   2 116181. 1909.54   3
  -5   1  -3 32159.5 658.324   1
   5   1   3 32228.0 715.991   3
  -5   1  -3 30713.0 749.642   3
  -5   1  -4 48187.9 1070.91   3
  -5   1  -4 49974.6 926.252   1
   5   1   4 51389.8 1042.60   3
  -5   1  -5 21291.5 653.014   3
  -5   1  -5 21429.9 504.483   1
   5   1   5 22567.0 639.943   3
   5   1   5 22646.6 441.086   1
  -5   1  -6 94265.9 1823.31   3
   5   1   6 95606.5 1793.31   3
  -5   1  -6 90481.8 1517.93   1
   5   1   6 91195.3 1404.96   1
  -5   1  -7 3531.02 276.377   3
   5   1   7 3660.24 276.370   3
  -5   1  -7 3495.36 165.571   1
  -5   1  -8 37247.6 1047.90   3
  -5   1  -8 36125.0 713.719   1
   5   1   8 40362.7 1059.89   3
   5   1   9 10920.3 533.791   3
  -5   1  -9 10277.2 531.095   3
  -5   1 -10 9710.10 540.070   3
  -5   1 -11 775.340 179.737   3
  -5   1 -12 2408.92 309.116   3
  -5   1 -13 703.415 210.258   3
  -5   1 -14 4373.44 434.134   3
  -5   1 -15 4743.95 478.011   3
   5   3 -16 2609.16 371.136   3
   5   3 -15 2536.95 339.282   3
   5   3 -14 4212.44 414.665   3
   5   3 -13 6632.03 376.457   1
   5   3 -13 5460.76 450.230   3
   5   3 -12 1400.28 173.166   1
   5   3 -12 1068.36 210.389   3
   5   3 -11 354.159 127.060   3
   5   3 -10 2942.62 284.661   3
   5   3  -9 1826.94 211.073   3
   5   3  -8 2615.62 237.139   3
   5   3  -8 2849.09 269.812   2
  -5   3   7 67854.7 1273.26   1
   5   3  -7 65600.6 1363.42   3
  -5   3   6 3826.09 224.818   1
   5   3  -6 4030.90 246.551   3
  -5   3   5 3633.50 220.007   1
   5   3  -5 4049.80 226.298   3
   5   3  -4 23060.4 552.853   3
  -5   3   4 22386.8 607.342   1
  -5   3   3 24691.4 645.772   1
   5   3  -3 25148.8 533.957   3
  -5   3   2 1288.19 68.1321   2
  -5   3   2 1556.10 151.629   1
  -5   3   1 50129.8 1034.65   1
  -5   3   1 48206.2 764.795   2
   5   3   0 49349.8 785.343   3
  -5   3   0 49799.0 812.496   2
  -5   3   0 50804.9 1049.07   1
   5   3   1 13168.3 294.658   3
  -5   3  -1 13878.1 454.353   1
  -5   3  -2 12802.2 438.272   3
  -5   3  -2 13923.4 456.446   1
   5   3   2 12888.9 333.301   3
  -5   3  -3 39038.7 886.724   1
  -5   3  -3 37863.1 895.769   3
   5   3   3 38034.2 775.052   3
  -5   3  -4 35400.1 899.157   3
  -5   3  -4 36910.9 857.767   1
   5   3   4 36134.3 795.914   3
  -5   3  -5 28825.7 733.047   1
  -5   3  -5 26854.7 790.381   3
   5   3   5 28497.9 720.896   3
  -5   3  -6 16568.3 612.936   3
  -5   3  -6 16843.2 530.811   1
   5   3   6 16053.7 412.839   1
   5   3   6 16182.7 545.206   3
  -5   3  -7 25719.7 833.312   3
   5   3   7 25795.7 769.216   3
   5   3   7 26120.1 538.236   1
  -5   3  -7 27049.4 713.545   1
  -5   3  -8 30137.5 771.101   1
  -5   3  -8 27786.8 914.753   3
   5   3   8 29237.1 873.400   3
   5   3   8 28997.2 527.814   1
  -5   3  -9 13172.7 623.277   3
   5   3   9 14119.3 604.698   3
  -5   3  -9 13669.9 477.639   1
  -5   3 -10 16285.4 734.676   3
  -5   3 -10 17732.2 554.243   1
  -5   3 -11 1936.13 260.256   3
  -5   3 -11 2311.94 185.986   1
  -5   3 -12 4552.00 426.289   3
  -5   3 -13 1260.05 245.510   3
  -5   3 -14 403.220 167.799   3
   5   5 -16 522.740 201.405   3
   5   5 -15 235.551 179.872   3
   5   5 -14 180.860 133.911   3
   5   5 -13 5980.82 467.066   3
   5   5 -12 3186.80 325.679   3
   5   5 -11 1829.41 239.533   3
  -5   5  10 4387.21 276.980   1
   5   5 -10 4219.64 388.304   2
   5   5 -10 4997.00 365.095   1
   5   5 -10 4324.97 337.208   3
   5   5  -9 14276.9 679.766   2
   5   5  -9 15085.6 636.293   1
  -5   5   9 13313.5 507.985   1
   5   5  -9 13276.0 570.503   3
   5   5  -8 901.544 148.497   3
   5   5  -8 747.432 164.098   2
   5   5  -8 1067.47 172.605   1
  -5   5   8 1064.57 139.379   1
  -5   5   7 6706.10 353.800   1
   5   5  -7 6085.08 407.669   2
   5   5  -7 6334.31 331.873   3
   5   5  -6 117.204 117.637   2
  -5   5   6 46.1657 72.3268   1
   5   5  -6 15.9625 65.6873   3
  -5   5   5 20108.5 654.591   1
   5   5  -5 20173.9 719.058   2
   5   5  -5 19673.1 534.858   3
   5   5  -4 46805.4 1184.07   2
  -5   5   4 48897.7 1144.53   1
  -5   5   4 49032.9 970.900   2
   5   5  -4 47499.7 917.860   3
  -5   5   3 14779.9 407.074   2
   5   5  -3 14588.5 343.755   3
  -5   5   3 15547.4 563.574   1
   5   5  -3 14518.2 570.590   2
   5   5  -2 391.764 110.233   2
  -5   5   2 415.021 61.9870   2
  -5   5   2 405.946 105.504   1
   5   5  -1 22307.3 718.166   2
  -5   5   1 23665.2 534.493   2
  -5   5   1 24623.5 743.839   1
  -5   5   0 30071.2 851.012   1
  -5   5   0 29873.8 641.184   2
   5   5   0 28456.1 831.020   2
   5   5   1 14188.4 551.546   2
  -5   5  -1 15586.6 576.930   1
   5   5   1 13853.1 529.064   1
  -5   5  -1 13851.6 409.064   2
  -5   5  -2 8924.94 336.878   2
  -5   5  -2 8836.95 432.703   1
   5   5   2 8777.68 402.968   1
   5   5   2 8872.52 432.163   2
   5   5   3 3050.74 267.103   2
   5   5   3 2700.17 215.566   1
  -5   5  -3 2854.07 248.519   1
  -5   5  -3 3009.49 231.834   3
  -5   5  -4 24272.3 744.843   3
  -5   5  -4 25314.5 792.856   1
   5   5   4 25273.7 714.407   1
  -5   5  -5 4930.10 328.293   1
  -5   5  -5 4884.92 326.715   3
   5   5   5 4772.15 276.641   1
  -5   5  -6 7972.68 423.008   1
  -5   5  -6 7221.43 414.554   3
   5   5   6 7558.14 342.494   1
  -5   5  -7 26239.0 831.063   1
  -5   5  -7 25609.5 867.771   3
   5   5   7 25831.9 684.158   1
  -5   5  -8 25010.6 885.595   3
  -5   5  -8 25917.7 830.781   1
   5   5   8 25189.9 645.868   1
  -5   5  -9 374.021 135.536   3
   5   5   9 334.341 68.7810   1
  -5   5  -9 299.162 121.351   1
  -5   5 -10 1464.36 192.753   1
  -5   5 -10 1823.73 262.644   3
  -5   5 -11 674.469 184.422   3
  -5   5 -11 888.915 149.865   1
  -5   5 -12 402.175 158.520   3
  -5   5 -13-164.018 183.056   3
  -5   5 -14 605.960 217.794   3
   5   7 -15 337.565 169.705   3
   5   7 -14 2495.98 325.843   3
   5   7 -13 5712.90 456.391   3
   5   7 -12 50.7748 106.615   3
   5   7 -11 1594.07 236.009   3
   5   7 -11 1667.97 294.515   2
   5   7 -10 7441.61 447.177   3
  -5   7  10 7697.46 431.773   1
   5   7 -10 6938.23 529.970   2
   5   7  -9 7907.23 434.410   3
   5   7  -9 8503.82 568.770   2
  -5   7   9 8237.05 453.145   1
   5   7  -8 5869.93 345.453   3
   5   7  -8 5800.59 458.294   2
  -5   7   8 5955.36 385.827   1
   5   7  -7 6500.41 333.847   3
  -5   7   7 5542.70 376.436   1
   5   7  -7 6221.26 458.796   2
   5   7  -6 6364.25 300.827   3
  -5   7   6 6696.27 352.829   2
  -5   7   6 6501.59 404.624   1
   5   7  -6 6004.58 434.651   2
   5   7  -5 3436.09 188.507   3
  -5   7   5 3058.17 287.471   1
   5   7  -5 2988.16 303.664   2
   5   7  -4 8346.95 255.561   3
  -5   7   4 8952.07 486.964   1
   5   7  -4 8241.23 494.159   2
  -5   7   3 8786.85 483.173   1
   5   7  -3 8300.32 481.364   2
  -5   7   3 8292.80 353.161   2
   5   7  -2 2714.25 274.711   2
  -5   7   2 2700.18 195.515   2
  -5   7   1 9760.25 385.445   2
   5   7  -1 10499.0 529.991   2
   5   7   0 2730.17 271.689   2
   5   7   0 2912.29 276.564   1
  -5   7   0 2836.41 205.940   2
   5   7   1 4951.80 356.325   1
   5   7   1 4234.15 341.642   2
   5   7   2 1118.36 180.804   1
   5   7   2 1300.38 202.260   2
   5   7   3 631.790 147.114   2
  -5   7  -3 928.056 138.923   2
   5   7   3 982.394 169.377   1
   5   7   4 6060.03 416.516   2
  -5   7  -4 5374.66 334.203   2
   5   7   4 6537.69 394.273   1
   5   7   5 26495.5 946.185   2
  -5   7  -5 26570.2 854.206   3
   5   7   5 27573.7 864.567   1
  -5   7  -6 9315.94 497.164   3
   5   7   6 9485.13 467.723   1
   5   7   6 9133.90 551.129   2
   5   7   7 3190.25 263.275   1
  -5   7  -7 3099.20 303.396   3
  -5   7  -8 1778.32 242.643   3
   5   7   8 2040.70 211.486   1
  -5   7  -9 1589.95 246.030   3
  -5   7 -10 1889.49 280.871   3
  -5   7 -11 2008.48 287.200   3
  -5   7 -12 1112.06 230.398   3
  -5   7 -13 219.049 166.202   3
   5   9 -10 1182.12 264.456   2
  -5   9  10 920.012 171.354   2
  -5   9   9 5044.83 371.742   2
   5   9  -9 4559.57 464.603   2
  -5   9   8 2891.18 273.510   2
   5   9  -8 2941.59 367.116   2
  -5   9   7 5621.25 370.163   2
   5   9  -7 5634.66 488.700   2
  -5   9   6 3154.35 274.548   2
   5   9  -6 3206.12 362.399   2
   5   9  -5 11303.2 663.034   2
  -5   9   5 11814.0 516.868   2
   5   9  -4 5034.04 430.727   2
  -5   9   4 5111.60 329.100   2
   5   9  -3 4186.16 389.040   2
  -5   9   3 4048.14 286.701   2
  -5   9   2 3392.57 257.460   2
   5   9  -2 2755.90 313.562   2
   5   9  -1 4007.97 375.098   2
  -5   9   1 4018.27 282.270   2
   5   9   0 648.713 165.741   2
  -5   9   0 1163.56 153.784   2
   5   9   1 1878.19 261.872   2
  -5   9  -1 1649.27 189.943   2
   5   9   2 3328.11 344.890   2
  -5   9  -2 3634.77 285.995   2
  -5   9  -3 2107.52 227.665   2
   5   9   3 2283.08 299.023   2
   5   9   4 11339.2 644.638   2
  -5   9  -4 11117.6 544.529   2
   5   9   5 851.348 213.208   2
   5   9   6 391.470 148.040   2
   5   9   7 5074.85 453.263   2
   5   9   8 3697.91 401.326   2
   5   9   9 187.473 138.875   2
  -5   9  -9 326.767 149.052   3
  -5   9 -10 2233.70 312.419   3
  -5   9 -11 426.327 157.395   3
   5  11  -6 2637.90 392.508   2
   5  11  -5 1551.56 285.266   2
   5  11  -4 1121.37 232.132   2
   5  11  -3 2707.03 353.102   2
   5  11  -2 515.423 173.204   2
   5  11  -1 81.9179 126.828   2
   5  11   0-47.5900 142.937   2
   5  11   1 380.388 180.858   2
   5  11   2 600.522 186.683   2
   5  11   3 110.877 152.162   2
   5  11   4 6741.08 546.055   2
   5  11   5 2060.47 315.689   2
   6 -10  -7 324.747 145.708   1
   6 -10  -6 5755.45 494.090   1
   6 -10  -5 2491.90 331.540   1
   6 -10  -4 2768.17 350.535   1
   6 -10  -3 1513.86 263.588   1
   6 -10  -2 891.794 224.304   1
   6 -10  -1 2881.08 366.665   1
   6 -10   0 2825.25 369.018   1
   6  -8 -14 727.046 229.077   3
   6  -8 -13 333.513 186.235   3
   6  -8 -12 237.483 127.990   3
   6  -8 -11 771.611 178.746   3
   6  -8 -11 671.651 150.204   1
   6  -8 -10 442.653 144.052   3
   6  -8 -10 549.529 152.848   1
   6  -8  -9 3055.00 312.455   1
   6  -8  -8 4250.93 371.728   1
   6  -8  -7 8101.96 515.303   1
   6  -8  -6 16013.1 731.811   1
   6  -8  -5 4435.92 375.518   1
   6  -8  -4 8392.07 528.304   1
   6  -8  -3 6025.11 360.662   3
   6  -8  -3 5833.51 436.933   1
   6  -8  -2 5433.74 336.254   3
   6  -8  -2 5663.75 435.280   1
   6  -8  -1 13098.8 669.045   1
   6  -8  -1 13460.4 540.946   3
   6  -8   0 6958.09 488.003   1
   6  -8   0 6774.01 378.066   3
   6  -8   1 11761.8 515.672   3
   6  -8   1 11467.2 633.544   1
   6  -8   2 1132.59 169.721   3
   6  -8   2 882.144 128.482   2
   6  -8   2 1139.97 220.916   1
   6  -8   3 5127.53 435.929   1
   6  -8   3 6353.26 389.078   3
   6  -8   3 5961.70 338.830   2
   6  -8   4 3441.45 358.039   1
   6  -8   4 4046.13 294.375   2
   6  -8   4 3949.90 318.087   3
   6  -8   5 5264.30 451.469   1
   6  -8   5 4866.96 338.712   2
   6  -8   6 78.3481 79.4653   2
  -6  -8  -6-56.5717 40.6912   3
   6  -6 -15 560.511 207.580   3
   6  -6 -14 5177.78 483.360   3
   6  -6 -13 3846.99 412.850   3
   6  -6 -12 3339.76 273.343   1
   6  -6 -12 3829.33 386.440   3
   6  -6 -11-13.6607 114.717   3
   6  -6 -11 8.83996 71.4001   1
   6  -6 -10 156.757 81.6310   1
   6  -6  -9 10612.9 503.638   1
   6  -6  -8 8223.83 443.285   1
   6  -6  -7 2045.73 227.483   1
   6  -6  -6 9247.30 474.335   1
   6  -6  -5 2732.18 260.828   1
  -6  -6   5 3081.37 285.148   2
   6  -6  -4 6345.83 393.790   1
  -6  -6   4 6894.36 406.792   2
  -6  -6   3 3872.65 301.340   2
   6  -6  -3 4008.61 318.696   1
   6  -6  -2 18821.5 703.866   1
  -6  -6   2 19175.9 690.366   2
   6  -6  -1 4080.47 320.486   1
  -6  -6   1 4206.14 310.698   2
   6  -6   0 17472.4 687.027   1
   6  -6   1 211.426 59.9058   2
   6  -6   1 511.223 108.041   3
   6  -6   1 186.306 101.845   1
   6  -6   2 223.645 92.2364   3
   6  -6   2 139.641 94.7517   1
   6  -6   2 267.267 76.1439   2
   6  -6   3 2397.86 190.469   2
   6  -6   3 2431.63 254.085   1
  -6  -6  -3 2589.82 112.962   3
   6  -6   3 2785.66 236.589   3
   6  -6   4 16840.8 642.384   3
  -6  -6  -4 17662.7 441.605   3
   6  -6   4 17066.5 700.890   1
   6  -6   4 16929.5 572.105   2
   6  -6   5 2438.84 265.865   1
   6  -6   5 2764.78 231.809   2
   6  -6   5 2500.53 248.916   3
  -6  -6  -5 2771.97 179.079   3
   6  -6   6 9943.25 535.531   1
   6  -6   6 11075.5 498.631   2
  -6  -6  -6 10253.7 402.270   3
   6  -6   6 9825.48 517.775   3
  -6  -6  -7 5584.39 317.812   3
   6  -6   7 5225.83 387.999   1
   6  -6   7 5624.83 375.875   2
  -6  -6  -8 4436.05 300.558   3
  -6  -6  -9 2737.17 255.328   3
  -6  -6 -10 10430.2 534.363   3
  -6  -6 -11 1141.26 195.694   3
  -6  -6 -12 3494.41 341.852   3
  -6  -6 -13 409.183 159.759   3
  -6  -6 -14 1023.03 233.175   3
   6  -4 -16-161.123 161.190   3
   6  -4 -15 4571.74 475.142   3
   6  -4 -14 2227.55 331.636   3
   6  -4 -13 2660.09 340.567   3
   6  -4 -12 3792.93 374.241   3
   6  -4 -11 794.854 191.415   3
  -6  -4   8 820.821 158.388   2
  -6  -4   7 10423.8 496.899   2
  -6  -4   6 11789.5 515.268   2
  -6  -4   5 4997.80 319.175   2
  -6  -4   4 10084.8 443.139   2
  -6  -4   3 9818.65 422.183   2
  -6  -4   2 11253.8 445.936   2
  -6  -4   1 35131.5 882.757   2
   6  -4   0 12691.3 302.431   2
   6  -4   0 13175.0 455.774   3
   6  -4   1 19490.7 588.923   3
   6  -4   1 19827.2 449.701   2
  -6  -4  -2 2277.39 117.081   3
   6  -4   2 2265.12 147.606   2
   6  -4   2 2241.37 209.020   1
  -6  -4  -3 5729.66 224.955   3
   6  -4   3 5527.44 324.116   1
   6  -4   3 5373.76 255.898   2
   6  -4   4 24469.3 734.845   3
  -6  -4  -4 22568.8 583.770   3
   6  -4   4 23720.2 645.698   2
   6  -4   4 23343.5 718.373   1
  -6  -4  -5 2674.54 191.897   3
   6  -4   5 2592.11 212.166   2
   6  -4   5 2785.62 238.105   1
   6  -4   5 2950.77 250.416   3
   6  -4   6 8170.76 404.780   2
   6  -4   6 7957.29 395.539   1
   6  -4   6 7703.72 425.477   3
  -6  -4  -6 7620.44 359.295   3
  -6  -4  -7 1904.85 193.993   3
   6  -4   7 1767.23 202.219   2
   6  -4   7 1928.40 231.468   3
   6  -4   7 2000.83 205.669   1
  -6  -4  -8 8198.60 430.574   3
   6  -4   8 7715.61 396.015   1
   6  -4   8 8703.68 465.443   2
  -6  -4  -9 26889.5 873.071   3
  -6  -4 -10 2337.21 262.196   3
  -6  -4 -11 2250.94 263.105   3
  -6  -4 -12 269.192 144.109   3
  -6  -4 -13 785.416 199.566   3
  -6  -4 -14 1724.58 284.436   3
  -6  -4 -15 381.346 180.770   3
   6  -2 -16 874.122 235.005   3
   6  -2 -15 5249.31 490.118   3
   6  -2 -14 5597.72 241.581   1
   6  -2 -14 5191.02 475.853   3
   6  -2 -13 1765.36 146.936   1
   6  -2 -13 1962.10 292.177   3
   6  -2 -12 4855.57 247.175   1
   6  -2 -12 5419.16 432.261   3
   6  -2 -11 4119.11 229.817   1
   6  -2 -11 3800.64 344.586   3
   6  -2 -10 1471.35 225.623   3
   6  -2 -10 1833.24 154.762   1
  -6  -2  10 1728.45 217.149   2
  -6  -2   9 4237.85 318.469   2
   6  -2  -9 3527.14 216.376   1
  -6  -2   8 7718.73 402.787   2
   6  -2  -8 7580.78 323.065   1
  -6  -2   7 36292.4 936.368   2
   6  -2  -7 35285.9 817.927   1
  -6  -2   6 13245.2 493.072   2
   6  -2  -6 12845.5 430.122   1
  -6  -2   5 33354.5 820.817   2
   6  -2  -5 32284.0 761.475   1
   6  -2  -4 24726.4 634.476   1
  -6  -2   4 25270.6 662.199   2
  -6  -2   3 4530.12 240.805   2
   6  -2  -3 4203.91 230.306   1
  -6  -2   2 51985.2 1035.88   2
   6  -2  -2 51235.4 1051.74   1
  -6  -2   1 20285.2 537.226   2
   6  -2   0 64108.6 1218.21   3
   6  -2   0 64765.1 1239.15   1
   6  -2   1 23443.8 618.579   1
  -6  -2  -1 24944.1 522.819   3
   6  -2   1 23986.2 616.383   3
   6  -2   2 9113.43 347.987   1
   6  -2   2 8734.05 349.066   3
  -6  -2  -2 9275.65 298.840   3
   6  -2   3 2276.63 179.009   1
  -6  -2  -3 2166.21 156.057   3
   6  -2   3 2268.15 186.458   3
  -6  -2  -4 28155.4 701.905   3
   6  -2   4 28618.3 692.174   1
  -6  -2  -5 19671.0 594.945   3
   6  -2   5 19453.3 541.849   1
   6  -2   6 886.646 149.182   3
  -6  -2  -6 850.409 127.293   3
   6  -2   6 753.881 105.430   1
   6  -2   7 7565.10 311.980   1
  -6  -2  -7 7708.66 401.731   3
   6  -2   7 8123.89 437.208   3
  -6  -2  -8 21977.1 749.074   3
   6  -2   8 21533.3 580.772   1
   6  -2   8 22829.9 804.893   3
  -6  -2  -9 6952.07 426.503   3
  -6  -2 -10 8140.06 488.395   3
  -6  -2 -11 15312.2 715.876   3
  -6  -2 -12 10745.2 621.780   3
  -6  -2 -13 2133.54 294.857   3
  -6  -2 -14 678.195 217.658   3
  -6  -2 -15 2625.96 363.671   3
   6   0 -16 395.016 197.986   3
   6   0 -15 45.9925 115.129   3
   6   0 -14 30.8249 45.9140   1
   6   0 -14 163.504 180.501   3
   6   0 -13 295.804 164.101   3
   6   0 -13 265.674 66.6898   1
   6   0 -12 2801.26 195.830   1
   6   0 -12 2264.58 287.359   3
  -6   0  11 9467.24 502.840   2
   6   0 -11 9004.81 527.713   3
  -6   0  10 9563.70 476.994   2
   6   0 -10 9667.98 518.717   3
   6   0  -9 8954.85 471.514   3
  -6   0   9 8522.93 427.470   2
  -6   0   8 9042.82 413.855   2
  -6   0   7 85867.6 1644.43   2
  -6   0   6 13183.8 445.598   2
   6   0  -5 210.337 80.6785   2
  -6   0   5 86.7145 56.4104   2
   6   0  -4 399055. 5875.31   2
  -6   0   4 390108. 5858.85   2
   6   0  -3 653371. 9385.33   2
  -6   0   3 640447. 9373.31   2
   6   0  -2 371983. 5480.75   2
  -6   0   2 375346. 5476.63   2
  -6   0   1 137692. 2099.46   2
   6   0  -1 135612. 2099.47   2
   6   0   0 7050.05 257.307   3
   6   0   1 109250. 1783.79   3
  -6   0  -1 103767. 1781.20   3
   6   0   1 107302. 1768.44   1
  -6   0  -2 42765.3 887.424   3
   6   0   2 43324.3 828.827   1
   6   0   2 41740.5 879.512   3
   6   0   3 3718.09 219.347   3
  -6   0  -3 3887.20 231.041   3
   6   0   3 3518.47 173.045   1
  -6   0  -4 93410.1 1745.17   3
   6   0   4 95254.9 1564.77   1
   6   0   4 95097.9 1750.96   3
  -6   0  -5 68038.4 1427.71   3
   6   0   5 71030.8 1196.33   1
   6   0   5 70111.7 1434.53   3
   6   0   6 110805. 1760.81   1
  -6   0  -6 111953. 2099.60   3
   6   0   6 110135. 2098.64   3
   6   0   7 13288.8 543.683   3
   6   0   7 12158.1 301.646   1
  -6   0  -7 11799.6 520.011   3
   6   0   8 2749.83 114.736   1
  -6   0  -8 2687.57 263.893   3
   6   0   8 3333.39 284.948   3
  -6   0  -9 246.934 123.453   3
   6   0   9 223.402 113.373   3
  -6   0 -10-22.2720 126.258   3
  -6   0 -11 3921.55 362.851   3
  -6   0 -12 1836.56 270.350   3
  -6   0 -13 3067.93 354.331   3
  -6   0 -14 4233.70 428.827   3
  -6   0 -15 1610.80 289.695   3
   6   2 -16 939.584 260.145   3
   6   2 -15 5090.21 477.695   3
   6   2 -14 5883.69 337.460   1
   6   2 -14 5652.34 476.798   3
   6   2 -13 2362.68 309.986   3
   6   2 -12 5899.27 442.136   3
  -6   2  11 4211.46 331.537   2
   6   2 -11 4515.00 372.022   3
  -6   2  10 1870.59 211.469   2
   6   2 -10 1567.93 227.190   3
   6   2  -9 3912.19 304.604   3
   6   2  -8 7871.58 423.512   2
   6   2  -8 7534.80 398.491   3
   6   2  -7 34656.3 949.841   2
   6   2  -7 37171.8 936.115   3
   6   2  -6 13674.5 480.020   3
  -6   2   5 31999.5 690.938   2
  -6   2   4 25894.1 636.476   1
  -6   2   4 24445.7 523.608   2
  -6   2   3 4365.79 141.544   2
   6   2  -3 4414.20 243.801   2
  -6   2   3 4320.64 229.736   1
  -6   2   2 52462.7 1063.10   1
   6   2  -2 54405.0 1077.10   2
   6   2  -1 18432.5 517.457   2
  -6   2   1 18533.3 516.433   1
  -6   2   0 63719.9 1208.81   1
   6   2   0 65232.5 1222.71   2
   6   2   0 62190.9 1064.25   3
  -6   2  -1 24521.0 611.037   1
   6   2   1 23620.3 513.968   3
   6   2   2 8724.27 293.661   3
  -6   2  -2 8891.72 360.330   3
  -6   2  -2 8857.34 331.163   1
  -6   2  -3 2344.44 168.968   1
   6   2   3 2040.45 147.764   3
  -6   2  -3 2042.81 188.466   3
  -6   2  -4 28923.7 776.678   3
   6   2   4 28230.6 701.418   3
  -6   2  -4 27840.5 678.420   1
  -6   2  -5 18474.5 627.838   3
  -6   2  -5 18767.4 525.300   1
   6   2   5 19330.3 587.658   3
  -6   2  -6 781.932 107.155   1
  -6   2  -6 651.190 146.531   3
   6   2   6 874.563 132.019   3
   6   2   7 8157.24 411.857   3
   6   2   7 7644.69 208.242   1
  -6   2  -7 7477.66 423.247   3
   6   2   7 7302.12 206.900   1
  -6   2  -7 7362.10 306.075   1
  -6   2  -8 22405.7 582.154   1
  -6   2  -8 22483.2 799.372   3
   6   2   8 22542.5 767.273   3
  -6   2  -9 7291.78 459.102   3
  -6   2  -9 6746.38 286.601   1
   6   2   9 7219.83 434.586   3
  -6   2 -10 8529.38 516.933   3
  -6   2 -10 8106.60 310.308   1
  -6   2 -11 15237.4 737.308   3
  -6   2 -11 15893.5 438.526   1
  -6   2 -12 10916.2 643.576   3
  -6   2 -13 2325.99 324.288   3
  -6   2 -14 712.522 201.120   3
   6   4 -16 364.755 202.531   3
   6   4 -15 4187.35 438.048   3
   6   4 -14 1925.31 294.493   3
   6   4 -13 3148.43 340.195   3
   6   4 -13 2553.70 258.382   1
   6   4 -12 3671.64 304.800   1
   6   4 -12 3328.12 337.632   3
   6   4 -11 659.750 162.893   3
   6   4 -10 9167.06 546.206   2
   6   4 -10 7981.32 461.831   3
   6   4  -9 24592.0 893.499   2
   6   4  -9 24563.0 802.055   3
   6   4  -8 863.157 149.996   3
  -6   4   8 775.504 125.647   1
   6   4  -8 862.311 178.603   2
   6   4  -7 9156.39 483.392   2
  -6   4   7 10068.1 419.347   1
   6   4  -7 9966.80 420.929   3
  -6   4   6 11744.3 455.322   1
   6   4  -6 11595.8 528.067   2
   6   4  -6 11137.2 422.544   3
   6   4  -5 3367.82 269.953   2
   6   4  -5 4557.81 236.926   3
  -6   4   5 4843.61 286.684   1
   6   4  -4 9878.31 322.829   3
  -6   4   4 9853.57 413.504   1
  -6   4   3 9891.02 264.159   2
  -6   4   3 9972.08 422.533   1
   6   4  -3 9435.79 275.798   3
   6   4  -2 11187.8 261.418   3
  -6   4   2 11593.4 455.226   1
  -6   4   2 11324.1 263.932   2
  -6   4   1 33166.4 853.453   1
  -6   4   1 32107.1 571.196   2
  -6   4   0 12230.5 298.783   2
  -6   4   0 13121.6 494.961   1
  -6   4  -1 20477.8 639.783   1
   6   4   1 19348.6 375.435   3
   6   4   2 1849.64 193.697   2
  -6   4  -2 2113.71 195.130   1
   6   4   2 2283.83 115.924   3
  -6   4  -3 5477.34 313.867   3
  -6   4  -3 5904.68 329.132   1
   6   4   3 5961.53 231.687   3
  -6   4  -4 22570.8 711.099   3
   6   4   4 23401.6 589.332   3
  -6   4  -4 23928.5 712.559   1
  -6   4  -5 2553.44 219.592   1
   6   4   5 2449.29 178.030   1
  -6   4  -5 2538.64 236.747   3
   6   4   5 2662.15 194.785   3
  -6   4  -6 7531.27 425.172   3
  -6   4  -6 8150.64 393.772   1
   6   4   6 7688.74 312.088   1
   6   4   6 7509.17 358.166   3
  -6   4  -7 1768.96 224.426   3
  -6   4  -7 2171.35 205.155   1
   6   4   7 1901.39 143.170   1
  -6   4  -8 8075.80 482.090   3
  -6   4  -8 7504.97 386.226   1
   6   4   8 7919.21 277.286   1
  -6   4  -9 27224.6 952.419   3
  -6   4  -9 27069.1 793.644   1
   6   4   9 24533.1 523.077   1
  -6   4 -10 2406.09 292.233   3
  -6   4 -10 2632.69 231.517   1
  -6   4 -11 2139.76 292.976   3
  -6   4 -11 2502.79 221.329   1
  -6   4 -12 335.050 170.406   3
  -6   4 -13 549.897 178.587   3
  -6   4 -14 2338.24 352.478   3
   6   6 -16 369.858 167.327   3
   6   6 -15 421.947 174.347   3
   6   6 -14 5165.54 460.547   3
   6   6 -13 3383.68 352.976   3
   6   6 -12 3645.69 356.267   3
   6   6 -11 124.634 133.703   2
   6   6 -11 4.05337 96.8752   3
  -6   6  11-78.0525 98.9474   1
   6   6 -10 87.0077 88.6129   3
   6   6 -10 178.901 117.680   2
  -6   6  10 183.111 95.6567   1
   6   6  -9 10014.1 601.201   2
  -6   6   9 10163.0 494.547   1
   6   6  -9 10317.1 493.391   3
   6   6  -8 8552.35 533.685   2
  -6   6   8 8720.92 450.782   1
   6   6  -8 9288.35 435.218   3
  -6   6   7 2183.43 222.472   1
   6   6  -7 1880.30 258.270   2
   6   6  -7 2222.08 198.190   3
   6   6  -6 8862.07 363.793   3
   6   6  -6 9281.65 524.816   2
  -6   6   6 9265.67 464.600   1
   6   6  -5 2729.25 174.297   3
  -6   6   5 2876.12 193.717   2
   6   6  -5 3572.55 312.147   1
   6   6  -5 3166.55 304.958   2
  -6   6   5 2871.42 256.668   1
  -6   6   4 6143.38 269.618   2
   6   6  -4 6640.37 230.314   3
  -6   6   4 6669.97 397.125   1
   6   6  -4 6456.06 410.778   2
  -6   6   3 3719.59 196.947   2
   6   6  -3 3471.73 112.502   3
  -6   6   3 3943.17 300.679   1
   6   6  -3 3486.98 299.945   2
  -6   6   2 19490.2 708.512   1
   6   6  -2 20261.3 735.472   1
  -6   6   2 18851.9 487.783   2
   6   6  -2 18899.0 707.772   2
  -6   6   1 4630.82 329.536   1
   6   6  -1 4068.15 314.055   1
  -6   6   1 3944.42 195.031   2
   6   6  -1 4176.75 316.333   2
  -6   6   0 17038.8 705.721   1
   6   6   0 18872.0 690.462   1
  -6   6   0 17731.1 484.906   2
   6   6   0 18019.0 684.595   2
  -6   6  -1 438.947 126.560   1
   6   6   1 320.396 117.743   2
  -6   6  -1 248.467 66.7923   2
   6   6   1 193.016 92.5872   1
  -6   6  -2 202.131 91.9386   1
   6   6   2 246.107 117.104   2
  -6   6  -2 313.562 86.1286   2
   6   6   2 273.050 97.4736   1
   6   6   3 2557.08 263.020   2
   6   6   3 2986.93 257.315   1
  -6   6  -3 2653.63 253.568   1
  -6   6  -4 18193.4 704.382   1
   6   6   4 17915.2 717.396   2
  -6   6  -4 16695.7 629.711   3
   6   6   4 15873.6 616.108   1
  -6   6  -5 3054.62 288.442   1
  -6   6  -5 2579.86 253.386   3
   6   6   5 2919.92 297.879   2
   6   6   5 2790.80 240.428   1
  -6   6  -6 9941.98 515.582   3
   6   6   6 9996.15 443.093   1
  -6   6  -7 5053.65 379.698   3
   6   6   7 4955.18 299.590   1
   6   6   8 4147.13 266.202   1
  -6   6  -8 3716.55 341.775   3
  -6   6  -9 2684.49 305.452   3
  -6   6 -10 11193.3 640.109   3
  -6   6 -11 1282.17 244.263   3
  -6   6 -12 3638.53 404.423   3
  -6   6 -13 556.493 193.814   3
   6   8 -12 409.989 153.411   3
   6   8 -11 1076.44 190.120   3
   6   8 -11 303.320 175.017   2
   6   8 -10 520.959 133.602   3
   6   8 -10 439.210 195.540   2
   6   8  -9 2891.03 363.478   2
  -6   8   9 3104.82 278.663   2
   6   8  -9 2909.61 259.375   3
   6   8  -8 3979.96 273.753   3
  -6   8   8 3824.85 296.316   2
   6   8  -8 4498.52 425.171   2
  -6   8   7 8215.07 414.709   2
   6   8  -7 7237.68 527.710   2
   6   8  -7 8589.36 365.077   3
   6   8  -6 16015.2 464.861   3
   6   8  -6 16246.2 784.533   2
  -6   8   6 15933.6 572.373   2
   6   8  -5 4644.66 410.356   2
  -6   8   5 4963.72 295.781   2
   6   8  -4 8645.61 540.167   2
   6   8  -3 5637.59 429.798   2
   6   8  -2 5403.60 416.760   2
   6   8  -1 12339.3 633.235   2
   6   8   0 6340.75 451.412   2
   6   8   1 10937.7 593.614   2
   6   8   2 730.283 180.726   2
  -6   8  -2 906.769 137.200   2
  -6   8  -3 5878.67 342.323   2
   6   8   3 6039.59 444.902   2
   6   8   4 4063.99 366.637   2
   6   8   5 4952.01 421.548   2
   6   8   6 65.3644 115.703   2
   6   8   7 2571.88 322.027   2
  -6   8  -7 2334.34 276.352   3
  -6   8  -8 11349.7 631.341   3
   6   8   8 11895.0 694.561   2
  -6   8  -9 3727.02 379.981   3
   6   8   9 3573.96 399.963   2
  -6   8 -10 790.672 198.861   3
  -6   8 -11 1557.45 274.139   3
  -6   8 -12 492.396 178.992   3
   6  10  -8 1266.66 290.541   2
   6  10  -7 499.607 206.940   2
   6  10  -6 6707.61 553.876   2
   6  10  -5 2036.22 309.783   2
   6  10  -4 2200.19 315.631   2
   6  10  -3 1175.76 234.065   2
   6  10  -2 1057.71 223.003   2
  -6  10   1 3236.95 260.874   2
   6  10  -1 3253.79 362.124   2
   6  10   0 2754.65 334.171   2
  -6  10   0 2763.04 243.053   2
   6  10   1 2919.31 350.402   2
  -6  10  -1 2459.94 237.571   2
   6  10   2 1778.25 276.007   2
  -6  10  -2 1852.85 216.960   2
   6  10   3 323.789 174.028   2
  -6  10  -3 264.036 100.972   2
   6  10   4 2719.10 341.783   2
   6  10   5 1703.60 286.648   2
   6  10   6 5671.63 509.936   2
   6  10   7 312.758 197.855   2
   7  -9 -12-28.5045 115.954   3
   7  -9 -11 879.981 203.780   3
   7  -9 -11 556.274 168.775   1
   7  -9 -10 965.694 211.222   1
   7  -9 -10 1268.85 224.051   3
   7  -9  -9 240.981 127.243   1
   7  -9  -8 6277.02 484.267   1
   7  -9  -7 1834.68 273.628   1
   7  -9  -6 353.649 155.754   1
   7  -9  -5 3177.70 354.891   1
   7  -9  -4 6215.02 492.194   1
   7  -9  -3 122.621 80.1256   3
   7  -9  -3 64.6383 111.823   1
   7  -9  -2 6111.11 386.135   3
   7  -9  -2 6925.32 525.126   1
   7  -9  -1 1284.07 181.292   3
   7  -9  -1 1718.82 278.479   1
   7  -9   0 1185.95 181.194   3
   7  -9   0 1682.20 273.972   1
   7  -9   1 7066.85 533.276   1
   7  -9   1 6649.84 411.728   3
   7  -9   2 2855.49 353.407   1
   7  -9   3 3851.51 410.132   1
   7  -9   4 3544.03 400.000   1
   7  -7 -15 629.753 223.629   3
   7  -7 -14 1442.83 260.763   3
   7  -7 -13 5330.95 488.178   3
   7  -7 -12 718.538 193.941   3
   7  -7 -12 917.012 173.820   1
   7  -7 -11 6511.45 426.069   1
   7  -7 -11 6270.01 480.460   3
   7  -7 -10 6505.29 428.843   1
   7  -7  -9 1123.95 195.262   1
   7  -7  -8 3349.55 311.525   1
   7  -7  -7 10247.6 548.470   1
   7  -7  -6 7436.88 460.450   1
   7  -7  -5 8893.66 507.584   1
   7  -7  -4 7116.85 454.000   1
   7  -7  -3 28429.9 966.618   1
   7  -7  -2 12903.7 531.674   3
   7  -7  -2 11391.3 589.310   1
   7  -7  -1 7910.82 411.613   3
   7  -7  -1 7703.82 480.373   1
   7  -7   0 15242.9 590.829   3
   7  -7   0 15455.3 695.089   1
   7  -7   1 2475.08 234.083   3
   7  -7   1 2596.88 301.924   1
   7  -7   1 2892.70 190.885   2
   7  -7   2 122.438 68.1125   3
   7  -7   2 186.862 77.6831   2
   7  -7   2 250.288 106.536   1
   7  -7   3 1810.99 213.855   3
   7  -7   3 2181.04 189.045   2
   7  -7   3 1730.90 246.243   1
   7  -7   4 4109.69 370.147   1
   7  -7   4 5141.85 362.305   3
   7  -7   4 4760.60 298.339   2
  -7  -7  -5 2602.55 161.457   3
   7  -7   5 2903.68 314.078   1
   7  -7   5 2932.96 247.943   2
  -7  -7  -6 2529.01 181.335   3
   7  -7   6 2023.25 281.886   1
   7  -7   6 2104.58 221.499   2
  -7  -7  -7 4405.84 270.458   3
   7  -7   7 4003.69 370.762   1
   7  -7   7 4689.27 350.031   2
  -7  -7  -8 9719.63 443.107   3
  -7  -7  -9 2537.78 243.337   3
  -7  -7 -10 1164.63 181.695   3
  -7  -7 -11-86.9484 88.5483   3
   7  -5 -15 374.037 210.409   3
   7  -5 -14 3887.47 419.679   3
   7  -5 -13 11663.3 486.248   1
   7  -5 -13 11857.6 696.953   3
   7  -5 -12 1934.97 205.674   1
   7  -5 -12 1327.89 235.058   3
   7  -5 -11 1907.78 202.388   1
   7  -5 -10 3849.15 285.731   1
   7  -5  -9 921.263 151.276   1
   7  -5  -8 6944.50 388.690   1
  -7  -5   7 1507.02 200.260   2
   7  -5  -7 1619.82 192.353   1
  -7  -5   6 6590.98 405.305   2
   7  -5  -6 6102.63 363.931   1
   7  -5  -5 9507.47 461.840   1
  -7  -5   5 10596.8 501.228   2
   7  -5  -4 21086.5 713.445   1
  -7  -5   4 21336.9 729.045   2
   7  -5  -3 30756.4 910.208   1
  -7  -5   3 33626.5 929.953   2
  -7  -5   2 10708.4 479.675   2
   7  -5  -2 9618.29 469.580   1
   7  -5  -1 6829.83 393.438   1
  -7  -5   1 7423.50 395.710   2
   7  -5   0 8804.96 257.429   2
   7  -5   0 8452.11 441.027   1
   7  -5   1 6670.24 350.853   3
   7  -5   1 6390.09 383.333   1
   7  -5   1 6977.87 247.027   2
   7  -5   2 12097.3 491.100   3
   7  -5   2 11205.5 519.142   1
   7  -5   2 11474.1 370.953   2
   7  -5   3 11414.9 523.324   1
   7  -5   3 11512.0 405.773   2
  -7  -5  -3 11516.9 330.789   3
   7  -5   3 12247.4 511.167   3
   7  -5   4 2952.95 253.022   3
  -7  -5  -4 2893.47 177.948   3
   7  -5   4 2703.41 205.364   2
   7  -5   4 2768.57 261.674   1
  -7  -5  -5 2396.74 182.228   3
   7  -5   5 2341.82 214.436   2
   7  -5   5 2770.85 258.948   3
   7  -5   5 1960.34 237.387   1
  -7  -5  -6 25666.6 715.941   3
   7  -5   6 24549.7 827.468   1
   7  -5   6 24462.0 774.410   2
   7  -5   6 25700.5 864.925   3
  -7  -5  -7 33064.0 897.286   3
   7  -5   7 32978.9 985.248   1
   7  -5   7 33822.0 976.917   2
  -7  -5  -8 23107.4 762.783   3
   7  -5   8 22949.1 801.469   1
   7  -5   8 24233.3 835.883   2
  -7  -5  -9 792.816 156.345   3
  -7  -5 -10 5555.70 396.943   3
  -7  -5 -11 1571.11 237.487   3
  -7  -5 -12 17.8407 119.729   3
  -7  -5 -13 3241.23 356.009   3
  -7  -5 -14 627.288 193.233   3
  -7  -5 -15 1484.76 276.270   3
   7  -3 -16 4154.14 463.213   3
   7  -3 -15 1185.72 251.046   3
   7  -3 -14 194.316 79.6271   1
   7  -3 -14 128.060 158.880   3
   7  -3 -13 1622.54 278.379   3
   7  -3 -12 4343.11 402.647   3
   7  -3 -11 10018.4 581.225   3
  -7  -3   9 5941.10 386.049   2
  -7  -3   8 706.213 141.170   2
  -7  -3   7 9226.81 445.700   2
  -7  -3   6 30154.0 852.942   2
  -7  -3   5 63777.4 1361.82   2
  -7  -3   4 64450.1 1347.79   2
  -7  -3   3 20090.2 607.811   2
  -7  -3   2 44125.0 997.225   2
  -7  -3   1 4275.66 260.130   2
   7  -3   0 10452.1 394.691   3
   7  -3   0 8780.61 203.028   2
   7  -3   1 49955.5 1105.40   1
   7  -3   1 48684.2 1072.09   3
   7  -3   1 49713.0 863.269   2
  -7  -3  -2 2405.78 144.824   3
   7  -3   2 2258.91 140.265   2
   7  -3   2 2270.15 197.015   1
  -7  -3  -3 5644.80 246.844   3
   7  -3   3 5120.74 296.736   1
   7  -3   3 4883.55 237.139   2
   7  -3   4 12587.9 504.356   3
  -7  -3  -4 12281.6 421.283   3
   7  -3   4 12434.4 435.788   2
   7  -3   4 12270.7 463.061   1
   7  -3   5 8055.89 416.295   3
  -7  -3  -5 8004.20 358.195   3
   7  -3   5 8293.17 377.581   2
   7  -3   5 7742.37 362.072   1
   7  -3   6 7369.23 378.255   2
   7  -3   6 6799.41 339.162   1
  -7  -3  -6 6700.66 349.360   3
   7  -3   6 7058.72 405.459   3
  -7  -3  -7 13504.6 542.396   3
   7  -3   7 14545.4 586.764   2
   7  -3   7 13922.4 510.785   1
   7  -3   7 14465.9 619.268   3
  -7  -3  -8 10122.0 494.413   3
   7  -3   8 10738.1 527.335   2
   7  -3   8 10411.8 428.881   1
  -7  -3  -9 3719.73 315.793   3
   7  -3   9 3656.96 248.812   1
  -7  -3 -10 28317.6 961.047   3
  -7  -3 -11 9204.01 546.219   3
  -7  -3 -12 571.990 171.704   3
  -7  -3 -13 1351.69 251.469   3
  -7  -3 -14 735.346 207.967   3
  -7  -3 -15 1538.00 282.008   3
   7  -1 -16 269.806 168.203   3
   7  -1 -15 1085.83 275.589   3
   7  -1 -14 1312.53 137.047   1
   7  -1 -14 1024.39 217.763   3
   7  -1 -13 4450.93 423.357   3
   7  -1 -12 219.270 136.774   3
   7  -1 -11 16664.8 743.100   3
   7  -1 -10 92.3216 117.098   3
   7  -1 -10 68.8059 63.2312   1
  -7  -1  10 153.372 102.081   2
   7  -1  -9 4464.66 254.121   1
  -7  -1   9 4540.76 313.579   2
  -7  -1   8 7561.78 391.168   2
   7  -1  -8 7147.05 322.704   1
  -7  -1   7 6651.31 339.614   2
   7  -1  -7 6104.67 295.918   1
  -7  -1   6 138713. 2400.03   2
   7  -1  -6 138822. 2350.57   1
   7  -1  -5 26633.1 676.691   1
  -7  -1   5 26910.4 691.058   2
   7  -1  -4 38361.1 857.813   1
  -7  -1   4 38738.3 843.594   2
   7  -1  -3 149513. 2303.41   2
   7  -1  -3 149769. 2483.66   1
  -7  -1   3 150962. 2440.79   2
   7  -1  -2 4918.56 160.350   2
   7  -1  -2 4354.35 233.249   1
  -7  -1   2 4479.59 228.849   2
  -7  -1   1 26172.8 600.759   2
   7  -1  -1 25317.4 473.941   2
   7  -1   0 34644.9 775.010   1
  -7  -1  -1 168053. 2587.06   3
   7  -1   1 156101. 2617.46   1
   7  -1   2 464.701 70.6497   1
  -7  -1  -2 646.770 98.1473   3
   7  -1   3 8394.30 317.578   1
  -7  -1  -3 8946.87 350.364   3
  -7  -1  -4 52277.2 1121.86   3
   7  -1   4 52508.6 1034.47   1
   7  -1   5 41652.3 872.056   1
  -7  -1  -5 43108.8 1013.73   3
  -7  -1  -6 23763.2 725.131   3
   7  -1   6 23219.9 750.279   3
   7  -1   6 22771.4 563.452   1
  -7  -1  -7 15606.1 601.784   3
   7  -1   7 14553.7 417.746   1
   7  -1   7 14445.3 598.704   3
   7  -1   8 2076.67 238.030   3
  -7  -1  -8 1970.92 228.811   3
   7  -1   8 1770.00 133.928   1
  -7  -1  -9 5978.67 406.386   3
   7  -1   9 5616.98 222.442   1
  -7  -1 -10 733.151 169.241   3
  -7  -1 -11 368.738 140.941   3
  -7  -1 -12 5491.71 450.657   3
  -7  -1 -13 1529.63 272.289   3
  -7  -1 -14 768.026 218.487   3
  -7  -1 -15 1655.96 297.310   3
   7   1 -16 219.205 172.490   3
   7   1 -15 865.577 231.395   3
   7   1 -15 842.329 129.048   1
   7   1 -14 1473.08 260.220   3
   7   1 -13 4313.73 395.699   3
   7   1 -12 27.6757 127.214   3
  -7   1  11 17025.7 682.032   2
   7   1 -11 16760.7 732.875   3
   7   1 -10-7.43316 89.3216   3
  -7   1  10 137.789 91.8837   2
  -7   1   9 3963.33 283.935   2
   7   1  -9 4286.73 325.174   3
  -7   1   8 7339.27 359.769   2
   7   1  -7 6932.58 361.555   2
  -7   1   7 6330.83 309.930   2
   7   1  -6 137962. 2441.85   2
  -7   1   6 142435. 2349.45   2
   7   1  -5 26450.0 691.082   2
  -7   1   5 25738.9 608.131   2
   7   1  -4 38569.3 853.691   2
  -7   1   4 37720.6 744.609   2
   7   1  -3 146290. 2399.00   2
  -7   1   3 146432. 2245.38   2
   7   1  -2 5030.10 233.731   2
  -7   1   2 5028.98 160.069   2
   7   1  -1 24385.6 583.152   2
  -7   1   0 34583.4 767.017   1
   7   1   0 36273.3 765.871   2
   7   1   0 34329.7 718.763   3
   7   1   1 154670. 2492.50   3
  -7   1  -1 158616. 2538.71   1
   7   1   2 685.739 91.9719   3
  -7   1  -2 716.520 122.382   3
  -7   1  -2 723.406 94.1267   1
   7   1   3 8240.76 335.544   3
  -7   1  -3 8681.74 312.607   1
  -7   1  -3 8591.05 371.566   3
  -7   1  -4 53169.9 1175.13   3
   7   1   4 52924.9 1130.18   3
  -7   1  -4 52589.5 1026.11   1
  -7   1  -5 44992.6 1072.82   3
  -7   1  -5 42744.5 874.602   1
   7   1   5 42711.7 821.856   1
   7   1   5 43159.0 1025.81   3
  -7   1  -6 22795.1 743.468   3
  -7   1  -6 22739.8 557.707   1
   7   1   6 23177.7 504.601   1
   7   1   6 23602.7 727.012   3
   7   1   7 14617.5 583.392   3
  -7   1  -7 14141.8 596.971   3
   7   1   7 14411.0 337.562   1
  -7   1  -8 1477.48 206.510   3
   7   1   8 1632.39 75.5359   1
   7   1   8 2112.34 234.870   3
  -7   1  -9 5927.06 419.060   3
   7   1   9 5966.96 406.611   3
  -7   1 -10 642.335 171.133   3
  -7   1 -11 788.041 185.758   3
  -7   1 -12 5849.80 477.346   3
  -7   1 -13 1926.69 295.707   3
  -7   1 -14 1461.52 274.589   3
   7   3 -16 4022.25 450.184   3
   7   3 -15 1418.69 277.132   3
   7   3 -14 177.141 86.1205   1
   7   3 -14 148.535 140.665   3
   7   3 -13 1583.48 254.008   3
   7   3 -12 4362.42 378.631   3
  -7   3  11 10826.1 526.047   2
   7   3 -11 10825.7 574.138   3
   7   3 -10 2457.61 265.624   3
   7   3  -9 5656.96 397.690   2
   7   3  -9 5814.91 371.489   3
   7   3  -8 773.212 165.586   2
   7   3  -8 820.825 147.410   3
   7   3  -7 9819.82 427.385   3
   7   3  -7 9287.98 468.131   2
   7   3  -6 30548.6 784.766   3
  -7   3   6 30316.7 786.307   1
  -7   3   5 62995.6 1294.64   1
  -7   3   4 62526.0 1287.75   1
  -7   3   3 20425.9 598.677   1
  -7   3   3 19165.4 355.604   2
  -7   3   2 47884.0 1056.46   1
  -7   3   1 4287.49 258.631   1
  -7   3   0 10383.0 408.404   1
   7   3   0 10107.2 270.091   3
   7   3   1 49615.1 901.110   3
  -7   3  -1 51260.7 1106.29   1
  -7   3  -2 2364.57 203.492   3
  -7   3  -2 2475.00 197.536   1
   7   3   2 2320.88 146.400   3
  -7   3  -3 5197.60 305.180   3
  -7   3  -3 5223.52 291.488   1
   7   3   3 5142.25 237.965   3
  -7   3  -4 12176.3 502.148   3
   7   3   4 12279.8 421.957   3
  -7   3  -4 12518.6 464.701   1
  -7   3  -5 7807.87 411.251   3
  -7   3  -5 8462.93 374.355   1
   7   3   5 8422.94 367.844   3
  -7   3  -6 6421.90 395.371   3
  -7   3  -6 6862.76 338.543   1
   7   3   6 7477.85 372.516   3
  -7   3  -7 13955.3 611.664   3
   7   3   7 13990.6 382.361   1
  -7   3  -7 14275.1 505.459   1
   7   3   7 13867.8 557.594   3
  -7   3  -8 10670.0 551.217   3
   7   3   8 10347.0 284.481   1
   7   3   8 10702.3 506.937   3
  -7   3  -8 10119.1 418.585   1
  -7   3  -9 3440.46 330.475   3
  -7   3  -9 3572.74 242.520   1
   7   3   9 3763.99 315.679   3
  -7   3 -10 29285.6 773.116   1
  -7   3 -10 27692.1 1020.34   3
  -7   3 -11 8597.78 559.919   3
  -7   3 -11 8368.43 364.245   1
  -7   3 -12 157.978 136.268   3
  -7   3 -13 1188.76 251.147   3
  -7   3 -14 240.661 140.035   3
   7   5 -16 2474.16 355.286   3
   7   5 -15 489.670 186.311   3
   7   5 -14 4044.37 403.910   3
   7   5 -13 10325.6 614.048   3
   7   5 -12 1636.39 241.935   3
   7   5 -11 1887.43 246.502   3
   7   5 -11 1684.42 264.637   2
   7   5 -10 3979.53 376.877   2
   7   5 -10 3887.57 321.209   3
   7   5  -9 536.720 122.408   3
  -7   5   9 709.944 133.339   1
   7   5  -9 863.028 189.160   2
   7   5  -8 6750.97 456.440   2
  -7   5   8 7116.97 384.863   1
   7   5  -8 6912.26 375.306   3
   7   5  -7 1804.57 179.279   3
  -7   5   7 1693.30 189.188   1
   7   5  -7 1664.63 225.669   2
  -7   5   6 5951.24 352.763   1
   7   5  -6 6222.96 405.967   2
   7   5  -6 5890.71 291.206   3
  -7   5   5 10435.0 472.106   1
   7   5  -5 9733.74 498.734   2
   7   5  -5 9454.81 345.032   3
   7   5  -4 21812.9 512.225   3
  -7   5   4 22245.3 501.021   2
   7   5  -4 20704.4 743.995   2
  -7   5   4 22018.4 723.812   1
  -7   5   3 32458.9 908.883   1
   7   5  -3 30793.2 922.397   2
  -7   5   3 30999.3 603.363   2
   7   5  -3 30805.3 588.055   3
  -7   5   2 10184.0 470.801   1
  -7   5   2 9534.13 251.580   2
   7   5  -2 9615.43 472.196   2
   7   5  -1 7180.26 401.091   2
  -7   5   1 7014.80 210.714   2
  -7   5   1 8253.38 415.832   1
  -7   5   0 8096.84 248.736   2
  -7   5   0 9406.84 449.537   1
   7   5   0 8640.12 442.357   2
   7   5   1 6636.67 384.891   2
  -7   5  -1 6854.44 388.306   1
  -7   5  -2 12350.7 529.049   1
   7   5   2 11619.8 528.476   2
  -7   5  -3 11940.0 524.272   1
   7   5   3 11149.8 530.628   2
  -7   5  -4 3352.21 277.689   1
   7   5   4 2951.23 229.934   1
  -7   5  -4 3136.58 264.506   3
  -7   5  -5 2360.93 250.464   3
  -7   5  -5 2733.34 256.371   1
   7   5   5 2599.83 213.592   1
  -7   5  -6 24005.6 842.600   3
  -7   5  -6 25842.7 822.518   1
   7   5   6 23895.6 689.272   1
  -7   5  -7 33506.4 1053.30   3
  -7   5  -7 34992.1 998.943   1
   7   5   7 33365.0 832.938   1
  -7   5  -8 23904.8 801.128   1
   7   5   8 22423.1 616.729   1
  -7   5  -8 23992.3 894.028   3
  -7   5  -9 628.872 169.120   3
   7   5   9 614.326 88.0990   1
  -7   5  -9 457.593 126.973   1
  -7   5 -10 4965.34 432.058   3
  -7   5 -10 5827.05 378.680   1
  -7   5 -11 1921.31 296.469   3
  -7   5 -12-3.65907 115.292   3
  -7   5 -13 3922.79 439.199   3
   7   7 -15 941.416 219.647   3
   7   7 -14 1285.50 242.985   3
   7   7 -13 4509.72 409.867   3
   7   7 -12 330.680 136.094   3
   7   7 -12 857.703 225.207   2
   7   7 -11 6817.33 441.841   3
   7   7 -11 5887.05 519.179   2
   7   7 -10 7248.57 436.268   3
   7   7 -10 6757.43 534.910   2
   7   7  -9 1190.56 166.011   3
   7   7  -9 1178.00 241.927   2
   7   7  -8 3008.37 243.412   3
   7   7  -8 2627.92 322.316   2
  -7   7   7 10891.0 444.417   2
   7   7  -7 9835.28 593.787   2
   7   7  -7 10862.0 423.315   3
   7   7  -6 7028.01 299.942   3
   7   7  -6 7139.78 491.897   2
   7   7  -5 9405.19 302.359   3
   7   7  -5 9652.94 562.501   2
  -7   7   5 9404.43 366.134   2
   7   7  -4 7073.86 472.415   2
  -7   7   4 7065.65 299.784   2
   7   7  -3 27955.9 974.842   2
  -7   7   3 29628.0 682.057   2
  -7   7   2 12145.7 384.486   2
   7   7  -2 12176.8 601.656   2
  -7   7   1 7785.33 302.317   2
   7   7  -1 8076.75 483.107   2
  -7   7   0 14979.4 451.596   2
   7   7   0 14273.1 655.101   2
   7   7   1 2589.20 279.735   2
  -7   7  -1 2927.82 192.658   2
   7   7   2 145.315 113.729   2
   7   7   2 109.040 79.8138   1
   7   7   3 2110.46 261.962   2
   7   7   3 2107.92 234.900   1
   7   7   4 4742.48 345.661   1
   7   7   4 4046.05 363.729   2
   7   7   5 2833.35 310.569   2
   7   7   5 3204.50 278.361   1
   7   7   6 2196.71 231.201   1
   7   7   6 2108.60 274.621   2
  -7   7  -6 2469.70 271.777   3
  -7   7  -7 4059.55 359.150   3
   7   7   7 3540.71 370.102   2
   7   7   7 4145.32 301.913   1
  -7   7  -8 8301.76 533.644   3
  -7   7  -9 2332.53 303.832   3
  -7   7 -10 934.959 209.805   3
  -7   7 -11 96.6897 134.721   3
  -7   7 -12 324.035 168.217   3
   7   9 -10 1130.54 268.043   2
   7   9  -9 798.780 231.584   2
   7   9  -8 5615.32 511.594   2
  -7   9   7 1928.32 205.707   2
   7   9  -7 2164.85 309.314   2
  -7   9   6 535.914 124.927   2
   7   9  -6 218.299 148.397   2
  -7   9   5 3925.97 260.801   2
   7   9  -5 3212.59 369.586   2
   7   9  -4 6571.65 511.334   2
   7   9  -3 385.851 156.238   2
   7   9  -2 6479.54 490.894   2
   7   9  -1 962.074 204.525   2
   7   9   0 1493.04 249.967   2
  -7   9  -1 6773.49 350.276   2
   7   9   1 6386.42 496.706   2
   7   9   2 2104.49 297.383   2
  -7   9  -2 2279.57 215.839   2
   7   9   3 3076.31 349.074   2
   7   9   4 3573.37 380.649   2
   7   9   5 1038.77 222.163   2
   7   9   6 2437.56 333.766   2
   7   9   7 225.345 137.759   2
   7   9   8 1317.44 259.082   2
  -7   9 -10 1450.16 262.210   3
  -7   9 -11 525.263 159.082   3
   7  11  -5 1715.57 297.627   2
   7  11  -4 730.696 223.937   2
   7  11  -3 1783.39 305.428   2
   7  11  -2 256.018 197.218   2
   7  11  -1 98.0031 129.359   2
   7  11   0 871.003 217.109   2
   7  11   1 394.620 119.413   2
   7  11   2 1816.81 316.711   2
   7  11   3 820.450 211.914   2
   8 -10 -10 86.2289 131.646   1
   8 -10  -9 531.927 176.448   1
   8 -10  -8-62.8935 134.451   1
   8 -10  -7 2219.38 333.182   1
   8 -10  -6 2407.68 332.787   1
   8 -10  -5 246.864 149.683   1
   8 -10  -4 1480.32 271.931   1
   8 -10  -3 2111.67 316.250   1
   8 -10  -2 524.295 191.526   1
   8 -10  -1 548.077 184.895   1
   8 -10   0 3203.92 390.995   1
   8 -10   1 1097.04 246.532   1
   8 -10   2 1315.75 250.954   1
   8 -10   3 109.980 149.978   1
   8  -8 -14 243.760 158.589   3
   8  -8 -13 1323.95 260.538   3
   8  -8 -12 528.053 177.756   3
   8  -8 -11 1819.79 252.743   1
   8  -8 -10 4179.14 375.672   1
   8  -8  -9 4828.23 404.071   1
   8  -8  -8 7801.01 517.013   1
   8  -8  -7 1411.16 232.662   1
   8  -8  -6 4191.85 380.994   1
   8  -8  -5 3041.00 324.543   1
   8  -8  -4 9509.56 577.211   1
   8  -8  -3 4010.74 316.049   3
   8  -8  -3 3975.72 377.226   1
   8  -8  -2 14121.6 601.871   3
   8  -8  -2 13362.0 695.246   1
   8  -8  -1 5729.85 369.553   3
   8  -8  -1 4992.13 430.132   1
   8  -8   0 7233.61 511.862   1
   8  -8   0 7424.54 426.805   3
   8  -8   1 10498.9 624.791   1
   8  -8   1 11504.3 547.539   3
   8  -8   2 1636.71 267.570   1
   8  -8   2 1945.92 235.145   3
   8  -8   2 1884.78 176.724   2
   8  -8   3 2088.67 194.461   2
   8  -8   3 1332.25 241.664   1
   8  -8   4 1555.70 181.616   2
   8  -8   4 2195.88 297.140   1
   8  -8   5 1512.47 184.372   2
   8  -8   5 1411.71 253.094   1
   8  -8   6 217.795 136.374   1
   8  -6 -15 417.538 170.505   3
   8  -6 -14 788.202 208.458   3
   8  -6 -13 714.881 206.697   3
   8  -6 -13 922.254 165.520   1
   8  -6 -12 2731.96 264.353   1
   8  -6 -12 3110.86 362.889   3
   8  -6 -11 382.920 136.204   1
   8  -6 -10 357.307 123.062   1
   8  -6  -9 2010.02 235.369   1
   8  -6  -8 4097.30 329.022   1
   8  -6  -7 2876.16 274.797   1
   8  -6  -6 3007.86 288.973   1
   8  -6  -5 10562.4 529.280   1
  -8  -6   4 30662.3 951.444   2
   8  -6  -4 27065.5 909.221   1
  -8  -6   3 8037.92 458.151   2
   8  -6  -3 7154.27 436.249   1
  -8  -6   2 11137.8 537.172   2
   8  -6  -2 11049.6 546.918   1
   8  -6  -1 2950.99 251.259   3
   8  -6  -1 2531.53 265.568   1
   8  -6   0 997.728 184.968   1
   8  -6   0 828.242 146.828   3
   8  -6   1 335.613 65.6762   2
   8  -6   1 333.327 106.846   3
   8  -6   1 514.951 143.721   1
   8  -6   2 2944.93 257.541   3
   8  -6   2 3179.46 298.321   1
   8  -6   2 3051.06 188.806   2
   8  -6   3 26659.2 845.758   3
   8  -6   3 23803.6 864.609   1
   8  -6   3 24909.3 669.679   2
  -8  -6  -4 17738.9 461.040   3
   8  -6   4 15915.7 697.874   1
   8  -6   4 17375.9 572.053   2
   8  -6   4 17932.3 698.236   3
  -8  -6  -5 11391.2 398.819   3
   8  -6   5 10524.8 562.688   1
   8  -6   5 11174.9 472.262   2
  -8  -6  -6 5097.14 283.482   3
   8  -6   6 5223.07 392.409   1
   8  -6   6 5297.20 340.004   2
  -8  -6  -7 214.013 72.2677   3
   8  -6   7 230.024 115.663   1
   8  -6   7 187.903 94.0682   2
  -8  -6  -8 20395.3 698.726   3
   8  -6   8 18227.9 774.885   1
  -8  -6  -9 10722.8 522.199   3
  -8  -6 -10 1395.99 200.854   3
  -8  -6 -11 1087.58 193.529   3
  -8  -6 -12 4475.59 393.165   3
  -8  -6 -13 203.571 114.378   3
   8  -4 -16 7480.81 634.357   3
   8  -4 -15 1934.09 320.421   3
   8  -4 -14 942.703 237.121   3
   8  -4 -13 2709.45 227.812   1
   8  -4 -13 2607.35 338.037   3
   8  -4 -12 3906.35 386.994   3
   8  -4 -12 4303.21 292.432   1
   8  -4 -11 13039.7 523.533   1
   8  -4 -10 2605.32 230.089   1
   8  -4  -9 312.580 97.3778   1
  -8  -4   8 1794.03 226.247   2
   8  -4  -8 1776.78 195.820   1
   8  -4  -7 13205.0 529.032   1
  -8  -4   7 13188.5 576.431   2
   8  -4  -6 22472.5 717.918   1
  -8  -4   6 22197.9 751.179   2
   8  -4  -5 5840.33 343.281   1
  -8  -4   5 5032.97 330.713   2
   8  -4  -4 19734.9 669.179   1
  -8  -4   4 20626.0 684.643   2
  -8  -4   3 24975.0 750.502   2
   8  -4  -3 23675.0 747.572   1
   8  -4  -2 11443.4 495.168   1
  -8  -4   2 13687.2 521.378   2
  -8  -4   1 6962.70 372.206   2
   8  -4   0 16558.0 325.203   2
   8  -4   1 9784.74 456.916   1
   8  -4   1 10698.0 446.577   3
   8  -4   1 10239.2 281.778   2
   8  -4   2 21418.5 682.798   3
   8  -4   2 20636.5 506.327   2
   8  -4   2 20576.0 690.888   1
   8  -4   3 8137.40 414.213   3
  -8  -4  -3 8311.70 305.552   3
   8  -4   3 8423.99 325.360   2
   8  -4   3 7690.07 405.882   1
   8  -4   4 7437.87 407.906   3
   8  -4   4 6790.53 319.896   2
   8  -4   4 7157.68 388.708   1
  -8  -4  -4 7225.13 310.620   3
   8  -4   5 12261.1 549.685   3
  -8  -4  -5 11648.5 436.825   3
   8  -4   5 11911.7 464.932   2
   8  -4   5 10952.8 494.464   1
   8  -4   6 641.811 134.663   1
   8  -4   6 954.179 165.027   3
  -8  -4  -6 900.906 133.484   3
   8  -4   6 821.112 133.256   2
  -8  -4  -7 5244.26 327.411   3
   8  -4   7 5704.90 360.827   2
   8  -4   7 5219.81 337.410   1
  -8  -4  -8 2724.97 251.484   3
   8  -4   8 3018.26 282.542   2
   8  -4   8 2887.15 256.046   1
  -8  -4  -9 2775.21 274.210   3
   8  -4   9 2700.59 243.559   1
  -8  -4 -10 13155.6 630.715   3
  -8  -4 -11 5474.99 419.067   3
  -8  -4 -12 1096.57 215.193   3
  -8  -4 -13 1213.94 222.978   3
  -8  -4 -14 2829.14 343.929   3
   8  -2 -16 291.778 195.734   3
   8  -2 -15 964.109 218.126   3
   8  -2 -14 3077.03 379.343   3
   8  -2 -13 7072.10 537.197   3
   8  -2 -12 491.880 160.734   3
  -8  -2  10 2410.41 253.773   2
  -8  -2   9 3122.17 273.317   2
  -8  -2   8 9754.10 467.849   2
  -8  -2   7 6634.90 362.150   2
  -8  -2   6 6844.34 353.857   2
  -8  -2   5 7887.17 365.795   2
  -8  -2   4 57571.9 1204.53   2
   8  -2  -3 44030.6 996.217   1
  -8  -2   3 44075.5 974.182   2
  -8  -2   2 505.233 95.1523   2
  -8  -2   1 11287.0 409.525   2
   8  -2   0 25471.5 689.019   1
   8  -2   1 54078.7 1145.80   1
  -8  -2  -2 87619.0 1544.89   3
   8  -2   2 84841.7 1622.16   1
  -8  -2  -3 32120.0 760.308   3
   8  -2   3 31177.8 786.637   1
   8  -2   4 27093.0 712.998   1
  -8  -2  -4 26696.2 715.885   3
   8  -2   5 7467.50 401.984   3
  -8  -2  -5 7251.65 355.392   3
   8  -2   5 7291.64 330.173   1
   8  -2   6 2558.51 194.016   1
  -8  -2  -6 2413.30 220.551   3
   8  -2   6 2427.75 238.441   3
   8  -2   7 8712.56 356.740   1
   8  -2   7 7882.53 451.177   3
  -8  -2  -7 7570.68 418.277   3
  -8  -2  -8 14862.7 622.989   3
   8  -2   8 14799.0 485.102   1
  -8  -2  -9 26441.5 905.444   3
   8  -2   9 26806.8 684.896   1
  -8  -2 -10 30819.2 1028.86   3
  -8  -2 -11 697.488 188.915   3
  -8  -2 -12 4439.24 412.733   3
  -8  -2 -13 1706.19 285.538   3
  -8  -2 -14 2627.72 350.127   3
   8   0 -16 32.4027 143.762   3
   8   0 -15 1022.33 138.992   1
   8   0 -15 1369.83 282.390   3
   8   0 -14 2156.00 199.278   1
   8   0 -14 2685.40 346.509   3
   8   0 -13 7323.67 530.593   3
   8   0 -13 6553.10 344.777   1
   8   0 -12 3330.05 346.570   3
   8   0 -11 8205.18 512.301   3
  -8   0  11 8449.51 467.100   2
  -8   0  10 3113.25 270.723   2
   8   0 -10 3039.44 304.028   3
  -8   0   9 199.881 99.5871   2
  -8   0   8 3732.82 260.190   2
  -8   0   7 1000.63 136.828   2
   8   0  -6 51827.3 1096.07   2
  -8   0   6 49905.2 1069.53   2
   8   0  -5 2590.85 184.544   2
  -8   0   5 2379.66 171.803   2
   8   0  -4 99262.5 1712.07   2
  -8   0   4 99726.2 1697.91   2
   8   0  -3 60405.7 1095.71   2
  -8   0   3 58663.3 1085.63   2
   8   0  -2 204.636 49.6682   2
  -8   0   2 220.681 56.9144   2
   8   0  -1 3382.58 173.478   2
   8   0   0 129631. 2131.76   2
   8   0   0 135731. 2217.54   3
   8   0   1 20739.8 566.656   3
   8   0   1 21155.5 564.638   1
   8   0   2 135905. 2273.05   3
  -8   0  -2 129950. 2269.80   3
   8   0   2 132688. 2214.06   1
   8   0   3 24928.3 690.373   3
  -8   0  -3 25476.4 697.822   3
   8   0   3 26227.4 628.281   1
   8   0   4 4401.56 220.736   1
   8   0   4 5467.23 306.258   3
  -8   0  -4 4712.15 288.652   3
  -8   0  -5 29959.3 839.004   3
   8   0   5 30196.1 677.730   1
   8   0   5 29994.3 843.686   3
  -8   0  -6 30812.2 896.099   3
   8   0   6 32058.9 692.325   1
   8   0   6 32587.4 921.516   3
  -8   0  -7 5231.55 355.375   3
   8   0   7 5436.60 220.318   1
   8   0   7 5435.10 360.335   3
  -8   0  -8 10417.9 533.488   3
   8   0   8 10997.6 312.531   1
   8   0   8 11295.4 553.416   3
  -8   0  -9-153.954 127.640   3
   8   0   9 72.0360 31.6394   1
  -8   0 -10 4422.85 381.033   3
  -8   0 -11 3060.25 342.535   3
  -8   0 -12 2897.59 345.586   3
  -8   0 -13 274.558 125.109   3
  -8   0 -14 3304.39 393.974   3
   8   2 -16 252.017 181.857   3
   8   2 -15 1131.08 237.789   3
   8   2 -14 2325.99 330.456   3
   8   2 -13 6470.24 492.665   3
   8   2 -12 365.962 166.491   3
  -8   2  11 9811.93 500.612   2
   8   2 -11 10531.6 569.700   3
  -8   2  10 2833.15 247.052   2
   8   2 -10 3150.77 303.522   3
  -8   2   9 2881.05 233.930   2
   8   2  -9 2626.22 267.547   2
   8   2  -9 3010.15 277.727   3
   8   2  -8 9149.98 451.208   3
   8   2  -8 9241.59 466.098   2
  -8   2   8 8874.04 389.174   2
  -8   2   7 5958.11 286.850   2
   8   2  -7 5959.21 360.333   2
  -8   2   6 6758.33 282.385   2
   8   2  -6 7269.54 378.254   2
  -8   2   5 7749.18 268.339   2
   8   2  -5 7081.65 357.932   2
  -8   2   4 56898.2 979.976   2
   8   2  -4 57383.4 1211.17   2
  -8   2   3 44943.9 992.336   1
   8   2  -3 44339.7 987.513   2
  -8   2   3 43304.9 726.784   2
   8   2  -2 512.823 104.995   2
  -8   2   2 435.737 106.205   1
  -8   2   1 10796.6 406.762   1
   8   2  -1 10516.4 402.999   2
   8   2   0 24543.8 663.853   2
   8   2   0 25058.3 569.227   3
  -8   2   0 25375.9 670.562   1
   8   2   1 51880.5 982.007   3
   8   2   1 46415.0 1077.09   2
  -8   2  -1 53022.7 1083.59   1
   8   2   2 82070.6 1484.41   3
  -8   2  -2 81449.3 1603.33   3
  -8   2  -2 84754.0 1559.10   1
  -8   2  -3 30754.3 834.781   3
  -8   2  -3 31907.3 772.374   1
   8   2   3 30875.0 753.833   3
  -8   2  -4 26974.2 793.455   3
  -8   2  -4 26908.0 699.569   1
   8   2   4 28022.1 732.566   3
  -8   2  -5 6874.08 388.786   3
  -8   2  -5 7053.51 318.172   1
   8   2   5 7548.19 364.789   3
  -8   2  -6 2456.48 249.372   3
  -8   2  -6 2330.67 179.528   1
   8   2   6 2442.61 220.414   3
  -8   2  -7 7482.08 447.128   3
   8   2   7 7907.41 263.239   1
  -8   2  -7 7805.21 337.275   1
   8   2   7 9095.87 453.776   3
  -8   2  -8 15416.4 671.378   3
   8   2   8 13861.8 340.176   1
   8   2   8 16282.8 654.251   3
  -8   2  -8 14676.4 472.011   1
  -8   2  -9 24792.9 923.697   3
  -8   2  -9 26233.5 669.971   1
  -8   2 -10 30350.1 1064.11   3
  -8   2 -11 669.381 192.591   3
  -8   2 -12 4228.66 417.086   3
  -8   2 -13 1519.73 276.554   3
  -8   2 -14 2171.84 347.331   3
   8   4 -16 6911.60 572.517   3
   8   4 -15 1195.87 244.391   3
   8   4 -14 1063.47 228.843   3
   8   4 -13 2614.53 314.378   3
   8   4 -12 4836.28 402.487   3
   8   4 -11 13147.6 692.612   2
   8   4 -11 13053.7 632.984   3
   8   4 -10 2787.89 279.673   3
   8   4 -10 2781.05 309.979   2
   8   4  -9 508.929 120.635   3
   8   4  -9 413.017 137.341   2
  -8   4   8 1470.91 171.594   1
   8   4  -8 1794.74 235.078   2
   8   4  -8 1712.49 196.290   3
  -8   4   7 13382.7 527.318   1
   8   4  -7 13375.3 603.307   2
   8   4  -7 13252.3 507.079   3
   8   4  -6 21925.0 775.050   2
  -8   4   6 23521.1 719.415   1
   8   4  -6 22880.1 651.475   3
  -8   4   5 5606.90 333.296   1
   8   4  -5 5408.25 348.492   2
   8   4  -5 5259.07 262.743   3
  -8   4   4 20720.6 667.039   1
   8   4  -4 20193.6 519.948   3
   8   4  -4 19291.0 681.996   2
  -8   4   3 23938.1 731.930   1
  -8   4   2 12421.3 500.963   1
   8   4  -1 7352.59 213.447   3
  -8   4   1 8258.52 399.777   1
   8   4   0 17048.3 376.333   3
  -8   4   0 17458.8 609.304   1
  -8   4  -1 10822.1 466.792   1
   8   4   1 10455.5 290.485   3
   8   4   2 21808.0 510.645   3
   8   4   2 21585.4 727.040   2
  -8   4  -2 21747.1 700.620   1
  -8   4  -3 8398.97 415.560   3
  -8   4  -3 8619.61 416.993   1
   8   4   3 7982.61 303.457   3
  -8   4  -4 6681.24 388.484   3
  -8   4  -4 6732.21 369.118   1
   8   4   4 6496.39 297.444   3
  -8   4  -5 11487.1 534.696   3
  -8   4  -5 11862.4 502.104   1
   8   4   5 11030.5 431.500   3
  -8   4  -6 879.693 146.843   1
  -8   4  -6 779.777 164.493   3
   8   4   6 1138.47 156.076   3
   8   4   7 5521.03 339.508   3
   8   4   7 5195.74 256.610   1
  -8   4  -7 5601.38 401.238   3
  -8   4  -7 5632.32 339.915   1
  -8   4  -8 2529.58 285.456   3
   8   4   8 2518.87 163.780   1
   8   4   8 2870.52 261.057   3
  -8   4  -8 2415.82 226.270   1
  -8   4  -9 2848.21 320.385   3
   8   4   9 2691.29 145.728   1
  -8   4  -9 3051.68 250.907   1
   8   4   9 2417.69 259.900   3
  -8   4 -10 13894.8 715.717   3
  -8   4 -10 13630.5 552.992   1
  -8   4 -11 5636.63 471.377   3
  -8   4 -12 1087.06 243.544   3
  -8   4 -13 982.345 229.615   3
   8   6 -16 2719.80 367.741   3
   8   6 -15 338.493 160.524   3
   8   6 -14 665.466 191.590   3
   8   6 -13 889.862 207.436   3
   8   6 -12 3002.95 315.965   3
   8   6 -12 3009.22 379.688   2
   8   6 -11 544.854 154.130   3
   8   6 -11 372.643 151.909   2
   8   6 -10 344.136 165.408   2
   8   6 -10 621.705 145.373   3
  -8   6  10 252.774 80.4488   1
   8   6  -9 2087.72 216.845   3
   8   6  -9 1936.76 282.275   2
  -8   6   9 1714.94 208.615   1
  -8   6   8 3791.79 310.099   1
   8   6  -8 4248.83 386.136   2
   8   6  -8 3765.89 274.143   3
  -8   6   7 3264.77 287.829   1
   8   6  -7 2747.42 303.767   2
   8   6  -7 2969.89 223.528   3
  -8   6   6 3160.83 196.183   2
   8   6  -6 3172.30 315.952   2
   8   6  -6 3332.27 214.032   3
  -8   6   6 3178.22 280.956   1
  -8   6   5 10142.5 332.925   2
   8   6  -5 10908.0 567.991   2
  -8   6   5 11396.7 539.304   1
   8   6  -5 10666.0 346.568   3
   8   6  -4 27648.1 940.071   2
  -8   6   4 29480.6 924.693   1
  -8   6   4 29085.0 603.548   2
   8   6  -4 27621.4 576.680   3
  -8   6   3 7727.07 238.985   2
  -8   6   3 7757.87 447.048   1
   8   6  -3 7882.10 467.669   2
  -8   6   2 10975.3 288.384   2
  -8   6   2 11952.8 556.213   1
   8   6  -2 10885.6 543.998   2
  -8   6   1 2859.07 135.415   2
  -8   6   1 3302.38 297.463   1
   8   6  -1 2644.32 268.501   2
   8   6   0 696.228 152.583   2
  -8   6   0 721.007 151.145   1
   8   6   1 229.127 105.990   2
  -8   6  -1 397.481 138.876   1
   8   6   2 2816.77 283.732   2
  -8   6  -2 3564.45 305.491   1
   8   6   3 25907.7 827.020   1
   8   6   3 25312.1 899.183   2
   8   6   4 18701.7 766.889   2
   8   6   4 16927.2 639.631   1
  -8   6  -5 10861.1 544.069   3
   8   6   5 10844.3 490.088   1
   8   6   5 10749.8 589.780   2
  -8   6  -6 5530.68 408.372   3
   8   6   6 4945.45 319.874   1
  -8   6  -7 304.932 125.967   3
   8   6   7 479.888 110.808   1
  -8   6  -8 19552.8 834.895   3
   8   6   8 18249.3 606.867   1
  -8   6  -9 10028.6 613.873   3
  -8   6 -10 1361.11 256.569   3
  -8   6 -11 973.727 229.630   3
  -8   6 -12 4253.43 442.408   3
   8   8 -11 1535.14 299.490   2
   8   8 -10 4260.57 452.795   2
   8   8  -9 4667.48 311.365   3
  -8   8   9 5038.32 326.330   2
   8   8  -9 4333.90 444.240   2
   8   8  -8 8082.90 376.201   3
   8   8  -8 7634.33 571.766   2
  -8   8   8 7097.78 374.795   2
   8   8  -7 1973.75 163.531   3
   8   8  -7 1987.32 293.039   2
  -8   8   7 1791.08 174.975   2
   8   8  -6 4558.38 202.901   3
   8   8  -6 4976.04 444.613   2
  -8   8   5 2991.03 196.997   2
   8   8  -5 2825.57 329.820   2
   8   8  -4 9772.19 599.020   2
  -8   8   4 10070.5 362.654   2
  -8   8   3 4093.83 214.245   2
   8   8  -3 4224.90 388.050   2
  -8   8   2 12764.6 400.679   2
   8   8  -2 11921.3 653.640   2
  -8   8   1 5221.92 243.936   2
   8   8  -1 4828.59 406.003   2
  -8   8   0 7055.09 301.701   2
   8   8   0 6707.48 482.517   2
   8   8   1 10518.6 615.649   2
   8   8   2 1567.13 244.613   2
   8   8   3 1553.93 247.160   2
   8   8   4 1736.58 258.593   2
   8   8   5 1348.00 244.378   2
   8   8   6 226.062 148.539   2
   8   8   7 1628.19 272.197   2
   8   8   8 2282.40 332.469   2
  -8   8  -8 1898.54 278.925   3
  -8   8  -9 2320.39 306.813   3
   8   8   9 2506.05 345.278   2
  -8   8 -10 224.992 144.638   3
  -8   8 -11 788.747 240.526   3
   8  10  -7 2445.20 356.018   2
   8  10  -6 1941.90 315.316   2
   8  10  -5 138.467 143.561   2
   8  10  -4 1113.34 254.517   2
   8  10  -3 2038.19 303.635   2
   8  10  -2 343.531 150.613   2
   8  10  -1 490.962 187.994   2
   8  10   0 3774.24 408.321   2
   8  10   1 1349.66 274.245   2
   8  10   2 1586.13 281.204   2
   8  10   3 264.644 169.057   2
   8  10   4 1748.91 297.239   2
   8  10   5-30.1237 130.429   2
   9  -9 -12 687.401 232.774   3
   9  -9 -11 441.651 135.640   1
   9  -9 -10 2911.06 343.798   1
   9  -9  -9 5757.52 474.369   1
   9  -9  -8 1362.19 244.738   1
   9  -9  -7 4068.71 411.208   1
   9  -9  -6 4386.27 419.459   1
   9  -9  -5 25.3953 140.523   1
   9  -9  -4 1276.30 251.533   1
   9  -9  -3 892.333 203.090   1
   9  -9  -2 1232.92 246.938   1
   9  -9  -1 1903.94 298.880   1
   9  -9   0 5632.64 486.361   1
   9  -9   1 8532.42 602.102   1
   9  -9   2 212.930 164.991   1
   9  -9   3 600.440 205.847   1
   9  -9   4 2371.26 341.862   1
   9  -9   5 331.073 171.438   1
   9  -9   6 2232.54 329.768   1
   9  -7 -14 1119.42 269.934   3
   9  -7 -13 436.689 189.895   3
   9  -7 -12 1927.51 247.467   1
   9  -7 -11 417.905 134.730   1
   9  -7 -10 383.350 132.487   1
   9  -7  -9 4848.34 385.050   1
   9  -7  -8 8105.07 501.592   1
   9  -7  -7 4328.38 371.001   1
   9  -7  -6 4798.36 385.654   1
   9  -7  -5 1379.54 217.085   1
   9  -7  -4 18015.4 770.223   1
   9  -7  -3 790.235 181.015   1
   9  -7  -2 17041.8 670.260   3
   9  -7  -2 15818.8 730.160   1
   9  -7  -1 2097.63 271.947   1
   9  -7  -1 2494.52 250.627   3
   9  -7   0 1405.02 233.964   1
   9  -7   0 1507.32 194.258   3
   9  -7   1 1856.55 253.289   1
   9  -7   1 2395.16 155.930   2
   9  -7   1 2361.06 244.666   3
   9  -7   2 7613.98 449.596   3
   9  -7   2 7569.64 314.739   2
   9  -7   2 7578.99 505.435   1
   9  -7   3 6722.18 321.061   2
   9  -7   3 5907.73 450.942   1
   9  -7   4 360.837 98.0053   2
   9  -7   4 340.737 146.406   1
  -9  -7  -5 11181.1 362.368   3
   9  -7   5 9949.93 594.544   1
   9  -7   5 11521.5 490.552   2
  -9  -7  -6 2569.23 188.732   3
   9  -7   6 2460.28 239.606   2
   9  -7   6 2150.59 284.191   1
  -9  -7  -7 744.306 117.905   3
   9  -7   7 693.601 183.958   1
  -9  -7  -8 1472.65 174.997   3
   9  -7   8 1511.59 249.145   1
  -9  -7  -9 2789.60 258.254   3
   9  -5 -15 5308.00 522.653   3
   9  -5 -14 4313.65 456.036   3
   9  -5 -13 3514.19 288.091   1
   9  -5 -13 3320.50 380.665   3
   9  -5 -12 2419.76 244.070   1
   9  -5 -11 2205.79 233.407   1
   9  -5 -10 5023.97 349.979   1
   9  -5  -9 18291.0 691.812   1
   9  -5  -8 1105.36 176.384   1
   9  -5  -7 10690.7 513.502   1
  -9  -5   6 23668.6 824.800   2
   9  -5  -6 21776.0 768.164   1
  -9  -5   5 691.155 140.882   2
   9  -5  -5 659.039 158.843   1
  -9  -5   4 16234.5 643.886   2
   9  -5  -4 16400.6 649.008   1
  -9  -5   3 19021.7 687.317   2
   9  -5  -3 16211.2 654.183   1
  -9  -5   2 31920.4 937.234   2
   9  -5  -2 32160.5 962.726   1
   9  -5  -1 8385.76 419.606   3
   9  -5  -1 7017.58 418.375   1
   9  -5   0 1696.20 84.5541   2
   9  -5   0 1838.20 199.839   3
   9  -5   0 1393.73 192.550   1
   9  -5   1 4820.82 354.525   1
   9  -5   1 5261.12 336.148   3
   9  -5   1 5331.26 196.895   2
   9  -5   2 2158.63 225.284   3
   9  -5   2 1699.41 211.588   1
   9  -5   2 2315.85 149.522   2
   9  -5   3 6185.20 385.122   3
  -9  -5  -3 6587.28 261.959   3
   9  -5   3 6507.75 289.075   2
   9  -5   3 6549.28 405.649   1
   9  -5   4 8150.44 458.499   3
  -9  -5  -4 8870.92 342.014   3
   9  -5   4 8132.48 359.239   2
   9  -5   4 7965.38 455.267   1
  -9  -5  -5 6060.01 307.926   3
   9  -5   5 6511.71 347.453   2
   9  -5   5 6562.73 413.041   1
  -9  -5  -6 4380.33 280.490   3
   9  -5   6 5037.42 323.761   2
   9  -5   6 4887.17 362.249   1
  -9  -5  -7 4536.37 308.830   3
   9  -5   7 5124.96 348.891   2
   9  -5   7 4819.55 360.976   1
  -9  -5  -8 39.2820 76.3413   3
   9  -5   8 70.8075 77.6936   2
   9  -5   8 105.936 103.348   1
  -9  -5  -9 4830.16 357.549   3
   9  -5   9 4657.14 356.532   1
  -9  -5 -10 243.792 123.208   3
  -9  -5 -11 262.221 137.658   3
  -9  -5 -12 5170.02 434.763   3
  -9  -5 -13 295.467 156.954   3
  -9  -5 -14 1935.18 301.218   3
   9  -3 -16 592.896 215.241   3
   9  -3 -15 1099.68 270.262   3
   9  -3 -14 1355.77 284.106   3
   9  -3 -14 678.279 127.633   1
   9  -3 -13 3462.27 263.699   1
   9  -3 -13 3102.45 354.594   3
   9  -3 -12 559.501 126.767   1
   9  -3 -11 2190.63 211.752   1
   9  -3 -10 15800.7 580.389   1
   9  -3  -9 2355.95 215.742   1
  -9  -3   9 2147.36 240.268   2
   9  -3  -8 3441.56 257.849   1
  -9  -3   8 3956.87 308.433   2
   9  -3  -7 2561.09 227.802   1
  -9  -3   7 2820.71 250.762   2
  -9  -3   6 1213.55 161.474   2
   9  -3  -6 1199.06 163.619   1
   9  -3  -5 3041.99 242.050   1
  -9  -3   5 3342.37 257.230   2
   9  -3  -4 9542.77 430.412   1
  -9  -3   4 9923.17 434.699   2
  -9  -3   3 67710.9 1413.49   2
  -9  -3   2 58775.5 1273.32   2
   9  -3   0 9172.07 206.939   2
   9  -3   1 36639.7 926.819   3
   9  -3   1 35677.2 929.186   1
   9  -3   1 34975.7 670.731   2
   9  -3   2 3947.58 272.278   1
   9  -3   2 4266.13 281.442   3
  -9  -3  -2 4220.04 217.734   3
   9  -3   2 3728.25 187.417   2
   9  -3   3 4655.29 298.869   1
   9  -3   3 4784.33 309.733   3
  -9  -3  -3 4388.29 242.710   3
   9  -3   4 18556.1 670.014   3
  -9  -3  -4 18170.3 564.488   3
   9  -3   4 17994.9 611.602   1
  -9  -3  -5 11864.1 465.647   3
   9  -3   5 10596.7 463.637   1
   9  -3   5 12994.9 564.030   3
  -9  -3  -6 15043.2 567.020   3
   9  -3   6 15258.1 558.378   1
   9  -3   6 16116.0 666.067   3
  -9  -3  -7 4799.35 328.709   3
   9  -3   7 4982.05 305.089   1
  -9  -3  -8 8347.00 465.910   3
   9  -3   8 9278.37 493.059   2
   9  -3   8 8159.31 396.114   1
  -9  -3  -9 10924.7 561.931   3
   9  -3   9 11838.1 476.228   1
  -9  -3 -10 806.596 176.265   3
   9  -3  10 758.727 129.717   1
  -9  -3 -11 4952.12 410.463   3
  -9  -3 -12 612.818 174.602   3
  -9  -3 -13 3793.18 399.844   3
  -9  -3 -14 596.344 213.641   3
   9  -1 -16 459.851 189.658   3
   9  -1 -15 664.016 225.565   3
   9  -1 -14 770.145 221.365   3
   9  -1 -14 772.144 133.924   1
   9  -1 -13 1618.01 175.755   1
   9  -1 -13 1969.43 292.182   3
   9  -1 -12 9010.46 422.813   1
   9  -1 -12 9489.09 588.512   3
   9  -1 -11 6771.88 356.677   1
  -9  -1  10 3699.89 300.637   2
   9  -1 -10 3587.99 254.846   1
  -9  -1   9 9931.07 475.447   2
  -9  -1   8 2963.13 250.710   2
  -9  -1   7 38875.0 966.146   2
  -9  -1   6 45957.5 1046.33   2
   9  -1  -5 41823.9 871.926   2
  -9  -1   5 42955.6 965.738   2
   9  -1  -4 30645.2 649.590   2
  -9  -1   4 29296.3 731.446   2
   9  -1  -3 2947.16 148.204   2
  -9  -1   3 3472.90 207.263   2
  -9  -1   2 35969.6 788.105   2
   9  -1  -2 34610.4 671.637   2
   9  -1  -1 138881. 2149.83   2
   9  -1   0 76081.0 1474.91   1
   9  -1   1 10160.8 396.173   1
  -9  -1  -2 16335.9 509.407   3
   9  -1   2 15682.4 504.910   1
  -9  -1  -3 54265.8 1175.21   3
   9  -1   3 55421.9 1140.07   1
  -9  -1  -4 8109.85 381.572   3
   9  -1   4 7988.63 338.556   1
   9  -1   5 7304.42 397.420   3
  -9  -1  -5 7328.49 381.296   3
   9  -1   5 7731.81 328.394   1
   9  -1   6 24874.1 661.404   1
  -9  -1  -6 26254.5 809.751   3
   9  -1   6 26938.7 850.925   3
  -9  -1  -7 5718.47 372.744   3
   9  -1   7 5522.64 261.243   1
   9  -1   7 6445.60 408.145   3
  -9  -1  -8 2535.82 265.180   3
   9  -1   8 2805.19 181.527   1
  -9  -1  -9 894.697 183.455   3
   9  -1   9 1090.79 114.917   1
  -9  -1 -10 3558.21 349.674   3
   9  -1  10 4127.93 196.842   1
  -9  -1 -11 24949.0 978.190   3
  -9  -1 -12 906.172 195.612   3
  -9  -1 -13 166.628 127.973   3
  -9  -1 -14 4308.99 453.324   3
   9   1 -16 343.742 194.191   3
   9   1 -15 729.217 140.486   1
   9   1 -15 992.914 224.027   3
   9   1 -14 600.681 198.674   3
   9   1 -13 1795.88 284.514   3
   9   1 -12 9530.48 581.141   3
   9   1 -11 7087.76 471.136   3
  -9   1  11 7083.74 416.657   2
  -9   1  10 3360.42 272.833   2
   9   1 -10 3707.43 325.981   3
  -9   1   9 10028.8 449.311   2
   9   1  -8 2911.81 260.134   2
  -9   1   8 2701.18 211.606   2
   9   1  -7 37304.8 972.167   2
  -9   1   7 38730.4 895.213   2
   9   1  -6 46134.1 1068.80   2
  -9   1   6 45177.6 958.304   2
   9   1  -5 42074.6 967.975   2
  -9   1   5 41602.9 854.300   2
   9   1  -4 29532.4 737.382   2
  -9   1   4 28999.4 624.154   2
  -9   1   3 3080.72 148.925   2
   9   1  -3 2946.99 207.837   2
  -9   1   2 34928.7 666.694   2
   9   1  -2 36921.3 808.526   2
   9   1  -1 139324. 2318.08   2
   9   1   0 76342.3 1407.20   2
   9   1   0 73669.4 1378.53   3
   9   1   1 9261.48 350.729   3
   9   1   2 15977.7 497.723   3
  -9   1  -2 15405.5 531.683   3
   9   1   3 55803.0 1177.77   3
  -9   1  -3 54652.9 1229.23   3
   9   1   4 8459.79 391.507   3
  -9   1  -4 7786.43 397.803   3
   9   1   4 8098.18 320.909   1
  -9   1  -5 7215.09 398.890   3
   9   1   5 7702.39 302.420   1
   9   1   5 7388.95 383.144   3
   9   1   6 26758.1 624.778   1
  -9   1  -6 25338.2 837.047   3
   9   1   6 27248.7 829.408   3
  -9   1  -7 6178.75 407.162   3
   9   1   7 5957.20 241.259   1
   9   1   7 6996.43 410.601   3
   9   1   8 3001.22 281.753   3
   9   1   8 2501.07 137.463   1
  -9   1  -8 2533.23 272.447   3
  -9   1  -9 680.384 165.378   3
   9   1   9 778.693 62.4430   1
  -9   1 -10 3996.97 377.850   3
  -9   1 -11 25967.4 1018.76   3
  -9   1 -12 989.306 223.078   3
  -9   1 -13 90.8165 139.935   3
  -9   1 -14 4479.62 471.048   3
   9   3 -16 702.844 227.121   3
   9   3 -15 810.170 217.435   3
   9   3 -14 784.956 210.699   3
   9   3 -13 3567.71 369.934   3
   9   3 -12 666.121 176.064   3
  -9   3  11 2666.14 251.051   2
   9   3 -11 2241.07 275.276   3
   9   3 -10 16286.1 686.952   3
   9   3 -10 15826.4 721.407   2
  -9   3  10 17085.0 617.289   2
  -9   3   9 2555.75 214.495   2
   9   3  -9 2208.73 268.340   2
   9   3  -9 2377.11 248.178   3
  -9   3   8 3690.87 234.174   2
   9   3  -8 3624.16 317.136   2
   9   3  -8 3584.60 277.765   3
  -9   3   7 2579.76 177.997   2
   9   3  -7 3137.78 278.044   2
  -9   3   6 1301.74 115.303   2
   9   3  -6 1143.18 173.670   2
  -9   3   5 3423.66 249.669   1
  -9   3   5 3002.92 148.337   2
   9   3  -5 2926.66 253.052   2
  -9   3   4 9518.17 232.385   2
   9   3  -4 10055.1 450.771   2
  -9   3   4 9382.02 418.774   1
  -9   3   3 66716.3 1403.73   1
   9   3  -3 66100.0 1418.47   2
  -9   3   2 64549.3 1349.95   1
   9   3  -2 60639.2 1336.09   2
   9   3  -1 59978.3 1096.21   3
  -9   3   1 62210.1 1317.31   1
   9   3   0 9362.66 305.106   3
  -9   3   0 9857.22 426.242   1
   9   3   1 35044.2 752.936   3
   9   3   1 38138.8 959.415   2
  -9   3  -1 35620.9 913.632   1
  -9   3  -2 3854.01 260.204   1
   9   3   2 3739.58 207.016   3
   9   3   2 3633.38 276.246   2
  -9   3  -3 4488.74 281.466   1
  -9   3  -3 4393.96 305.268   3
   9   3   3 4928.42 253.911   3
  -9   3  -4 18304.1 605.826   1
  -9   3  -4 17395.9 657.101   3
   9   3   4 17911.1 562.360   3
  -9   3  -5 11857.7 471.738   1
  -9   3  -5 11486.5 537.441   3
   9   3   5 11383.3 460.081   3
  -9   3  -6 15564.6 658.854   3
  -9   3  -6 15179.8 545.903   1
   9   3   6 15757.1 589.653   3
  -9   3  -7 4653.32 290.241   1
  -9   3  -7 4165.84 350.117   3
   9   3   7 4702.78 324.425   3
  -9   3  -8 7964.22 500.583   3
   9   3   8 8107.10 284.098   1
  -9   3  -8 7789.83 378.328   1
   9   3   8 8601.35 470.793   3
  -9   3  -9 11044.2 610.737   3
  -9   3  -9 10859.5 450.794   1
   9   3   9 10167.8 275.725   1
   9   3   9 10638.1 281.086   1
  -9   3 -10 808.170 125.757   1
  -9   3 -10 695.780 204.851   3
  -9   3 -11 4331.47 416.100   3
  -9   3 -12 373.580 167.388   3
  -9   3 -13 4106.62 438.279   3
   9   5 -16 346.308 156.440   3
   9   5 -15 5776.78 509.620   3
   9   5 -14 4236.79 419.075   3
   9   5 -13 3549.78 364.003   3
   9   5 -12 2269.36 325.536   2
   9   5 -12 2555.36 293.267   3
   9   5 -11 1959.43 248.842   3
   9   5 -11 2108.09 292.957   2
   9   5 -10 4448.71 407.166   2
   9   5 -10 5807.03 388.025   3
   9   5  -9 18521.6 811.330   2
  -9   5   9 18634.3 687.604   1
   9   5  -9 18845.2 691.091   3
  -9   5   8 1271.54 185.486   1
   9   5  -8 1389.21 234.638   2
   9   5  -8 1500.16 183.072   3
   9   5  -7 11067.7 582.129   2
  -9   5   7 11258.5 515.611   1
   9   5  -7 10494.5 443.336   3
  -9   5   6 21911.9 763.403   1
   9   5  -6 23435.2 849.825   2
   9   5  -6 22818.6 647.774   3
  -9   5   5 782.607 149.395   1
  -9   5   5 714.581 71.1812   2
   9   5  -5 977.478 176.619   2
   9   5  -5 811.290 109.619   3
  -9   5   4 18195.6 667.286   1
   9   5  -4 17689.7 687.580   2
  -9   5   4 16129.8 332.110   2
   9   5  -4 17139.7 451.510   3
   9   5  -3 17106.6 408.795   3
   9   5  -3 15583.6 648.770   2
  -9   5   3 18696.2 677.777   1
   9   5  -2 31442.3 576.892   3
   9   5  -2 32000.3 586.235   3
   9   5  -2 31648.0 956.133   2
  -9   5   2 33159.7 955.689   1
   9   5  -1 6780.43 180.035   3
   9   5  -1 8155.52 443.295   2
  -9   5   1 7674.71 423.546   1
  -9   5   0 1957.04 221.898   1
   9   5   0 1826.98 222.724   2
   9   5   0 1459.99 78.5859   3
  -9   5  -1 5304.61 351.492   1
   9   5   1 5216.31 179.881   3
   9   5   1 5307.21 360.504   2
  -9   5  -2 1967.64 218.889   1
   9   5   2 2135.55 237.501   2
   9   5   2 2023.25 124.377   3
   9   5   3 6483.22 419.718   2
  -9   5  -3 6463.98 391.594   1
   9   5   3 6470.40 264.461   3
   9   5   4 8109.08 487.464   2
  -9   5  -4 8061.22 451.301   3
  -9   5  -4 8804.70 461.531   1
   9   5   4 7738.72 324.741   3
  -9   5  -5 5902.64 404.443   3
  -9   5  -5 6205.93 394.812   1
   9   5   5 6572.00 319.449   3
   9   5   6 4506.08 292.463   3
  -9   5  -6 4129.88 353.197   3
   9   5   6 4705.26 288.177   1
  -9   5  -6 5076.25 353.799   1
  -9   5  -7 4260.73 369.943   3
   9   5   7 4812.92 280.670   1
  -9   5  -7 4901.75 350.978   1
   9   5   7 4850.80 322.078   3
  -9   5  -8-21.3046 109.215   3
  -9   5  -8 58.5301 74.5858   1
   9   5   8 114.734 61.6949   1
  -9   5  -9 4105.28 393.431   3
  -9   5  -9 4625.30 342.766   1
  -9   5 -10 249.751 150.422   3
  -9   5 -11 87.1566 110.978   3
  -9   5 -12 4485.88 456.525   3
   9   7 -15 5781.54 504.395   3
   9   7 -14 583.872 174.514   3
   9   7 -13 77.4524 116.459   3
   9   7 -12 2172.12 269.493   3
   9   7 -12 1779.24 309.202   2
   9   7 -11 262.688 129.581   3
   9   7 -11 478.769 220.373   2
   9   7 -10 601.675 146.850   3
   9   7 -10 302.000 175.015   2
   9   7  -9 5205.34 469.840   2
   9   7  -9 4968.98 329.730   3
   9   7  -8 8947.87 596.803   2
   9   7  -8 8813.78 412.762   3
  -9   7   7 4549.32 249.441   2
   9   7  -7 4645.52 425.229   2
   9   7  -7 4775.64 268.068   3
   9   7  -6 4600.12 233.812   3
   9   7  -6 4972.99 418.857   2
  -9   7   6 4327.30 223.094   2
   9   7  -5 1223.26 97.6873   3
  -9   7   5 1314.07 110.374   2
   9   7  -5 982.229 203.929   2
  -9   7   4 17518.0 420.941   2
   9   7  -4 17790.2 782.560   2
  -9   7   3 777.110 70.8475   2
   9   7  -3 656.555 177.841   2
  -9   7   2 15588.4 362.603   2
   9   7  -2 16930.6 748.698   2
   9   7  -1 1966.00 256.197   2
   9   7   0 1300.36 216.343   2
   9   7   1 2194.91 285.289   2
   9   7   2 6775.27 469.236   2
   9   7   3 6597.69 478.910   2
   9   7   4 333.140 135.340   2
   9   7   4 360.546 125.016   1
   9   7   5 11482.6 648.778   2
   9   7   5 11045.9 540.765   1
   9   7   6 2162.93 303.485   2
   9   7   6 2608.68 256.527   1
   9   7   7 689.385 189.890   2
  -9   7  -7 425.177 166.554   3
  -9   7  -8 1909.19 285.204   3
  -9   7  -9 3174.31 364.631   3
  -9   7 -10 1020.65 234.959   3
  -9   7 -11 915.330 243.413   3
   9   9  -9 6593.11 580.008   2
   9   9  -8 1430.42 283.845   2
   9   9  -7 4233.72 450.431   2
   9   9  -6 4778.20 460.815   2
   9   9  -5-1.36520 122.434   2
   9   9  -4 1530.50 269.600   2
   9   9  -3 709.413 218.385   2
   9   9  -2 929.994 233.529   2
   9   9  -1 2251.82 313.852   2
   9   9   0 5788.97 487.479   2
   9   9   1 8590.64 596.253   2
   9   9   2 69.4201 135.946   2
   9   9   3 978.362 242.802   2
   9   9   4 1978.29 313.830   2
   9   9   5 224.152 147.896   2
   9   9   6 2691.58 369.482   2
   9   9   7 3020.47 392.972   2
  10 -10 -10 525.623 186.444   1
  10 -10  -9 2442.58 350.876   1
  10 -10  -8 669.759 201.603   1
  10 -10  -7 125.112 141.968   1
  10 -10  -6 254.240 150.915   1
  10 -10  -5 321.471 174.043   1
  10 -10  -4 1283.45 272.970   1
  10 -10  -3 4379.95 460.998   1
  10 -10  -2 1549.08 288.834   1
  10 -10  -1 9111.86 657.726   1
  10 -10   0 2146.79 341.554   1
  10 -10   1 2298.37 359.653   1
  10 -10   2-33.0034 132.477   1
  10 -10   3 693.519 223.109   1
  10  -8 -13 916.380 234.248   3
  10  -8 -12 929.011 197.049   1
  10  -8 -11 2294.87 290.792   1
  10  -8 -10 1788.51 258.033   1
  10  -8  -9 1299.41 235.783   1
  10  -8  -8 5631.40 454.588   1
  10  -8  -7 1766.20 260.079   1
  10  -8  -6 1340.07 241.628   1
  10  -8  -5 9285.29 585.068   1
  10  -8  -4 5388.12 447.278   1
  10  -8  -3 4046.31 389.722   1
  10  -8  -2 1354.15 240.397   1
  10  -8  -1 9696.63 603.765   1
  10  -8   0 10921.4 650.325   1
  10  -8   1 9383.29 606.918   1
  10  -8   2 2529.82 327.452   1
  10  -8   3 3074.68 358.873   1
  10  -8   4 2135.08 305.033   1
  10  -8   5 5428.83 469.632   1
  10  -8   6 4955.72 450.705   1
  10  -8   7 207.608 138.474   1
  10  -6 -14 1031.15 264.834   3
  10  -6 -13 733.496 158.426   1
  10  -6 -12 998.597 182.169   1
  10  -6 -11 1670.45 219.637   1
  10  -6 -10 4010.64 345.869   1
  10  -6  -9 1841.80 230.892   1
  10  -6  -8 2626.84 276.822   1
  10  -6  -7 2284.40 261.601   1
  10  -6  -6 806.099 173.885   1
  10  -6  -5 2922.97 296.467   1
  10  -6  -4 9402.47 524.198   1
  10  -6  -3 7601.96 470.038   1
  10  -6  -2 15642.0 633.454   3
  10  -6  -2 13154.0 629.327   1
  10  -6  -1 2295.01 242.552   3
  10  -6  -1 2187.30 263.222   1
  10  -6   0 3176.05 279.123   3
  10  -6   0 3003.60 298.322   1
  10  -6   1 5185.82 197.770   2
  10  -6   1 5136.60 359.738   3
  10  -6   1 4738.65 376.418   1
  10  -6   2 269.804 62.1665   2
  10  -6   2 298.559 127.865   1
  10  -6   2 134.871 89.7024   3
  10  -6   3 9029.91 532.044   1
  10  -6   3 9481.54 364.631   2
  10  -6   4 7500.20 483.558   1
  10  -6   4 7882.30 360.893   2
 -10  -6  -5 1560.99 152.648   3
  10  -6   5 1451.91 170.347   2
  10  -6   5 1228.48 213.500   1
  10  -6   6 1421.25 178.667   2
 -10  -6  -6 1058.81 137.755   3
  10  -6   6 1143.80 199.310   1
 -10  -6  -7 369.772 103.654   3
  10  -6   7 423.141 116.508   2
  10  -6   7 296.913 139.027   1
 -10  -6  -8-9.25177 64.9107   3
  10  -6   8-68.9571 96.4175   1
 -10  -6  -9 764.062 151.261   3
  10  -6   9 644.815 172.802   1
 -10  -6 -10 321.120 118.499   3
 -10  -6 -11 692.048 158.283   3
 -10  -6 -12 2021.84 275.835   3
  10  -4 -15 1252.19 285.148   3
  10  -4 -14 1157.15 162.408   1
  10  -4 -14 1211.95 269.614   3
  10  -4 -13 2478.53 244.665   1
  10  -4 -12 4302.84 318.594   1
  10  -4 -11 763.167 144.540   1
  10  -4 -10 4306.26 319.823   1
  10  -4  -9 421.370 122.177   1
  10  -4  -8 4011.78 307.811   1
  10  -4  -7 5771.16 364.096   1
 -10  -4   7 5682.00 379.994   2
  10  -4  -6 1540.14 193.346   1
 -10  -4   6 1874.03 228.365   2
  10  -4  -5 22020.2 745.387   1
 -10  -4   5 21878.1 749.803   2
 -10  -4   4 21308.1 718.683   2
  10  -4  -4 20372.8 720.881   1
 -10  -4   3 8766.28 435.405   2
  10  -4  -3 8805.03 450.595   1
 -10  -4   2 21369.5 710.266   2
  10  -4  -2 19556.2 704.258   1
  10  -4  -1 5868.91 371.259   1
  10  -4  -1 6167.76 359.282   3
  10  -4   0 13053.6 535.761   3
  10  -4   0 12193.6 542.182   1
  10  -4   1 7845.00 431.727   1
  10  -4   1 8445.72 425.548   3
  10  -4   1 7824.05 235.545   2
  10  -4   2 26607.9 835.890   3
  10  -4   2 27368.9 613.703   2
  10  -4   2 27641.0 855.612   1
  10  -4   3 5529.24 362.308   3
 -10  -4  -3 5615.15 272.836   3
  10  -4   3 5604.96 263.275   2
  10  -4   3 5257.68 352.660   1
  10  -4   4 3057.98 279.637   3
 -10  -4  -4 3436.98 231.273   3
  10  -4   4 2996.10 214.487   2
  10  -4   4 3617.61 295.845   1
  10  -4   5 1390.60 193.094   1
 -10  -4  -5 1476.42 161.907   3
  10  -4   5 1383.76 164.588   2
 -10  -4  -6 8403.21 414.376   3
  10  -4   6 8610.39 425.146   2
  10  -4   6 8461.05 449.866   1
 -10  -4  -7 5637.62 356.774   3
  10  -4   7 6166.24 385.049   2
  10  -4   7 5259.93 353.720   1
 -10  -4  -8 4485.11 336.948   3
  10  -4   8 4942.84 367.381   2
  10  -4   8 4700.83 335.579   1
 -10  -4  -9 3001.48 295.518   3
  10  -4   9 2461.09 247.326   1
 -10  -4 -10 1925.04 257.291   3
  10  -4  10 2205.85 230.440   1
 -10  -4 -11 387.670 155.482   3
 -10  -4 -12 1480.93 245.711   3
 -10  -4 -13 2267.63 306.509   3
 -10  -4 -14 1023.85 246.438   3
  10  -2 -16 2487.89 375.589   3
  10  -2 -15 2506.66 363.826   3
  10  -2 -14 1428.98 272.674   3
  10  -2 -14 1151.38 159.225   1
  10  -2 -13-58.1967 119.104   3
  10  -2 -13 163.761 88.5772   1
  10  -2 -12 1090.15 162.296   1
  10  -2 -11 153.273 73.6288   1
  10  -2 -10 1517.04 182.769   1
 -10  -2   9 15991.0 641.537   2
  10  -2  -9 13923.8 555.067   1
  10  -2  -8 3888.84 280.000   1
 -10  -2   8 3957.12 297.872   2
  10  -2  -7 12709.6 511.115   1
 -10  -2   7 13704.7 541.108   2
 -10  -2   6 937.328 137.557   2
  10  -2  -6 871.591 144.402   1
 -10  -2   5 970.495 136.975   2
  10  -2  -5 980.193 151.732   1
 -10  -2   4 6911.33 338.341   2
 -10  -2   3 40908.5 935.817   2
  10  -2  -3 37914.4 673.254   2
 -10  -2   2 10932.5 423.922   2
  10  -2  -2 10975.8 245.768   2
  10  -2  -1 8016.48 211.091   2
  10  -2   0 88047.6 1721.76   1
  10  -2   1 2501.41 218.719   1
  10  -2   2 49854.4 1136.12   1
 -10  -2  -3 12149.1 453.574   3
  10  -2   3 12410.8 480.183   1
  10  -2   3 11635.0 499.383   3
  10  -2   4 6974.98 352.300   1
 -10  -2  -4 6995.74 356.100   3
  10  -2   4 7334.06 402.435   3
  10  -2   5 24873.8 818.512   3
  10  -2   5 24144.3 708.854   1
 -10  -2  -5 23588.6 738.533   3
 -10  -2  -6 3072.82 265.254   3
  10  -2   6 2926.62 224.556   1
  10  -2   6 3423.96 300.590   3
 -10  -2  -7 8271.76 451.220   3
  10  -2   7 8372.34 381.717   1
 -10  -2  -8 1359.95 202.625   3
  10  -2   8 1581.90 171.842   1
 -10  -2  -9 8089.37 492.987   3
  10  -2   9 8572.73 375.343   1
 -10  -2 -10 1962.33 260.733   3
  10  -2  10 2352.57 187.071   1
 -10  -2 -11 4124.40 382.231   3
 -10  -2 -12 2869.79 334.843   3
 -10  -2 -13 602.436 188.852   3
 -10  -2 -14 987.029 245.844   3
  10   0 -16 575.432 232.439   3
  10   0 -15 2888.16 251.914   1
  10   0 -15 2909.18 372.953   3
  10   0 -14 12558.1 736.625   3
  10   0 -14 12010.2 524.569   1
  10   0 -13 8161.21 427.358   1
  10   0 -13 8748.84 587.552   3
  10   0 -12 2829.09 253.720   1
  10   0 -12 2871.22 340.903   3
 -10   0  11 2826.78 275.403   2
 -10   0  10 3176.80 268.011   2
 -10   0   9 60.2074 80.0671   2
 -10   0   8 7687.78 376.971   2
  10   0  -7 93455.6 1809.57   2
 -10   0   7 94810.2 1781.60   2
  10   0  -6 122520. 2167.80   2
 -10   0   6 122201. 2143.45   2
  10   0  -5 82303.4 1533.09   2
 -10   0   5 81902.1 1515.70   2
  10   0  -4 61665.2 1192.97   2
 -10   0   4 61498.0 1177.48   2
 -10   0   3 412.839 76.1004   2
  10   0  -3 281.546 56.3888   2
 -10   0   2 84249.5 1505.52   2
  10   0  -2 86891.1 1508.63   2
  10   0  -1 692.101 96.1935   2
  10   0   0 8862.25 384.215   1
  10   0   0 9866.57 347.510   2
  10   0   0 9599.39 384.115   3
  10   0   1 9298.11 384.132   3
  10   0   1 8575.71 366.954   1
  10   0   2 907.098 125.272   1
  10   0   2 919.876 124.020   3
 -10   0  -2 785.733 127.608   3
  10   0   3 63666.7 1346.06   3
 -10   0  -3 61005.7 1340.46   3
  10   0   3 62641.6 1265.04   1
  10   0   4 2807.91 241.054   3
  10   0   4 2465.07 192.566   1
 -10   0  -4 2610.02 235.924   3
 -10   0  -5 4009.69 301.593   3
  10   0   5 4312.93 240.042   1
  10   0   5 4406.72 311.013   3
 -10   0  -6 4859.83 348.390   3
  10   0   6 5141.60 259.972   1
  10   0   6 5320.26 357.775   3
  10   0   7 1904.27 233.398   3
  10   0   7 2056.95 158.852   1
 -10   0  -7 1696.16 227.853   3
 -10   0  -8 921.071 176.473   3
  10   0   8 864.087 95.5727   1
 -10   0  -9 4197.72 364.112   3
  10   0   9 3888.39 189.752   1
 -10   0 -10 7467.41 505.255   3
  10   0  10 7406.18 231.829   1
 -10   0 -11 1559.68 265.248   3
 -10   0 -12 1837.58 281.424   3
 -10   0 -13 3986.46 426.622   3
 -10   0 -14 219.157 151.952   3
  10   2 -16 2506.54 366.505   3
  10   2 -15 2319.71 339.410   3
  10   2 -14 1108.39 231.476   3
  10   2 -13 148.501 131.247   3
  10   2 -12 1354.02 238.233   3
 -10   2  11 206.686 82.5042   2
  10   2 -11 131.356 99.9128   3
  10   2 -10 1380.69 218.246   2
 -10   2  10 1522.23 183.310   2
  10   2 -10 1371.60 218.024   3
  10   2  -9 15401.5 648.991   2
 -10   2   9 14260.2 533.598   2
  10   2  -8 3684.11 299.795   2
 -10   2   8 3896.26 243.263   2
  10   2  -7 13140.8 551.016   2
 -10   2   7 12760.2 430.543   2
 -10   2   6 917.626 102.313   2
  10   2  -6 886.146 156.756   2
 -10   2   5 1089.60 97.3526   2
  10   2  -5 910.943 142.426   2
  10   2  -4 6789.63 349.175   2
 -10   2   4 6813.35 215.963   2
 -10   2   3 37504.7 654.772   2
  10   2  -3 38834.6 931.801   2
  10   2  -2 10728.0 428.958   2
  10   2  -1 8088.95 310.232   3
 -10   2   1 7683.76 374.411   1
  10   2  -1 7548.41 356.012   2
  10   2   0 90831.4 1705.09   2
  10   2   0 86948.2 1577.26   3
 -10   2   0 88102.6 1708.11   1
  10   2   1 2247.37 173.892   3
 -10   2  -1 2633.62 213.923   1
  10   2   1 2680.82 223.382   2
 -10   2  -2 48437.3 1100.21   1
  10   2   2 49571.7 1055.92   3
  10   2   3 12691.1 465.585   3
 -10   2  -3 12879.9 478.685   1
 -10   2  -3 12801.0 528.281   3
 -10   2  -4 6846.57 338.201   1
 -10   2  -4 6892.92 399.344   3
  10   2   4 6828.77 349.296   3
 -10   2  -5 25311.0 826.312   3
 -10   2  -5 23613.3 683.470   1
  10   2   5 24165.5 747.305   3
 -10   2  -6 3334.41 307.480   3
 -10   2  -6 3047.00 221.491   1
  10   2   6 3158.73 200.498   1
  10   2   6 3417.42 277.284   3
 -10   2  -7 8492.49 496.202   3
  10   2   7 8197.89 315.760   1
 -10   2  -7 8477.48 373.492   1
  10   2   7 8909.77 469.568   3
 -10   2  -8 1180.66 212.786   3
  10   2   8 1523.57 117.839   1
  10   2   8 1632.68 217.224   3
 -10   2  -9 8348.80 537.557   3
  10   2   9 8128.04 243.489   1
 -10   2 -10 2037.80 288.669   3
 -10   2 -11 3132.62 369.877   3
 -10   2 -12 3072.45 373.025   3
 -10   2 -13 539.794 202.045   3
  10   4 -16 2546.02 367.271   3
  10   4 -15 1222.13 258.173   3
  10   4 -14 1561.01 275.893   3
  10   4 -13 2527.38 320.639   3
  10   4 -12 4509.25 393.160   3
 -10   4  12 4218.39 330.158   2
  10   4 -11 386.731 157.792   2
 -10   4  11 561.115 126.586   2
  10   4 -11 358.773 131.756   3
 -10   4  10 4357.13 291.354   2
  10   4 -10 4112.98 384.018   2
  10   4 -10 3977.34 336.077   3
 -10   4   9 544.752 109.477   2
  10   4  -9 301.283 135.261   2
  10   4  -9 379.238 116.503   3
 -10   4   8 4189.44 248.018   2
  10   4  -8 4040.84 348.295   2
  10   4  -8 4567.91 316.420   3
 -10   4   7 5905.81 263.450   2
 -10   4   7 6569.68 378.688   1
  10   4  -7 6299.31 421.718   2
  10   4  -7 6127.27 343.201   3
 -10   4   6 1479.41 110.773   2
 -10   4   6 1722.50 198.625   1
  10   4  -6 1414.27 210.483   2
 -10   4   5 19809.7 420.178   2
  10   4  -5 21960.3 762.331   2
 -10   4   5 22484.7 728.138   1
 -10   4   4 21358.3 712.709   1
  10   4  -4 20652.4 731.261   2
 -10   4   3 9308.09 451.730   1
  10   4  -3 8761.98 453.707   2
 -10   4   2 21289.5 709.740   1
  10   4  -2 19778.8 700.216   2
 -10   4   1 5616.49 346.872   1
  10   4  -1 5392.80 217.105   3
  10   4  -1 5436.87 350.939   2
 -10   4   0 12467.8 525.934   1
  10   4   0 12196.0 353.845   3
  10   4   0 11856.0 529.393   2
  10   4   1 7555.62 283.752   3
 -10   4  -1 7960.80 418.508   1
  10   4   1 7909.06 433.507   2
  10   4   2 28041.0 872.974   2
  10   4   2 25853.9 639.164   3
 -10   4  -2 26267.5 812.921   1
  10   4   3 5255.84 370.148   2
  10   4   3 5392.28 269.347   3
 -10   4  -3 5552.96 349.180   1
 -10   4  -4 3292.67 292.378   3
  10   4   4 3250.56 220.556   3
 -10   4  -4 3239.95 268.628   1
 -10   4  -5 1714.26 227.060   3
 -10   4  -5 1336.18 176.636   1
  10   4   5 1385.69 160.183   3
 -10   4  -6 8292.36 434.035   1
 -10   4  -6 8531.06 503.892   3
  10   4   6 8180.14 414.438   3
 -10   4  -7 5926.75 366.495   1
 -10   4  -7 5355.45 419.068   3
  10   4   7 5626.70 358.176   3
 -10   4  -8 5044.51 417.644   3
 -10   4  -8 4879.53 331.903   1
  10   4   8 4848.42 248.192   1
  10   4   8 5213.54 365.701   3
 -10   4  -9 2535.50 307.834   3
 -10   4  -9 2481.27 238.146   1
 -10   4 -10 2060.72 294.340   3
 -10   4 -10 2008.30 209.195   1
 -10   4 -11 394.323 173.134   3
 -10   4 -12 1481.54 294.674   3
  10   6 -16 6538.40 554.476   3
  10   6 -15 1748.40 289.676   3
  10   6 -14 1075.45 215.511   3
  10   6 -13 787.954 174.336   3
  10   6 -12 1149.98 208.145   3
  10   6 -12 1651.19 295.467   2
  10   6 -11 1971.02 246.111   3
  10   6 -11 1494.33 270.938   2
  10   6 -10 4107.49 416.100   2
  10   6 -10 3916.47 319.079   3
  10   6  -9 2188.89 233.554   3
  10   6  -9 2043.77 296.839   2
  10   6  -8 2878.46 334.574   2
  10   6  -8 2746.85 238.353   3
  10   6  -7 2331.20 198.255   3
  10   6  -7 2067.04 277.109   2
  10   6  -6 825.458 114.753   3
 -10   6   6 665.464 75.9937   2
  10   6  -6 1058.48 213.004   2
 -10   6   5 2910.31 123.669   2
  10   6  -5 2716.15 296.441   2
  10   6  -5 2870.81 176.523   3
  10   6  -4 9197.37 532.204   2
  10   6  -4 9478.64 288.530   3
  10   6  -3 7031.62 186.809   3
  10   6  -3 7275.78 469.185   2
  10   6  -2 13320.9 635.981   2
  10   6  -1 2214.91 255.878   2
  10   6   0 2664.45 282.422   2
  10   6   1 5500.51 406.279   2
  10   6   2 183.955 131.605   2
  10   6   3 9966.75 559.446   2
  10   6   4 8246.97 523.083   2
  10   6   5 1291.10 236.646   2
  10   6   5 1396.62 180.202   1
 -10   6  -6 1629.52 249.475   3
  10   6   6 1829.23 277.152   2
  10   6   6 1466.49 185.539   1
 -10   6  -7 353.382 157.654   3
  10   6   7 285.341 109.059   1
 -10   6  -8 76.6774 138.128   3
 -10   6  -9 753.304 209.319   3
 -10   6 -10 266.024 153.945   3
 -10   6 -11 1335.14 273.328   3
  10   8 -11 2578.06 380.833   2
  10   8 -10 1676.84 310.248   2
  10   8  -9 1053.68 241.922   2
  10   8  -8 6447.08 533.422   2
  10   8  -7 1853.60 295.491   2
  10   8  -6 1676.50 273.309   2
  10   8  -5 10858.7 651.155   2
 -10   8   5 8784.53 273.830   2
 -10   8   4 4234.60 160.676   2
  10   8  -4 5901.04 481.970   2
 -10   8   3 3695.97 124.613   2
  10   8  -3 4042.95 396.537   2
  10   8  -2 776.343 200.656   2
  10   8  -1 9666.28 603.567   2
  10   8   0 9399.75 597.956   2
  10   8   1 9886.13 614.429   2
  10   8   2 2883.43 339.105   2
  10   8   3 2117.93 303.385   2
  10   8   4 2165.13 313.669   2
  10   8   5 5978.97 498.620   2
  10   8   6 5645.34 498.512   2
  10   8   7 427.965 167.417   2
  10   8   8 1723.74 301.012   2
 -10   8  -9 467.286 196.294   3
 -10   8 -10 1470.30 266.587   3
  10  10  -6 383.232 177.391   2
  10  10  -5 754.861 209.738   2
  10  10  -4 748.405 226.717   2
  10  10  -3 4797.10 478.731   2
  10  10  -2 1352.72 283.077   2
  10  10  -1 7809.64 602.539   2
  10  10   0 1189.94 247.858   2
  10  10   1 1837.03 317.031   2
  10  10   2 165.961 166.721   2
  10  10   3 749.400 217.507   2
  11  -9 -11 5004.85 463.072   1
  11  -9 -10 274.536 144.653   1
  11  -9  -9 4030.81 413.472   1
  11  -9  -8 4263.60 431.390   1
  11  -9  -7 1109.55 240.604   1
  11  -9  -6 1750.44 281.904   1
  11  -9  -5 657.582 187.731   1
  11  -9  -4 4445.83 434.025   1
  11  -9  -3 84.3178 136.334   1
  11  -9  -2 4764.80 461.500   1
  11  -9  -1 686.224 189.314   1
  11  -9   0 13612.9 784.276   1
  11  -9   1 4782.58 467.528   1
  11  -9   2 1261.01 276.750   1
  11  -9   3 630.775 198.221   1
  11  -9   4 776.445 225.577   1
  11  -9   5 4542.34 466.814   1
  11  -9   6 1120.05 255.664   1
  11  -9   7 341.253 193.418   1
  11  -7 -14 816.112 247.588   3
  11  -7 -12 372.214 137.188   1
  11  -7 -11 645.188 179.764   1
  11  -7 -10 3048.58 326.731   1
  11  -7  -9 2108.59 275.544   1
  11  -7  -8 5826.82 441.695   1
  11  -7  -7 2723.86 311.942   1
  11  -7  -6 3235.89 342.179   1
  11  -7  -5 959.011 197.223   1
  11  -7  -4 5732.93 444.910   1
  11  -7  -3 6488.11 468.426   1
  11  -7  -2 1885.70 258.560   1
  11  -7  -1 1198.33 221.308   1
  11  -7   0 841.144 201.413   1
  11  -7   1 9367.19 580.977   1
  11  -7   2 26480.4 617.126   2
  11  -7   2 25811.0 993.905   1
  11  -7   3 3491.79 360.174   1
  11  -7   3 4045.66 232.812   2
  11  -7   4 4362.76 406.319   1
  11  -7   4 5449.98 297.165   2
  11  -7   5 951.699 209.988   1
 -11  -7  -6 1268.89 140.830   3
  11  -7   6 926.149 222.768   1
  11  -7   7 497.063 163.228   1
  11  -7   8 4232.41 417.031   1
  11  -7   9 1723.13 262.747   1
  11  -5 -15 1022.23 282.301   3
  11  -5 -14 283.016 194.847   3
  11  -5 -13 748.980 160.447   1
  11  -5 -12 1813.70 236.312   1
  11  -5 -11 479.479 145.494   1
  11  -5 -10 669.179 150.482   1
  11  -5  -9 7420.48 451.779   1
  11  -5  -8 9841.96 528.870   1
  11  -5  -7 5298.57 383.345   1
  11  -5  -6 12067.1 581.696   1
  11  -5  -5 6171.77 410.438   1
  11  -5  -4 8036.30 470.429   1
 -11  -5   4 8162.69 464.905   2
 -11  -5   3 2686.75 267.194   2
  11  -5  -3 2045.38 236.552   1
  11  -5  -2 5014.03 367.658   1
 -11  -5   2 5577.72 376.883   2
  11  -5  -1 2041.54 228.177   3
  11  -5  -1 1859.30 234.649   1
  11  -5   0 8204.37 450.152   3
  11  -5   0 8625.76 487.081   1
  11  -5   1 6908.53 411.416   3
  11  -5   1 6401.54 201.363   2
  11  -5   1 6625.65 427.702   1
  11  -5   2 15304.4 645.641   3
  11  -5   2 14740.2 407.545   2
  11  -5   2 14000.4 636.193   1
  11  -5   3 9426.58 352.593   2
  11  -5   3 8953.51 501.431   1
 -11  -5  -4 41390.2 950.054   3
  11  -5   4 41868.4 970.046   2
  11  -5   4 40878.8 1186.49   1
 -11  -5  -5 24464.4 717.498   3
  11  -5   5 25197.6 739.975   2
  11  -5   5 23811.4 858.030   1
  11  -5   6 927.247 183.415   1
 -11  -5  -6 1359.56 170.442   3
  11  -5   6 1199.50 168.892   2
 -11  -5  -7 951.282 154.735   3
  11  -5   7 816.215 148.040   2
  11  -5   7 785.665 166.579   1
 -11  -5  -8 3964.10 319.491   3
  11  -5   8 3809.59 334.783   1
 -11  -5  -9 1257.83 202.323   3
  11  -5   9 901.895 176.573   1
 -11  -5 -10-128.536 122.390   3
  11  -5  10 46.0697 101.673   1
 -11  -5 -11 148.030 121.592   3
 -11  -5 -12 250.281 148.135   3
 -11  -5 -13 389.366 159.209   3
  11  -3 -15 1819.46 325.333   3
  11  -3 -14 3142.54 274.763   1
  11  -3 -14 3037.96 390.090   3
  11  -3 -13 4174.65 315.921   1
  11  -3 -12 4663.00 335.653   1
  11  -3 -11 790.230 152.672   1
  11  -3 -10 2900.35 263.525   1
  11  -3  -9 6741.70 396.620   1
  11  -3  -8 10325.4 493.796   1
 -11  -3   8 10836.9 526.995   2
  11  -3  -7 6086.16 374.057   1
 -11  -3   7 6345.63 387.434   2
  11  -3  -6 4401.72 316.504   1
 -11  -3   6 4615.33 319.481   2
 -11  -3   5 2333.33 225.342   2
  11  -3  -5 2335.94 230.405   1
 -11  -3   4 112.274 71.7994   2
  11  -3  -4-56.2511 89.5895   1
 -11  -3   3 564.634 117.800   2
  11  -3  -3 334.714 104.412   1
 -11  -3   2 320.878 94.1269   2
  11  -3  -2 216.472 108.878   1
  11  -3  -1 4527.56 308.253   3
  11  -3  -1 4005.06 299.384   1
  11  -3   0 28573.4 529.701   2
  11  -3   0 31168.8 878.249   3
  11  -3   0 28820.0 858.505   1
  11  -3   1 34821.8 958.152   3
  11  -3   1 34000.1 949.373   1
  11  -3   2 6278.28 375.690   3
  11  -3   2 6792.03 382.140   1
  11  -3   3 2302.58 230.372   1
  11  -3   3 1952.65 220.895   3
 -11  -3  -3 2333.65 194.453   3
  11  -3   4 9444.15 455.963   1
  11  -3   4 8920.07 476.201   3
 -11  -3  -4 9734.46 421.964   3
 -11  -3  -5 18399.5 630.341   3
  11  -3   5 16728.5 628.854   1
 -11  -3  -6 18743.1 674.133   3
  11  -3   6 19083.8 669.952   1
 -11  -3  -7 12896.6 571.870   3
  11  -3   7 12183.6 522.954   1
 -11  -3  -8 13754.3 625.208   3
  11  -3   8 13349.1 544.884   1
 -11  -3  -9 2044.15 258.086   3
  11  -3   9 1888.37 206.081   1
 -11  -3 -10 790.151 178.567   3
  11  -3  10 1160.65 159.899   1
 -11  -3 -11 1640.13 259.797   3
 -11  -3 -12 721.496 195.376   3
 -11  -3 -13 1602.87 284.327   3
 -11  -3 -14 913.672 233.237   3
  11  -1 -16 1331.75 298.527   3
  11  -1 -15 2875.75 260.011   1
  11  -1 -15 2829.52 381.511   3
  11  -1 -14 1972.37 219.791   1
  11  -1 -14 2228.36 323.126   3
  11  -1 -13 8750.20 454.712   1
  11  -1 -13 9969.55 640.264   3
  11  -1 -12 10762.2 507.236   1
  11  -1 -11 2430.75 236.865   1
 -11  -1  10 3900.99 315.716   2
  11  -1 -10 4115.23 301.280   1
 -11  -1   9 21109.7 732.754   2
  11  -1  -9 21719.2 719.223   1
  11  -1  -8 1075.06 169.235   1
 -11  -1   8 911.853 145.956   2
  11  -1  -7 23230.0 743.004   1
 -11  -1   7 24665.8 735.080   2
  11  -1  -6 13643.0 538.744   1
  11  -1  -6 13213.7 447.056   2
 -11  -1   6 13277.7 497.932   2
  11  -1  -5 68639.7 1463.58   1
  11  -1  -5 66940.5 1273.40   2
 -11  -1   5 68508.5 1375.20   2
  11  -1  -4 3341.91 183.644   2
  11  -1  -4 3239.45 257.370   1
 -11  -1   4 3276.71 218.506   2
 -11  -1   3 57194.6 1165.40   2
  11  -1  -3 56969.5 1043.25   2
 -11  -1   2 28626.3 731.608   2
  11  -1  -2 30608.3 634.040   2
  11  -1  -1 52820.3 978.546   2
  11  -1   0 8335.70 299.638   2
  11  -1   0 8104.04 389.288   1
  11  -1   1 4508.95 284.778   1
  11  -1   2 43613.6 1095.85   3
  11  -1   2 47406.0 1077.67   1
  11  -1   3 19424.9 667.667   3
 -11  -1  -3 17656.9 613.615   3
  11  -1   3 20427.3 626.438   1
  11  -1   4 7611.35 414.265   3
 -11  -1  -4 7861.97 401.884   3
  11  -1   4 7283.96 351.950   1
  11  -1   5 21188.6 752.409   3
 -11  -1  -5 20535.9 711.923   3
  11  -1   5 20879.5 636.389   1
  11  -1   6 616.038 105.162   1
  11  -1   6 720.081 144.343   3
 -11  -1  -6 639.976 148.757   3
 -11  -1  -7 985.641 176.950   3
  11  -1   7 791.026 113.032   1
 -11  -1  -8 739.422 165.384   3
  11  -1   8 499.116 88.9124   1
  11  -1   9 156.210 71.5321   1
 -11  -1  -9-12.7878 116.485   3
 -11  -1 -10 1362.65 242.641   3
  11  -1  10 1334.87 128.372   1
 -11  -1 -11 5746.64 463.052   3
 -11  -1 -12 1305.18 250.799   3
 -11  -1 -13 2818.92 367.061   3
  11   1 -16 1241.59 264.202   3
  11   1 -15 2962.34 375.685   3
  11   1 -15 2725.12 266.115   1
  11   1 -14 1950.54 309.194   3
  11   1 -13 10450.6 642.243   3
  11   1 -12 11222.1 638.516   3
 -11   1  11 2229.29 240.448   2
 -11   1  10 3993.82 295.361   2
  11   1  -9 20723.8 753.483   2
 -11   1   9 20892.3 680.081   2
  11   1  -8 973.502 168.902   2
 -11   1   8 883.606 129.166   2
  11   1  -7 23960.2 747.242   2
 -11   1   7 23581.9 652.743   2
  11   1  -6 13848.8 524.354   2
 -11   1   6 13131.5 433.110   2
  11   1  -5 67915.1 1394.03   2
 -11   1   5 67319.8 1254.09   2
  11   1  -4 3022.49 226.261   2
 -11   1   4 3405.25 180.544   2
 -11   1   3 57124.7 1025.42   2
  11   1  -3 55257.9 1169.33   2
  11   1  -2 28468.0 728.811   2
  11   1  -1 50947.6 1086.35   2
  11   1   0 7792.37 349.374   2
  11   1   0 8184.80 352.775   3
  11   1   1 4765.16 270.224   3
  11   1   1 4433.87 270.358   2
  11   1   2 45465.7 1049.61   3
  11   1   3 19481.0 631.316   3
 -11   1  -3 19142.4 667.642   3
  11   1   4 7891.18 398.741   3
  11   1   4 7443.60 343.356   1
 -11   1  -4 7988.19 430.490   3
 -11   1  -5 20376.8 743.586   3
  11   1   5 20367.6 597.248   1
  11   1   5 20949.6 716.638   3
  11   1   6 733.795 142.637   3
 -11   1  -6 956.401 172.512   3
  11   1   6 800.349 112.328   1
  11   1   7 1461.70 206.654   3
  11   1   7 1309.75 136.342   1
 -11   1  -7 917.083 186.066   3
  11   1   8 873.263 101.099   1
 -11   1  -8 672.034 173.908   3
 -11   1  -9 277.374 132.004   3
  11   1   9 114.717 45.7476   1
 -11   1 -10 1255.87 227.845   3
 -11   1 -11 5563.77 474.230   3
 -11   1 -12 845.971 205.521   3
 -11   1 -13 2860.28 373.636   3
  11   3 -16 239.968 147.045   3
  11   3 -15 1882.07 308.501   3
  11   3 -14 2705.64 342.353   3
  11   3 -13 5017.44 444.028   3
 -11   3  12 4943.03 352.522   2
  11   3 -12 4716.94 411.029   3
  11   3 -11 691.508 171.382   2
 -11   3  11 662.449 124.972   2
  11   3 -11 673.284 181.372   3
  11   3 -10 3007.10 318.794   2
 -11   3  10 3180.97 250.620   2
  11   3 -10 3282.51 312.356   3
  11   3  -9 6984.20 452.324   2
 -11   3   9 6767.50 339.987   2
  11   3  -9 6547.80 413.767   3
  11   3  -8 10652.7 546.571   2
 -11   3   8 10197.1 392.242   2
  11   3  -7 6676.87 420.078   2
 -11   3   7 6443.18 278.066   2
  11   3  -6 4710.34 337.190   2
 -11   3   6 4607.73 203.285   2
 -11   3   5 2143.85 114.219   2
  11   3  -5 2209.90 225.196   2
 -11   3   4 64.5364 19.5520   2
 -11   3   4 121.525 71.6943   1
  11   3  -4 143.676 107.428   2
 -11   3   3 382.140 110.467   1
  11   3  -3 381.702 120.085   2
  11   3  -2 365.969 115.569   2
 -11   3   2 401.219 99.5823   1
  11   3  -1 4049.37 220.033   3
 -11   3   1 4296.94 297.552   1
  11   3  -1 4286.27 303.822   2
  11   3   0 28878.9 847.712   2
  11   3   0 28677.4 691.166   3
 -11   3   0 30307.4 856.351   1
  11   3   1 34456.1 795.012   3
  11   3   1 34442.2 956.504   2
 -11   3  -1 33712.7 925.567   1
  11   3   2 6397.75 306.424   3
  11   3   2 6790.10 396.691   2
 -11   3  -2 6906.51 373.893   1
 -11   3  -3 2568.01 229.275   1
  11   3   3 2075.69 184.085   3
 -11   3  -4 8777.51 475.800   3
 -11   3  -4 9569.95 446.076   1
  11   3   4 9128.30 409.908   3
 -11   3  -5 15651.7 671.139   3
 -11   3  -5 15922.4 593.085   1
  11   3   5 16179.7 594.394   3
 -11   3  -6 18401.6 765.783   3
 -11   3  -6 19425.5 660.871   1
  11   3   6 21007.5 718.733   3
 -11   3  -7 12358.6 633.527   3
 -11   3  -7 12619.0 518.215   1
  11   3   7 13001.2 583.432   3
 -11   3  -8 13963.9 548.939   1
 -11   3  -8 13468.2 688.695   3
  11   3   8 14596.8 448.408   1
 -11   3  -9 1829.83 194.384   1
 -11   3  -9 2296.14 303.999   3
  11   3   9 2061.31 139.432   1
 -11   3 -10 1411.98 265.968   3
 -11   3 -11 1318.77 265.238   3
 -11   3 -12 862.068 209.302   3
  11   5 -16 5758.46 538.066   3
  11   5 -15 841.833 221.410   3
  11   5 -14 304.007 156.847   3
  11   5 -13 805.249 185.914   3
  11   5 -12 1216.78 214.273   3
  11   5 -12 887.196 228.497   2
  11   5 -11 388.225 173.775   2
 -11   5  11 478.391 115.625   2
  11   5 -11 391.248 148.431   3
 -11   5  10 613.700 126.248   2
  11   5 -10 1028.31 216.418   2
  11   5 -10 750.953 168.385   3
 -11   5   9 7334.33 347.220   2
  11   5  -9 7919.11 533.868   2
  11   5  -9 7598.89 430.073   3
 -11   5   8 9593.43 362.098   2
 -11   5   8 11028.6 535.748   1
  11   5  -8 10952.9 603.122   2
  11   5  -8 10816.7 487.292   3
 -11   5   7 4499.15 346.850   1
 -11   5   7 4843.27 215.972   2
  11   5  -7 4585.72 382.689   2
  11   5  -7 4929.44 305.309   3
 -11   5   6 11433.2 301.000   2
  11   5  -6 12154.3 614.935   2
  11   5  -6 11973.8 453.215   3
 -11   5   6 12781.8 575.953   1
 -11   5   5 6183.94 392.506   1
  11   5  -5 5884.32 410.156   2
  11   5  -5 5901.82 288.916   3
 -11   5   4 7907.56 459.663   1
  11   5  -4 8011.72 472.469   2
  11   5  -3 2209.33 244.011   2
 -11   5   3 2426.18 253.467   1
 -11   5   2 5365.57 375.330   1
  11   5  -2 5059.22 200.232   3
  11   5  -2 5070.24 370.148   2
  11   5  -1 1923.20 117.486   3
  11   5  -1 1471.99 207.692   2
 -11   5   1 2258.30 244.099   1
 -11   5   0 8249.87 457.474   1
  11   5   0 7876.98 466.447   2
  11   5   0 7578.34 255.289   3
  11   5   1 5759.87 405.755   2
  11   5   1 6574.69 249.260   3
 -11   5  -1 7064.05 427.264   1
  11   5   2 12664.5 619.054   2
  11   5   2 14766.5 427.392   3
 -11   5  -2 14429.8 624.825   1
  11   5   3 9657.21 540.642   2
 -11   5  -3 9843.39 508.148   1
  11   5   3 9097.89 357.589   3
  11   5   4 40797.9 1243.45   2
  11   5   4 41609.7 963.553   3
 -11   5  -5 24450.7 897.500   3
  11   5   5 25009.9 724.694   3
 -11   5  -6 1146.40 212.406   3
  11   5   6 1224.34 166.695   3
 -11   5  -7 1351.42 241.293   3
  11   5   7 1111.81 163.196   3
  11   5   7 907.161 130.112   1
 -11   5  -8 3253.38 352.503   3
  11   5   8 3859.12 312.018   3
 -11   5  -9 1161.17 241.708   3
 -11   5 -10 258.383 163.042   3
 -11   5 -11 109.670 142.236   3
  11   7 -13 1427.98 235.502   3
  11   7 -12 536.930 149.903   3
  11   7 -12 306.116 193.776   2
  11   7 -11 677.203 143.840   3
  11   7 -11 655.087 234.630   2
  11   7 -10 3614.29 416.062   2
  11   7 -10 3249.25 286.442   3
  11   7  -9 2240.89 322.733   2
  11   7  -9 2604.88 238.872   3
 -11   7   8 6211.72 275.380   2
  11   7  -8 5920.90 497.403   2
  11   7  -8 6056.56 333.294   3
  11   7  -7 2967.08 346.744   2
  11   7  -7 2805.32 204.646   3
 -11   7   7 2547.34 149.914   2
 -11   7   6 2626.47 118.030   2
  11   7  -6 2863.36 344.909   2
  11   7  -6 2936.28 181.261   3
  11   7  -5 961.757 204.929   2
  11   7  -5 1191.09 95.5991   3
  11   7  -4 5435.55 443.685   2
  11   7  -3 6855.18 497.060   2
  11   7  -2 1811.53 269.236   2
  11   7  -1 1237.43 223.877   2
  11   7   0 720.831 190.372   2
  11   7   1 9005.56 574.804   2
  11   7   2 26418.5 1016.46   2
  11   7   3 3454.49 357.075   2
  11   7   4 4958.36 440.669   2
  11   7   5 478.640 166.675   2
  11   7   6 978.699 218.976   2
  11   7   7 833.070 216.721   2
  11   7   8 5147.75 491.465   2
 -11   7  -8 5498.73 470.960   3
 -11   7  -9 1343.54 271.057   3
 -11   7 -10-123.869 138.935   3
  11   9  -8 3803.90 446.825   2
  11   9  -7 1396.58 282.771   2
  11   9  -6 1417.17 274.179   2
  11   9  -5 466.937 190.706   2
  11   9  -4 4814.63 466.634   2
  11   9  -3 50.1126 143.262   2
  11   9  -2 4458.22 448.769   2
  11   9  -1 421.017 179.491   2
  11   9   0 14935.4 814.052   2
  11   9   1 4752.97 460.223   2
  11   9   2 1195.35 254.288   2
  11   9   3 713.961 209.321   2
  11   9   4 1049.70 260.652   2
  11   9   5 4459.10 457.655   2
  12  -8 -12 2999.99 346.527   1
  12  -8 -11 6932.95 520.179   1
  12  -8 -10 4700.38 430.945   1
  12  -8  -9 574.800 181.575   1
  12  -8  -8 3773.30 387.984   1
  12  -8  -7 385.057 180.004   1
  12  -8  -6 452.182 159.045   1
  12  -8  -5 7011.86 527.304   1
  12  -8  -4 9542.28 617.305   1
  12  -8  -3 2601.72 345.012   1
  12  -8  -2 2659.42 336.084   1
  12  -8  -1 2434.48 326.678   1
  12  -8   0 1783.96 284.293   1
  12  -8   1 12847.6 737.220   1
  12  -8   2 1288.65 257.102   1
  12  -8   3 300.124 161.575   1
  12  -8   4 2587.37 339.603   1
  12  -8   5-37.5364 148.606   1
  12  -8   6 1531.29 284.187   1
  12  -8   7 2427.30 356.084   1
  12  -8   8-212.863 191.877   1
  12  -6 -13-14.3043 113.038   1
  12  -6 -12 1358.82 216.306   1
  12  -6 -11 3104.02 321.435   1
  12  -6 -10 7717.44 497.613   1
  12  -6  -9 691.652 181.118   1
  12  -6  -8 2372.05 282.957   1
  12  -6  -7 131.392 93.3690   1
  12  -6  -6 11852.5 621.510   1
  12  -6  -5 4138.12 368.473   1
  12  -6  -4 1893.07 255.092   1
  12  -6  -3 1031.61 192.772   1
  12  -6  -2 1192.48 210.012   1
  12  -6  -1 3990.24 367.169   1
  12  -6   0 2309.29 280.521   1
  12  -6   1 16655.9 750.582   1
  12  -6   2 33394.0 1111.39   1
  12  -6   2 33315.5 695.591   2
  12  -6   3 5983.77 273.025   2
  12  -6   3 5851.44 444.801   1
  12  -6   4 24070.1 680.695   2
  12  -6   4 24919.8 941.562   1
  12  -6   5 9498.57 429.951   2
  12  -6   5 9108.03 561.242   1
 -12  -6  -6 10576.9 457.580   3
  12  -6   6 10535.1 488.668   2
  12  -6   6 9328.12 568.331   1
 -12  -6  -7 757.076 140.298   3
  12  -6   7 1172.78 224.021   1
 -12  -6  -8 1425.25 193.931   3
  12  -6   8 1222.92 230.570   1
 -12  -6  -9 3377.02 303.854   3
  12  -6   9 2944.32 323.021   1
 -12  -6 -10 1151.40 192.192   3
  12  -6  10 758.925 187.366   1
  12  -4 -15 955.224 241.100   3
  12  -4 -14 2740.91 275.085   1
  12  -4 -13 4754.67 362.514   1
  12  -4 -12 702.102 153.549   1
  12  -4 -11 1505.32 208.527   1
  12  -4 -10 7352.59 443.662   1
  12  -4  -9 6366.48 413.034   1
  12  -4  -8 272.988 120.313   1
  12  -4  -7 2318.74 255.276   1
  12  -4  -6 7096.92 434.373   1
 -12  -4   6 7655.95 444.478   2
 -12  -4   5 4245.73 321.103   2
  12  -4  -5 4127.30 329.607   1
 -12  -4   4 15537.5 625.648   2
  12  -4  -4 15430.9 642.647   1
 -12  -4   3 13185.4 573.322   2
  12  -4  -3 14156.7 611.430   1
  12  -4  -2 9757.81 506.076   1
 -12  -4   2 9388.13 480.118   2
  12  -4  -1 762.044 160.096   1
  12  -4  -1 861.463 151.368   3
  12  -4   0 5381.04 371.063   1
  12  -4   0 4954.28 352.792   3
  12  -4   1 23721.2 826.183   1
  12  -4   1 24859.9 825.906   3
  12  -4   1 23403.1 498.481   2
  12  -4   2 3461.91 302.854   1
  12  -4   2 3282.85 296.476   3
  12  -4   2 3302.41 180.941   2
  12  -4   3 3224.73 203.677   2
  12  -4   3 3127.86 293.154   1
 -12  -4  -4 3585.05 251.447   3
  12  -4   4 3340.73 231.665   2
  12  -4   4 3861.42 320.574   1
 -12  -4  -5 3652.84 274.801   3
  12  -4   5 3614.89 260.350   2
  12  -4   5 3185.70 296.259   1
  12  -4   6 776.854 154.188   1
 -12  -4  -6 851.385 150.962   3
  12  -4   6 858.742 147.152   2
 -12  -4  -7 3468.23 295.383   3
  12  -4   7 3272.97 288.340   2
  12  -4   7 2732.53 270.302   1
  12  -4   8 473.408 143.215   1
 -12  -4  -8 615.954 142.334   3
 -12  -4  -9 1140.60 203.309   3
  12  -4   9 1181.77 186.902   1
 -12  -4 -10 1587.89 240.135   3
  12  -4  10 2267.86 246.867   1
 -12  -4 -11-185.844 155.188   3
 -12  -4 -12 2173.99 304.366   3
 -12  -4 -13 1809.43 289.689   3
  12  -2 -16 81.9116 157.079   3
  12  -2 -15 2085.32 232.702   1
  12  -2 -15 2131.64 348.455   3
  12  -2 -14 5949.01 389.042   1
  12  -2 -14 6651.09 555.161   3
  12  -2 -13 711.537 149.064   1
  12  -2 -12 15713.8 642.077   1
  12  -2 -11 3301.37 288.179   1
  12  -2 -10 11410.6 531.573   1
  12  -2  -9 5360.17 361.273   1
 -12  -2   9 6049.09 389.932   2
  12  -2  -8 1411.12 196.139   1
 -12  -2   8 1632.75 201.195   2
  12  -2  -7 3512.00 287.779   1
 -12  -2   7 3273.22 265.721   2
  12  -2  -6 7576.06 419.140   1
 -12  -2   6 8560.19 420.231   2
  12  -2  -5 3908.68 294.865   1
 -12  -2   5 3905.29 273.061   2
 -12  -2   4 2871.82 224.985   2
  12  -2  -4 2677.14 247.069   1
  12  -2  -4 2796.86 144.722   2
  12  -2  -3 4823.03 323.420   1
 -12  -2   3 5386.33 313.397   2
  12  -2  -3 5365.16 185.163   2
 -12  -2   2 219.159 86.5873   2
  12  -2  -2 263.568 46.5564   2
  12  -2  -1 9323.44 268.435   2
  12  -2  -1 9254.43 448.562   1
  12  -2   0 16296.2 416.626   2
  12  -2   0 17370.2 627.780   3
  12  -2   0 16596.9 613.695   1
  12  -2   1 432.712 121.034   1
  12  -2   1 298.081 106.348   3
  12  -2   2 757.826 142.932   3
  12  -2   2 557.674 124.455   1
  12  -2   3 3324.74 282.776   3
 -12  -2  -3 3413.14 251.295   3
  12  -2   3 3974.22 283.220   1
  12  -2   4 10851.5 526.060   3
 -12  -2  -4 9937.08 458.369   3
  12  -2   4 9554.23 449.522   1
  12  -2   5 23643.6 746.122   1
 -12  -2  -5 24196.8 787.623   3
  12  -2   6 5358.09 327.491   1
 -12  -2  -6 5043.10 358.661   3
 -12  -2  -7 21578.7 794.404   3
  12  -2   7 20730.4 679.265   1
 -12  -2  -8 11220.0 585.509   3
  12  -2   8 11877.2 485.602   1
 -12  -2  -9 3707.06 353.512   3
  12  -2   9 4649.58 290.461   1
 -12  -2 -10 3556.30 361.836   3
  12  -2  10 3664.99 253.347   1
 -12  -2 -11 835.216 180.125   3
 -12  -2 -12 3912.38 401.147   3
 -12  -2 -13 707.928 220.421   3
  12   0 -16 2561.93 385.963   3
  12   0 -15 737.083 151.868   1
  12   0 -15 1081.03 259.624   3
  12   0 -14 2014.00 234.732   1
  12   0 -14 2285.68 327.770   3
  12   0 -13 1717.47 224.256   1
  12   0 -13 1375.64 260.856   3
  12   0 -12 884.289 168.645   1
  12   0 -11 2150.44 236.926   1
 -12   0  11 2776.13 272.004   2
 -12   0  10 275.160 106.468   2
 -12   0   9 1682.61 196.234   2
  12   0  -8 4738.98 316.440   2
 -12   0   8 4530.50 293.533   2
  12   0  -7 37175.4 949.057   2
 -12   0   7 37447.1 924.645   2
  12   0  -6 119057. 2124.99   2
 -12   0   6 115417. 2090.97   2
  12   0  -5 12283.9 446.295   2
 -12   0   5 13536.7 455.043   2
 -12   0   4 13454.6 436.276   2
  12   0  -4 13343.9 445.698   2
 -12   0   3 12885.1 416.836   2
  12   0  -3 12642.4 432.731   2
  12   0  -2 1187.01 129.401   2
  12   0  -1 490.515 95.2066   2
  12   0  -1 736.078 127.534   3
  12   0   0 12051.5 416.811   2
  12   0   0 11572.8 466.268   3
  12   0   0 10039.3 447.960   1
  12   0   1 2805.14 226.702   1
  12   0   1 2993.23 235.958   3
  12   0   2 6878.95 364.032   3
  12   0   2 6561.94 344.454   1
  12   0   3 17444.9 630.583   3
 -12   0  -3 15516.2 601.763   3
  12   0   3 16635.5 568.778   1
  12   0   4 10779.2 497.297   3
  12   0   4 10331.3 433.076   1
 -12   0  -4 10494.7 499.931   3
  12   0   5 13236.9 575.446   3
 -12   0  -5 12184.3 561.290   3
  12   0   5 12055.3 465.517   1
  12   0   6 41.2632 94.1478   3
 -12   0  -6 255.153 134.732   3
  12   0   6 311.876 100.585   1
  12   0   7 1084.04 135.428   1
 -12   0  -7 949.537 173.428   3
 -12   0  -8 1413.12 218.506   3
  12   0   8 1315.76 138.547   1
 -12   0  -9 2350.25 295.320   3
  12   0   9 2714.26 180.622   1
 -12   0 -10 1164.36 236.636   3
 -12   0 -11 194.766 154.216   3
 -12   0 -12 15.3648 141.941   3
 -12   0 -13 123.148 139.728   3
  12   2 -16 90.2713 177.459   3
  12   2 -15 2308.15 339.359   3
  12   2 -14 6742.74 548.645   3
  12   2 -13 1012.68 217.907   3
 -12   2  12 15123.6 645.051   2
  12   2 -12 15949.8 772.260   3
 -12   2  11 2955.42 263.396   2
  12   2 -11 2963.70 323.666   3
  12   2 -10 11464.6 595.455   2
 -12   2  10 11292.6 488.629   2
  12   2  -9 5871.69 406.404   2
 -12   2   9 5621.82 316.014   2
  12   2  -8 1516.55 210.256   2
 -12   2   8 1386.74 147.154   2
  12   2  -7 3143.48 278.981   2
 -12   2   7 3311.53 209.668   2
  12   2  -6 8007.21 426.250   2
 -12   2   6 8250.73 306.502   2
  12   2  -5 3592.06 272.862   2
 -12   2   5 3722.84 181.751   2
 -12   2   4 2629.55 133.181   2
  12   2  -4 2658.81 235.757   2
  12   2  -3 5007.82 307.984   2
  12   2  -2 286.470 98.8209   2
  12   2  -1 9750.71 389.505   3
  12   2  -1 9421.13 427.775   2
  12   2   0 15761.5 573.467   2
  12   2   0 16705.2 532.590   3
  12   2   1 98.2500 57.6721   3
  12   2   1 310.280 107.736   2
  12   2   2 750.523 116.666   3
  12   2   2 767.762 152.871   2
  12   2   3 3450.51 249.272   3
  12   2   4 10999.0 482.412   3
 -12   2  -4 10971.7 537.550   3
 -12   2  -5 23190.8 839.000   3
  12   2   5 24433.5 785.280   3
  12   2   6 6078.15 309.674   1
 -12   2  -6 5111.47 397.097   3
  12   2   6 5475.54 370.310   3
 -12   2  -7 20171.6 827.985   3
  12   2   7 20527.0 600.519   1
  12   2   7 20999.2 785.268   3
 -12   2  -8 11025.9 617.824   3
  12   2   8 11917.3 407.293   1
 -12   2  -9 4102.64 392.482   3
  12   2   9 3994.59 201.563   1
 -12   2 -10 3274.77 370.990   3
 -12   2 -11 1092.54 244.813   3
 -12   2 -12 3802.83 424.649   3
  12   4 -16 852.257 232.415   3
  12   4 -15 1057.75 248.787   3
  12   4 -14 3287.04 384.177   3
  12   4 -13 4533.92 422.599   3
  12   4 -12 767.166 219.793   2
 -12   4  12 886.646 151.469   2
  12   4 -12 760.951 184.292   3
  12   4 -11 1156.73 238.091   2
 -12   4  11 1290.42 171.574   2
  12   4 -11 1435.63 229.128   3
  12   4 -10 7086.68 505.937   2
 -12   4  10 7562.00 374.574   2
  12   4 -10 7791.99 472.948   3
  12   4  -9 6462.01 463.265   2
 -12   4   9 5743.53 299.864   2
  12   4  -9 5661.04 386.930   3
  12   4  -8 466.986 161.990   2
 -12   4   8 204.839 61.3645   2
  12   4  -8 285.114 110.868   3
 -12   4   7 2150.01 140.977   2
  12   4  -7 2255.50 272.872   2
  12   4  -6 6618.45 432.853   2
 -12   4   6 6458.21 211.647   2
 -12   4   6 7622.12 431.956   1
 -12   4   5 4191.55 326.336   1
  12   4  -5 4160.38 342.323   2
 -12   4   4 15587.0 630.231   1
  12   4  -4 13826.6 614.933   2
  12   4  -3 14008.4 605.321   2
 -12   4   3 14497.1 607.651   1
  12   4  -2 9374.15 343.580   3
 -12   4   2 10655.6 506.411   1
  12   4  -2 9231.81 482.595   2
  12   4  -1 600.309 134.355   2
  12   4  -1 836.064 102.958   3
 -12   4   1 829.506 155.161   1
  12   4   0 4899.46 240.892   3
 -12   4   0 4956.16 345.839   1
  12   4   0 5296.47 365.248   2
  12   4   1 24118.3 632.585   3
  12   4   1 25419.8 852.894   2
 -12   4  -1 24851.0 820.875   1
  12   4   2 2893.65 281.997   2
 -12   4  -2 3390.89 285.914   1
  12   4   2 3235.53 217.281   3
  12   4   3 3653.12 326.574   2
 -12   4  -3 3076.35 287.248   1
  12   4   3 3371.63 233.230   3
 -12   4  -4 3788.09 300.722   1
  12   4   4 3561.10 251.989   3
 -12   4  -5 4092.47 355.190   3
 -12   4  -5 3264.82 280.573   1
  12   4   5 3280.21 254.696   3
 -12   4  -6 877.230 196.638   3
 -12   4  -6 880.124 162.274   1
  12   4   6 765.473 138.956   3
 -12   4  -7 3724.42 363.244   3
 -12   4  -7 3422.48 290.780   1
  12   4   7 3572.82 304.159   3
 -12   4  -8 601.514 174.077   3
 -12   4  -8 786.811 148.273   1
 -12   4  -9 1017.28 236.803   3
 -12   4 -10 1396.55 268.957   3
 -12   4 -11 185.018 151.988   3
  12   6 -15 1578.80 283.620   3
  12   6 -14 1138.86 212.431   3
  12   6 -13-123.885 146.380   3
  12   6 -13-188.639 182.085   2
  12   6 -12 1775.05 252.652   3
  12   6 -12 1164.05 274.832   2
  12   6 -11 3613.50 414.501   2
  12   6 -11 3176.10 310.186   3
  12   6 -10 8745.16 620.022   2
  12   6 -10 8486.17 483.767   3
  12   6  -9 312.543 157.184   2
  12   6  -9 524.589 131.323   3
 -12   6   8 2812.23 171.770   2
  12   6  -8 2671.61 325.061   2
  12   6  -8 2698.84 237.829   3
 -12   6   7 74.0571 33.5349   2
 -12   6   7 159.586 39.2409   2
  12   6  -7 39.4753 111.301   2
  12   6  -7 135.490 73.7134   3
  12   6  -6 12464.1 659.263   2
  12   6  -6 12395.8 450.793   3
  12   6  -5 3758.20 358.286   2
  12   6  -5 4635.03 236.222   3
  12   6  -4 2229.46 147.391   3
  12   6  -4 1849.94 258.058   2
  12   6  -3 852.683 189.380   2
  12   6  -3 1127.51 87.4713   3
  12   6  -3 1317.58 96.5698   3
  12   6  -2 1257.13 79.2645   3
  12   6  -2 1363.71 225.574   2
  12   6  -2 1272.40 81.1726   3
  12   6  -1 3114.07 327.728   2
  12   6  -1 3101.16 115.990   3
  12   6   0 1823.74 258.236   2
  12   6   0 2221.63 104.254   3
  12   6   1 16886.5 395.001   3
  12   6   1 16999.0 769.921   2
  12   6   2 33149.4 1120.09   2
  12   6   2 33370.4 697.098   3
  12   6   3 5909.21 461.422   2
  12   6   3 5553.01 253.484   3
  12   6   4 23302.5 952.585   2
  12   6   4 24113.8 644.541   3
  12   6   5 9051.34 586.217   2
  12   6   5 9539.56 402.555   3
  12   6   6 10143.6 647.984   2
  12   6   6 9975.62 493.075   1
 -12   6  -7 1130.46 242.015   3
 -12   6  -8 1311.95 250.628   3
 -12   6  -9 3331.51 388.669   3
 -12   6 -10 878.114 234.054   3
  12   8 -10 5023.04 519.450   2
  12   8  -9 649.223 229.311   2
  12   8  -8 4217.04 447.003   2
  12   8  -7 461.385 190.281   2
  12   8  -6 482.825 194.888   2
  12   8  -5 6845.67 543.742   2
  12   8  -4 10097.8 649.408   2
  12   8  -3 2441.96 316.992   2
  12   8  -2 2476.82 324.836   2
  12   8  -1 2803.66 350.228   2
  12   8   0 1230.66 244.602   2
  12   8   1 12243.9 713.904   2
  12   8   2 1735.79 291.117   2
  12   8   3 391.761 153.615   2
  12   8   4 2909.55 364.913   2
  12   8   5-37.1579 134.237   2
  12   8   6 1612.27 292.794   2
  12   8   7 1796.16 330.240   2
  12  10  -3 948.184 253.986   2
  12  10  -2 666.505 232.750   2
  12  10  -1 1342.22 280.890   2
  12  10   0 4644.77 485.020   2
  13  -9 -11 500.544 189.935   1
  13  -9 -10 132.556 132.872   1
  13  -9  -9 368.260 170.109   1
  13  -9  -8 204.445 169.537   1
  13  -9  -7 1295.51 256.492   1
  13  -9  -6 69.4918 118.432   1
  13  -9  -5 782.431 214.601   1
  13  -9  -4 3714.95 423.443   1
  13  -9  -3 110.205 144.754   1
  13  -9  -2 2139.39 325.697   1
  13  -9  -1 3207.91 396.002   1
  13  -9   0 853.151 227.387   1
  13  -9   1 6939.91 583.174   1
  13  -9   2 8459.12 635.667   1
  13  -9   3 1024.28 262.211   1
  13  -9   4 1768.19 315.480   1
  13  -9   5 3029.01 393.062   1
  13  -7 -13 1458.61 241.612   1
  13  -7 -12 1456.77 243.528   1
  13  -7 -11 5720.88 466.046   1
  13  -7 -10 5496.31 451.992   1
  13  -7  -9 4111.49 394.925   1
  13  -7  -8 1455.53 254.752   1
  13  -7  -7 1425.32 241.078   1
  13  -7  -6 786.915 180.385   1
  13  -7  -5 1705.20 267.466   1
  13  -7  -4 2687.83 326.877   1
  13  -7  -3 5417.20 446.788   1
  13  -7  -2 1270.26 232.432   1
  13  -7  -1 1152.19 221.016   1
  13  -7   0 1965.78 289.415   1
  13  -7   1 9345.10 598.249   1
  13  -7   2 6676.67 510.637   1
  13  -7   3 13269.6 719.585   1
  13  -7   4 4645.84 425.418   1
  13  -7   5 3838.41 395.712   1
  13  -7   6 2887.81 346.540   1
  13  -7   7 1849.73 290.928   1
  13  -7   8 557.880 186.355   1
  13  -7   9 2030.44 286.261   1
  13  -5 -14 278.772 137.273   1
  13  -5 -13 616.365 157.394   1
  13  -5 -12 4798.35 390.008   1
  13  -5 -11 726.464 167.141   1
  13  -5 -10 3519.88 335.481   1
  13  -5  -9 7612.24 483.198   1
  13  -5  -8 9726.62 550.556   1
  13  -5  -7 2174.75 268.329   1
  13  -5  -6 524.421 155.711   1
  13  -5  -5 1345.14 219.949   1
  13  -5  -4 13721.1 652.833   1
  13  -5  -3 5436.05 406.320   1
  13  -5  -2 4050.24 356.309   1
  13  -5  -1 4630.34 377.457   1
  13  -5   0 6410.45 436.710   1
  13  -5   1 17971.6 760.507   1
  13  -5   2 16221.6 425.984   2
  13  -5   2 15849.2 712.282   1
  13  -5   3 24910.5 914.470   1
  13  -5   3 24886.2 638.430   2
  13  -5   4 10438.1 415.674   2
  13  -5   4 9764.37 555.463   1
  13  -5   5 2290.50 278.121   1
 -13  -5  -5 2481.97 222.315   3
  13  -5   5 2968.87 239.844   2
 -13  -5  -6 5029.67 334.206   3
  13  -5   6 5040.49 334.621   2
  13  -5   6 4495.04 377.254   1
  13  -5   7-18.9354 104.910   1
 -13  -5  -7 62.5353 85.2978   3
  13  -5   7 96.7556 91.5962   2
 -13  -5  -8 1197.13 187.208   3
  13  -5   8 916.034 190.262   1
 -13  -5  -9 1057.52 191.543   3
  13  -5   9 831.530 184.978   1
 -13  -5 -10 1307.89 218.145   3
  13  -5  10 1320.54 212.747   1
 -13  -5 -11 1384.63 223.707   3
 -13  -5 -12 2553.36 330.642   3
  13  -3 -15 919.631 248.008   3
  13  -3 -14 835.653 166.792   1
  13  -3 -13 964.638 177.444   1
  13  -3 -12 545.832 130.456   1
  13  -3 -11 3638.34 324.854   1
  13  -3 -10 3083.93 290.510   1
  13  -3  -9 3919.51 329.056   1
  13  -3  -8 8562.50 478.707   1
 -13  -3   7 1446.19 190.973   2
  13  -3  -7 1363.43 192.512   1
  13  -3  -6 6976.71 426.384   1
 -13  -3   6 7848.65 429.147   2
 -13  -3   5 14804.8 600.451   2
  13  -3  -5 14234.3 614.683   1
 -13  -3   4 2469.43 233.195   2
  13  -3  -4 2049.39 234.869   1
 -13  -3   3 6150.40 363.281   2
  13  -3  -3 6406.23 401.114   1
  13  -3  -2 9499.84 490.812   1
  13  -3  -1 25540.2 832.825   1
  13  -3  -1 22679.0 409.036   2
  13  -3   0 2822.31 129.994   2
  13  -3   0 2958.42 269.666   3
  13  -3   0 2521.61 260.044   1
  13  -3   1 2698.94 256.732   3
  13  -3   1 2288.20 248.974   1
  13  -3   2 11185.9 543.556   3
  13  -3   2 11176.3 531.798   1
  13  -3   3 18663.8 703.744   1
  13  -3   4 35355.7 1021.78   1
 -13  -3  -4 33974.5 939.179   3
  13  -3   5 14923.5 620.629   1
 -13  -3  -5 13801.6 578.689   3
 -13  -3  -6 10102.3 510.049   3
  13  -3   6 9923.86 495.161   1
 -13  -3  -7 7583.62 458.379   3
  13  -3   7 7901.57 437.840   1
  13  -3   8 498.178 138.129   1
 -13  -3  -8 602.177 159.087   3
  13  -3   9 1249.28 180.008   1
 -13  -3  -9 1299.30 228.393   3
 -13  -3 -10 738.600 186.715   3
  13  -3  10 772.917 147.699   1
 -13  -3 -11 480.052 186.374   3
 -13  -3 -12 2105.44 311.694   3
 -13  -3 -13 3365.92 400.799   3
  13  -1 -16 2595.68 384.239   3
  13  -1 -15 250.425 127.387   1
  13  -1 -15 444.815 221.018   3
  13  -1 -14 789.602 167.637   1
  13  -1 -14 674.964 216.700   3
  13  -1 -13 1717.75 227.083   1
  13  -1 -12 1608.62 217.396   1
  13  -1 -11 6935.08 432.358   1
  13  -1 -10 63.9091 94.6027   1
 -13  -1  10 45.4269 87.6813   2
 -13  -1   9 27234.8 865.402   2
  13  -1  -9 27299.1 882.060   1
 -13  -1   8 5203.41 336.136   2
  13  -1  -8 5056.04 354.650   1
 -13  -1   7 20466.8 676.180   2
  13  -1  -7 18827.0 704.554   1
 -13  -1   6 596.910 114.026   2
  13  -1  -6 609.965 138.866   1
  13  -1  -6 689.722 111.853   2
  13  -1  -5 16830.0 498.789   2
  13  -1  -5 16429.2 639.131   1
 -13  -1   5 16250.4 560.083   2
  13  -1  -4 1688.05 205.746   1
 -13  -1   4 1647.30 163.082   2
  13  -1  -4 1523.37 130.051   2
 -13  -1   3 2716.22 206.485   2
  13  -1  -3 2251.66 154.527   2
  13  -1  -3 2595.23 244.869   1
  13  -1  -2 27860.1 853.173   1
  13  -1  -2 28685.6 653.184   2
  13  -1  -1 6294.56 360.753   3
  13  -1  -1 5132.33 336.221   1
  13  -1  -1 5103.51 239.888   2
  13  -1   0 6257.06 286.746   2
  13  -1   0 7348.40 394.996   3
  13  -1   0 6900.49 387.030   1
  13  -1   1 53749.8 1282.27   1
  13  -1   1 56706.5 1313.85   3
  13  -1   2 4986.07 336.254   3
  13  -1   2 5616.31 339.010   1
  13  -1   3 2957.62 266.467   3
  13  -1   3 2887.30 242.149   1
  13  -1   4 36543.2 1064.98   3
 -13  -1  -4 36604.2 1027.02   3
  13  -1   4 37356.3 981.940   1
 -13  -1  -5 9511.34 494.474   3
  13  -1   5 10176.7 453.172   1
 -13  -1  -6 4178.70 342.227   3
  13  -1   6 4988.10 312.670   1
 -13  -1  -7 1524.71 223.899   3
  13  -1   7 1319.50 160.094   1
 -13  -1  -8 16782.9 747.811   3
  13  -1   8 16296.0 567.551   1
  13  -1   9 173.432 57.1273   1
 -13  -1  -9 495.114 150.580   3
 -13  -1 -10 4503.36 416.692   3
 -13  -1 -11 804.802 212.033   3
 -13  -1 -12 850.391 222.191   3
  13   1 -16 2672.08 398.809   3
  13   1 -15 401.760 179.642   3
  13   1 -15 244.499 122.147   1
  13   1 -14 717.315 203.126   3
  13   1 -13 1476.83 270.273   3
 -13   1  11 6727.75 405.551   2
 -13   1  10-34.1735 76.4017   2
  13   1  -9 25077.9 850.901   2
 -13   1   9 25140.4 765.189   2
  13   1  -8 5206.27 350.784   2
 -13   1   8 4514.34 280.371   2
  13   1  -7 17836.9 651.379   2
 -13   1   7 18876.6 573.724   2
 -13   1   6 688.683 107.409   2
  13   1  -6 719.320 132.576   2
  13   1  -5 17439.2 591.755   2
 -13   1   5 16357.6 481.386   2
 -13   1   4 1492.02 129.617   2
  13   1  -4 1939.14 192.421   2
  13   1  -3 2272.49 192.469   2
  13   1  -2 28106.4 760.383   2
  13   1  -1 4996.89 295.584   3
  13   1  -1 5221.96 294.803   2
  13   1   0 6900.97 344.909   2
  13   1   0 6569.65 344.883   3
  13   1   1 55217.7 1251.10   3
  13   1   1 55081.0 1242.50   2
  13   1   2 5155.26 313.441   3
  13   1   3 2624.71 234.534   3
  13   1   3 2972.53 239.617   1
  13   1   4 37136.3 1022.22   3
 -13   1  -4 34470.7 1038.84   3
  13   1   4 35858.8 936.290   1
 -13   1  -5 10006.9 534.129   3
  13   1   5 9840.90 430.773   1
  13   1   5 9525.47 495.972   3
  13   1   6 4990.60 293.801   1
 -13   1  -6 4931.34 385.449   3
 -13   1  -7 1852.03 254.197   3
  13   1   7 1689.73 171.457   1
 -13   1  -8 15987.3 754.666   3
  13   1   8 16801.8 531.774   1
 -13   1  -9 590.259 188.860   3
  13   1   9 537.175 88.9099   1
 -13   1 -10 3779.89 393.378   3
 -13   1 -11 426.713 184.006   3
 -13   1 -12 1139.27 259.349   3
  13   3 -16 1095.35 273.915   3
  13   3 -15 679.316 221.035   3
  13   3 -14 976.143 217.923   3
  13   3 -13 1284.08 241.647   3
  13   3 -12 620.810 177.420   2
 -13   3  12 478.143 128.210   2
  13   3 -12 737.269 185.695   3
 -13   3  11 3691.34 281.372   2
  13   3 -11 3766.36 375.096   2
  13   3 -11 4216.88 379.030   3
 -13   3  10 2521.58 218.191   2
  13   3 -10 2572.89 293.415   2
  13   3  -9 3851.84 356.218   2
 -13   3   9 4344.64 260.334   2
  13   3  -8 9273.27 522.074   2
 -13   3   8 8341.09 340.669   2
 -13   3   7 1442.71 127.208   2
  13   3  -7 1425.63 210.714   2
  13   3  -6 7091.01 427.318   2
 -13   3   6 7139.37 249.034   2
 -13   3   5 14135.8 325.746   2
  13   3  -5 14601.9 607.167   2
  13   3  -4 2491.64 247.068   2
  13   3  -3 6928.07 403.709   2
  13   3  -2 9594.94 472.555   2
 -13   3   2 9791.71 484.272   1
  13   3  -1 25226.0 682.932   3
 -13   3   1 25729.4 823.338   1
  13   3  -1 25212.0 813.863   2
  13   3   0 2757.67 256.558   2
  13   3   0 2701.19 200.718   3
 -13   3   0 2879.59 260.011   1
  13   3   1 2296.37 195.589   3
 -13   3  -1 2123.75 220.913   1
  13   3   1 2399.29 247.942   2
  13   3   2 10838.2 446.469   3
  13   3   2 10930.4 536.253   2
 -13   3  -2 12151.6 530.229   1
  13   3   3 18402.5 625.412   3
 -13   3  -3 18915.1 681.963   1
  13   3   3 17388.2 713.648   2
 -13   3  -4 35470.7 996.458   1
  13   3   4 34358.4 948.670   3
 -13   3  -5 13654.6 657.644   3
 -13   3  -5 14211.6 585.925   1
  13   3   5 14761.8 594.175   3
 -13   3  -6 10039.8 575.232   3
 -13   3  -6 10224.7 489.455   1
  13   3   6 10326.1 512.350   3
 -13   3  -7 8212.65 545.973   3
  13   3   7 7707.18 367.829   1
 -13   3  -8 786.922 209.853   3
  13   3   8 401.460 89.1899   1
 -13   3  -9 1442.90 261.911   3
 -13   3 -10 678.686 202.204   3
 -13   3 -11 554.889 195.587   3
  13   5 -16 814.085 235.100   3
  13   5 -15 1660.14 294.991   3
  13   5 -14 248.566 144.355   3
  13   5 -13 728.969 215.711   2
  13   5 -13 809.695 226.606   3
  13   5 -12 5035.50 476.231   2
  13   5 -12 5497.36 437.952   3
  13   5 -11 947.547 235.551   2
  13   5 -11 601.135 174.296   3
 -13   5  10 3373.27 236.084   2
  13   5 -10 3936.89 392.531   2
  13   5 -10 4083.15 343.027   3
  13   5  -9 8798.46 574.672   2
 -13   5   9 8699.92 344.761   2
  13   5  -9 8997.99 482.553   3
  13   5  -8 10101.7 605.380   2
 -13   5   8 9369.37 318.992   2
  13   5  -8 9789.44 478.384   3
 -13   5   7 1758.99 100.341   2
  13   5  -7 2011.86 272.776   2
  13   5  -7 2200.64 215.474   3
  13   5  -6 623.211 171.917   2
  13   5  -5 1336.65 217.430   2
  13   5  -4 12902.0 632.237   2
  13   5  -3 5427.44 250.931   3
  13   5  -3 4992.46 383.438   2
  13   5  -2 4147.79 211.007   3
  13   5  -2 4031.33 351.140   2
  13   5  -1 4300.56 213.653   3
  13   5  -1 4478.61 368.104   2
  13   5   0 6549.32 273.895   3
  13   5   0 6806.91 453.456   2
  13   5   1 18922.0 784.008   2
  13   5   1 18800.3 528.984   3
  13   5   2 16514.9 736.599   2
  13   5   2 15916.8 500.637   3
  13   5   3 25927.5 964.950   2
  13   5   3 24505.2 686.479   3
  13   5   4 9486.41 575.253   2
  13   5   4 9582.61 421.596   3
  13   5   5 2382.60 295.219   2
  13   5   5 2313.27 214.038   3
  13   5   6 4425.64 315.932   3
 -13   5  -7 107.839 125.714   3
 -13   5  -8 1108.48 230.805   3
 -13   5  -9 1185.94 249.010   3
 -13   5 -10 1049.06 241.850   3
  13   7 -11 6187.65 564.067   2
  13   7 -10 5756.42 525.535   2
  13   7 -10 5898.10 385.434   3
  13   7  -9 4533.05 460.148   2
  13   7  -9 5038.36 331.187   3
  13   7  -8 1381.90 165.580   3
  13   7  -8 1153.19 245.916   2
  13   7  -7 1448.90 156.238   3
  13   7  -7 1772.83 289.073   2
  13   7  -6 1257.50 123.799   3
  13   7  -6 1373.81 246.620   2
  13   7  -5 2061.14 302.818   2
  13   7  -5 1835.89 125.754   3
  13   7  -4 1974.40 280.034   2
  13   7  -3 4977.93 436.858   2
  13   7  -2 1188.25 225.793   2
  13   7  -1 898.445 200.441   2
  13   7   0 2040.68 292.931   2
  13   7   1 9340.10 602.910   2
  13   7   2 5717.52 476.376   2
  13   7   3 13043.0 731.029   2
  13   7   4 4114.04 423.436   2
  13   7   5 3388.16 378.247   2
  13   7   6 2314.26 332.024   2
  13   7   7 1395.73 262.483   2
  13   9  -7 1502.71 288.443   2
  13   9  -6 439.540 171.611   2
  13   9  -5 1112.00 253.196   2
  13   9  -4 2775.53 372.885   2
  13   9  -3 376.478 212.191   2
  13   9  -2 2918.63 391.286   2
  13   9  -1 3764.87 418.182   2
  13   9   0 1036.68 260.551   2
  13   9   1 7651.58 604.630   2
  13   9   2 9541.66 677.216   2
  13   9   3 1095.89 250.418   2
  14  -8 -12 538.656 192.076   1
  14  -8 -11 4749.47 449.459   1
  14  -8 -10 3190.85 374.562   1
  14  -8  -9 854.027 211.560   1
  14  -8  -8 1254.98 246.646   1
  14  -8  -7 2550.33 349.956   1
  14  -8  -6 1165.66 246.183   1
  14  -8  -5 4965.31 466.225   1
  14  -8  -4 3656.64 403.148   1
  14  -8  -3 102.522 149.933   1
  14  -8  -2 3933.27 416.030   1
  14  -8  -1 506.834 181.435   1
  14  -8   0 1917.80 305.572   1
  14  -8   1 7866.36 581.998   1
  14  -8   2 6253.77 523.969   1
  14  -8   3 550.518 197.528   1
  14  -8   4 1124.40 244.319   1
  14  -8   5 2028.78 320.674   1
  14  -8   6 1258.50 271.894   1
  14  -8   7 490.461 183.282   1
  14  -8   8 278.187 169.748   1
  14  -6 -13 1949.22 271.728   1
  14  -6 -12 904.441 208.940   1
  14  -6 -11 1481.38 249.255   1
  14  -6 -10 10570.8 615.341   1
  14  -6  -9 2518.32 310.698   1
  14  -6  -8 3888.52 376.247   1
  14  -6  -7 375.237 145.772   1
  14  -6  -6 2310.78 292.944   1
  14  -6  -5-118.410 154.014   1
  14  -6  -4 1577.19 240.278   1
  14  -6  -3 171.173 121.189   1
  14  -6  -2 5238.01 430.118   1
  14  -6  -1 4501.54 398.859   1
  14  -6   0 10063.4 602.322   1
  14  -6   1 42227.9 1324.27   1
  14  -6   2 4253.90 393.480   1
  14  -6   2 4204.71 170.928   2
  14  -6   3 1447.42 249.014   1
  14  -6   4 6526.39 481.818   1
  14  -6   5 1316.49 236.386   1
  14  -6   6 3680.36 366.499   1
 -14  -6  -7 5506.35 363.115   3
  14  -6   7 5975.60 472.503   1
 -14  -6  -8 2757.56 274.957   3
  14  -6   8 2581.84 321.640   1
  14  -6   9 817.901 195.017   1
  14  -4 -14 1100.97 196.142   1
  14  -4 -13 4373.44 371.534   1
  14  -4 -12 2045.72 262.878   1
  14  -4 -11 1263.47 209.670   1
  14  -4 -10 17494.9 748.757   1
  14  -4  -9 23663.2 881.911   1
  14  -4  -8 15740.7 700.130   1
  14  -4  -7 3837.77 349.210   1
  14  -4  -6 129.903 102.880   1
  14  -4  -5 6633.06 441.449   1
 -14  -4   4 8950.04 484.006   2
  14  -4  -4 9166.41 518.946   1
 -14  -4   3 6089.92 394.058   2
  14  -4  -3 5621.16 407.720   1
  14  -4  -2 2918.98 299.780   1
  14  -4  -1 7032.51 448.503   1
  14  -4   0 210.866 105.483   1
  14  -4   1 1284.74 96.2044   2
  14  -4   1 1459.95 219.326   1
  14  -4   2 17707.9 738.841   1
  14  -4   2 17863.1 483.498   2
  14  -4   3 5299.37 395.298   1
  14  -4   3 4817.39 258.412   2
  14  -4   4 53821.1 1187.87   2
  14  -4   4 52254.8 1402.83   1
 -14  -4  -5 2023.26 216.141   3
  14  -4   5 1907.07 240.732   1
  14  -4   5 1900.64 202.396   2
 -14  -4  -6 5449.65 369.261   3
  14  -4   6 5432.22 356.829   2
  14  -4   6 5614.38 403.439   1
 -14  -4  -7 12300.7 596.195   3
  14  -4   7 13645.0 608.678   2
  14  -4   7 12312.9 602.132   1
 -14  -4  -8 3406.33 325.486   3
  14  -4   8 2988.57 289.488   1
 -14  -4  -9 413.988 144.181   3
  14  -4   9 411.389 124.489   1
 -14  -4 -10 1208.19 222.512   3
 -14  -4 -11 359.389 144.679   3
 -14  -4 -12 264.534 152.698   3
  14  -2 -15 272.705 196.700   3
  14  -2 -15 350.607 128.000   1
  14  -2 -14 152.917 117.843   1
  14  -2 -13 2045.58 253.079   1
  14  -2 -12 1265.01 210.713   1
  14  -2 -11 311.554 111.343   1
  14  -2 -10 3594.97 320.508   1
  14  -2  -9 6484.77 425.846   1
  14  -2  -8 24276.3 853.950   1
 -14  -2   8 24973.4 835.995   2
  14  -2  -7 14609.0 638.298   1
 -14  -2   7 16169.5 629.844   2
  14  -2  -6 325.458 109.785   1
 -14  -2   6 484.690 115.556   2
 -14  -2   5 2351.99 222.245   2
  14  -2  -5 2274.94 246.365   1
  14  -2  -4 2572.47 260.209   1
 -14  -2   4 2428.84 221.827   2
  14  -2  -4 2495.48 144.508   2
 -14  -2   3 1350.80 168.966   2
  14  -2  -3 1072.23 87.8671   2
  14  -2  -3 1332.20 195.749   1
  14  -2  -2 14002.2 366.284   2
  14  -2  -2 13420.2 590.304   1
  14  -2  -1 14962.7 614.605   3
  14  -2  -1 13863.9 383.556   2
  14  -2  -1 14007.7 602.447   1
  14  -2   0 3888.03 197.330   2
  14  -2   0 3827.92 310.139   3
  14  -2   0 3792.45 304.339   1
  14  -2   1 6689.46 410.264   3
  14  -2   1 5818.33 383.473   1
  14  -2   2 3446.29 301.604   3
  14  -2   2 3406.36 291.118   1
  14  -2   3 17226.2 663.957   1
  14  -2   4 36169.9 1023.02   1
 -14  -2  -4 35615.1 1011.89   3
  14  -2   5 71429.3 1580.10   1
 -14  -2  -5 66578.3 1586.19   3
 -14  -2  -6 1035.65 188.186   3
  14  -2   6 878.428 158.293   1
 -14  -2  -7 16270.5 722.971   3
  14  -2   7 16975.6 640.831   1
 -14  -2  -8 3831.49 360.340   3
  14  -2   8 3556.83 281.198   1
  14  -2   9 68.8569 74.7539   1
 -14  -2  -9 85.8544 130.012   3
 -14  -2 -10 397.559 154.249   3
 -14  -2 -11 389.057 161.966   3
 -14  -2 -12 1138.94 251.745   3
  14   0 -16 2936.50 418.255   3
  14   0 -15 988.484 184.014   1
  14   0 -15 1063.64 246.511   3
  14   0 -14 1134.86 199.430   1
  14   0 -14 958.793 232.410   3
  14   0 -13 822.710 182.395   1
  14   0 -12 802.180 167.821   1
  14   0 -11 1539.26 218.015   1
 -14   0  10 11010.7 519.546   2
 -14   0   9 7639.60 408.134   2
 -14   0   8 53.4802 72.6438   2
  14   0  -8 104.021 82.2166   2
 -14   0   7 551.483 106.702   2
  14   0  -7 593.905 122.389   2
  14   0  -6 88083.7 1732.69   2
 -14   0   6 89120.2 1702.78   2
 -14   0   5 30328.7 775.848   2
  14   0  -5 30417.3 799.043   2
 -14   0   4 801.002 110.580   2
  14   0  -4 605.995 91.9790   2
  14   0  -3 771.777 111.463   2
  14   0  -2 1083.90 133.829   2
  14   0  -2 1022.31 164.714   1
  14   0  -1 857.573 122.738   2
  14   0  -1 1061.97 155.805   3
  14   0  -1 1027.04 166.549   1
  14   0   0 3124.23 224.296   2
  14   0   0 2875.06 257.734   1
  14   0   0 3003.42 256.724   3
  14   0   1 6174.43 366.120   3
  14   0   1 6161.26 330.270   2
  14   0   1 5334.27 339.969   1
  14   0   2 5149.51 340.602   3
  14   0   2 4775.61 321.306   1
  14   0   3 3468.90 294.257   3
  14   0   3 3776.82 282.011   1
  14   0   4 2152.53 244.495   3
 -14   0  -4 1689.88 223.316   3
  14   0   4 1552.93 188.407   1
 -14   0  -5 48365.5 1321.81   3
  14   0   5 49990.6 1193.39   1
 -14   0  -6 5572.06 421.635   3
  14   0   6 5542.13 330.941   1
 -14   0  -7-29.9418 112.003   3
  14   0   7 67.9724 66.7281   1
  14   0   8 543.634 113.118   1
 -14   0  -8 594.754 183.220   3
 -14   0  -9 2353.76 305.464   3
  14   0   9 2131.74 181.739   1
 -14   0 -10 1401.48 262.859   3
 -14   0 -11 529.956 190.066   3
 -14   0 -12 137.137 134.083   3
  14   2 -16 911.541 264.624   3
  14   2 -15 615.031 229.968   3
  14   2 -14-7.26026 138.679   3
  14   2 -13 2425.88 321.009   3
 -14   2  12 1105.66 176.002   2
  14   2 -12 975.877 210.623   3
  14   2 -11 108.770 124.807   2
 -14   2  11 213.578 81.4782   2
  14   2 -10 3931.40 352.315   2
 -14   2  10 3735.40 274.575   2
  14   2  -9 6523.95 438.178   2
 -14   2   9 6391.73 333.337   2
  14   2  -8 24409.4 853.183   2
 -14   2   8 24410.8 678.521   2
  14   2  -7 15584.9 646.693   2
 -14   2   7 15453.6 482.580   2
 -14   2   6 516.612 81.9165   2
  14   2  -6 497.907 130.459   2
 -14   2   5 2441.37 149.442   2
  14   2  -5 2487.57 239.120   2
  14   2  -4 2528.88 242.068   2
  14   2  -3 1114.63 167.688   2
  14   2  -2 13175.9 541.151   2
  14   2  -1 13825.4 515.034   3
  14   2  -1 14193.1 561.910   2
  14   2   0 3846.52 285.200   2
  14   2   0 3445.81 249.706   3
  14   2   1 6048.39 370.102   2
  14   2   1 6096.51 338.146   3
  14   2   2 3148.88 254.198   3
  14   2   2 3258.73 284.620   2
  14   2   3 16977.9 630.382   3
  14   2   4 37507.7 1042.40   3
  14   2   5 71921.7 1534.29   1
 -14   2  -5 70159.7 1739.19   3
  14   2   5 74085.6 1665.33   3
 -14   2  -6 1238.21 217.411   3
  14   2   6 941.382 147.302   1
 -14   2  -7 17263.6 793.125   3
  14   2   7 16477.3 572.967   1
 -14   2  -8 4042.43 393.269   3
  14   2   8 3930.26 251.253   1
 -14   2  -9-81.7251 138.599   3
 -14   2 -10 285.714 152.947   3
 -14   2 -11 1332.82 259.792   3
  14   4 -16 1576.36 301.528   3
  14   4 -15-73.4583 130.894   3
  14   4 -14 1181.23 265.244   3
  14   4 -13 3175.00 392.204   2
  14   4 -13 3750.12 391.170   3
  14   4 -12 2147.48 304.426   2
  14   4 -12 2231.11 296.974   3
  14   4 -11 698.806 191.547   2
 -14   4  11 874.221 132.567   2
  14   4 -11 954.176 194.053   3
  14   4 -10 19774.3 874.369   2
 -14   4  10 18934.5 601.519   2
  14   4 -10 19374.1 791.879   3
  14   4  -9 24115.1 955.122   2
 -14   4   9 23433.2 634.889   2
  14   4  -8 14614.4 713.739   2
 -14   4   8 15273.5 438.229   2
  14   4  -7 3526.61 334.670   2
 -14   4   7 4127.50 175.061   2
  14   4  -6 266.061 119.661   2
  14   4  -5 6156.51 423.316   2
  14   4  -4 7634.83 470.156   2
  14   4  -3 5528.24 390.194   2
  14   4  -2 2356.78 184.564   3
  14   4  -2 2631.34 274.732   2
  14   4  -1 6042.84 298.912   3
  14   4  -1 7008.78 443.729   2
  14   4   0 220.155 123.496   2
  14   4   0 128.905 61.3216   3
  14   4   1 1512.00 162.473   3
  14   4   1 1257.48 204.540   2
  14   4   2 17563.6 582.563   3
  14   4   2 16883.5 731.680   2
  14   4   3 4840.56 397.966   2
  14   4   3 4491.83 291.241   3
  14   4   4 54146.1 1491.32   2
  14   4   4 51310.7 1235.63   3
  14   4   5 1893.14 204.801   3
 -14   4  -6 4523.15 403.487   3
  14   4   6 5501.81 370.080   3
 -14   4  -7 13047.8 715.804   3
  14   4   8 3354.24 251.831   1
 -14   4  -8 3617.27 389.765   3
 -14   4  -9 37.3632 149.580   3
 -14   4 -10 1112.99 260.496   3
  14   6 -15 160.659 141.271   3
  14   6 -14 1713.85 281.644   3
  14   6 -13 2791.97 328.671   3
  14   6 -12 955.677 199.387   3
  14   6 -12 709.253 220.774   2
  14   6 -11 1627.02 296.998   2
  14   6 -11 1490.27 223.446   3
  14   6 -10 10294.3 683.847   2
  14   6 -10 11192.9 566.824   3
  14   6  -9 1737.86 287.636   2
  14   6  -9 2175.08 236.387   3
  14   6  -8 4452.85 430.180   2
  14   6  -8 4781.75 324.457   3
  14   6  -7 463.030 179.069   2
  14   6  -7 318.461 100.286   3
  14   6  -6 2668.52 210.226   3
  14   6  -6 2242.87 300.462   2
  14   6  -5 54.3808 59.9510   3
  14   6  -5-7.70180 118.240   2
  14   6  -4 1689.39 137.978   3
  14   6  -4 1446.08 243.031   2
  14   6  -3-53.4057 125.264   2
  14   6  -3 159.804 54.8718   3
  14   6  -2 5344.18 217.683   3
  14   6  -2 5132.46 423.922   2
  14   6  -1 4946.77 208.724   3
  14   6  -1 5742.52 457.087   2
  14   6   0 9341.31 582.038   2
  14   6   0 9830.80 316.306   3
  14   6   1 42870.6 876.035   3
  14   6   1 43520.4 1350.16   2
  14   6   2 3931.36 386.694   2
  14   6   2 4535.14 237.804   3
  14   6   3 1728.68 267.600   2
  14   6   4 7223.26 532.366   2
  14   6   5 1550.49 271.246   2
  14   6   6 4217.91 426.989   2
  14   6   7 6595.33 550.319   2
  14   6   8 2848.76 378.026   2
 -14   6  -9 805.217 227.821   3
  14   8  -9 792.175 227.348   2
  14   8  -8 1450.81 277.021   2
  14   8  -7 1743.34 292.567   2
  14   8  -6 1437.20 276.907   2
  14   8  -5 4375.92 453.070   2
  14   8  -4 3387.90 394.968   2
  14   8  -3 109.699 113.580   2
  14   8  -2 4094.41 430.989   2
  14   8  -1 689.234 211.841   2
  14   8   0 1901.34 303.754   2
  14   8   1 7673.98 587.389   2
  14   8   2 6352.86 540.140   2
  14   8   3 1019.33 231.548   2
  14   8   4 669.175 227.055   2
  14   8   5 1764.42 315.429   2
  15  -9  -6 1570.94 305.205   1
  15  -9  -5 371.594 199.697   1
  15  -9  -4 185.771 164.865   1
  15  -9  -3 2878.96 399.882   1
  15  -9  -2 445.216 163.053   1
  15  -9  -1 124.667 135.031   1
  15  -9   0 83.9406 156.003   1
  15  -7 -13 953.251 220.400   1
  15  -7 -12 1423.44 258.857   1
  15  -7 -11 3978.39 409.067   1
  15  -7 -10 110.419 116.794   1
  15  -7  -9 7569.15 554.720   1
  15  -7  -8 96.0133 132.074   1
  15  -7  -7 6471.04 518.931   1
  15  -7  -6 3458.24 379.231   1
  15  -7  -5 3480.42 397.877   1
  15  -7  -4-15.0586 127.709   1
  15  -7  -3 7672.47 554.784   1
  15  -7  -2 2605.66 336.141   1
  15  -7  -1 2381.99 321.874   1
  15  -7   0 2111.28 299.896   1
  15  -7   1 857.386 228.174   1
  15  -7   2 285.224 164.819   1
  15  -7   3 5493.71 477.040   1
  15  -7   4 4175.67 424.429   1
  15  -7   5 3706.80 404.661   1
  15  -7   6 1674.43 283.594   1
  15  -7   7 2455.27 333.670   1
  15  -7   8 776.548 217.644   1
  15  -7   9 507.070 190.607   1
  15  -5 -14 205.428 116.677   1
  15  -5 -13-106.576 122.655   1
  15  -5 -12 1675.14 255.279   1
  15  -5 -11 6035.70 464.345   1
  15  -5 -10 11387.3 633.946   1
  15  -5  -9 5257.91 426.496   1
  15  -5  -8 433.689 148.666   1
  15  -5  -7 2947.44 326.380   1
  15  -5  -6 3236.28 335.221   1
  15  -5  -5 1704.80 256.983   1
  15  -5  -4 187.534 130.943   1
  15  -5  -3 2012.73 273.311   1
  15  -5  -2 4286.06 389.081   1
  15  -5  -1 3989.02 376.052   1
  15  -5   0 8680.41 549.966   1
  15  -5   1 9611.35 577.851   1
  15  -5   2 36427.2 739.814   2
  15  -5   2 35694.6 1178.04   1
  15  -5   3 2867.23 188.885   2
  15  -5   3 2650.19 307.012   1
  15  -5   4 4840.33 278.775   2
  15  -5   4 4135.87 383.253   1
  15  -5   5 1683.34 255.876   1
  15  -5   6 795.716 182.849   1
  15  -5   7 2484.47 302.282   1
 -15  -5  -7 2748.34 276.092   3
  15  -5   8 578.740 163.176   1
 -15  -5  -8 807.631 170.655   3
 -15  -5  -9 787.010 186.061   3
  15  -5   9 427.376 156.458   1
 -15  -5 -10 1701.93 255.442   3
 -15  -5 -11 663.421 193.230   3
  15  -3 -15 481.437 156.183   1
  15  -3 -14 642.902 169.813   1
  15  -3 -13 639.274 157.469   1
  15  -3 -12 3310.46 327.226   1
  15  -3 -11 2006.81 258.803   1
  15  -3 -10 6510.52 449.408   1
  15  -3  -9 16011.2 712.225   1
  15  -3  -8 25351.2 917.056   1
  15  -3  -7 6573.21 444.187   1
 -15  -3   6 10107.6 514.738   2
  15  -3  -6 9724.00 537.852   1
 -15  -3   5 653.386 143.297   2
  15  -3  -5 683.675 177.270   1
 -15  -3   4 3599.00 298.257   2
  15  -3  -4 3345.28 318.987   1
  15  -3  -3 8750.82 504.433   1
  15  -3  -2 1204.98 210.890   1
  15  -3  -1 4610.98 366.719   1
  15  -3  -1 4519.47 158.069   2
  15  -3   0 733.935 77.8057   2
  15  -3   0 885.249 174.402   1
  15  -3   1 4931.32 229.299   2
  15  -3   1 4985.28 377.893   1
  15  -3   2 38996.0 1143.81   1
  15  -3   3 29163.6 962.411   1
  15  -3   4 43012.3 1218.78   1
 -15  -3  -5 1285.01 197.874   3
  15  -3   5 944.702 186.988   1
 -15  -3  -6 1093.23 203.574   3
  15  -3   6 688.307 152.201   1
 -15  -3  -7 14238.8 664.803   3
  15  -3   7 12839.3 601.463   1
 -15  -3  -8 4468.93 389.685   3
  15  -3   8 4535.07 346.119   1
  15  -3   9 1740.46 219.957   1
 -15  -3  -9 1641.36 252.179   3
 -15  -3 -10 77.6853 124.876   3
 -15  -3 -11 803.126 229.397   3
 -15  -3 -12 619.670 193.622   3
  15  -1 -15 100.359 100.316   1
  15  -1 -15 103.791 185.360   3
  15  -1 -14 577.018 155.979   1
  15  -1 -13 121.712 105.700   1
  15  -1 -12 305.197 126.555   1
  15  -1 -11 4376.84 366.390   1
  15  -1 -10 10756.7 571.455   1
  15  -1  -9 22763.4 855.643   1
 -15  -1   9 25783.7 837.460   2
  15  -1  -8 69576.4 1664.74   1
 -15  -1   8 68321.1 1539.32   2
  15  -1  -7 6460.89 337.328   2
  15  -1  -7 6437.58 427.652   1
 -15  -1   7 6044.84 358.270   2
  15  -1  -6 19704.0 599.203   2
  15  -1  -6 19724.6 760.630   1
 -15  -1   6 20301.8 670.873   2
 -15  -1   5 25865.4 761.360   2
  15  -1  -5 25753.8 681.974   2
  15  -1  -5 26329.1 885.781   1
 -15  -1   4 13753.8 517.697   2
  15  -1  -4 12995.0 433.889   2
  15  -1  -4 12613.1 587.551   1
  15  -1  -3 6739.92 294.757   2
  15  -1  -3 6741.99 416.334   1
  15  -1  -2 21926.3 785.280   1
  15  -1  -2 21915.2 589.993   2
  15  -1  -1 28669.8 888.195   3
  15  -1  -1 25424.3 856.075   1
  15  -1  -1 26362.6 672.586   2
  15  -1   0 10821.4 403.574   2
  15  -1   0 10157.8 510.761   3
  15  -1   0 10474.0 513.315   1
  15  -1   1 1112.43 179.068   1
  15  -1   1 901.944 160.713   3
  15  -1   1 1270.14 146.291   2
  15  -1   2 30484.6 962.446   3
  15  -1   2 31580.1 948.325   1
  15  -1   3 19954.2 724.884   1
  15  -1   4 31679.3 945.432   1
 -15  -1  -5 6077.09 416.487   3
  15  -1   5 6092.03 377.529   1
 -15  -1  -6 28101.3 982.058   3
  15  -1   6 28572.3 873.592   1
  15  -1   7 19486.2 693.294   1
 -15  -1  -7 20487.6 839.166   3
  15  -1   8 2818.48 241.487   1
 -15  -1  -8 2209.58 292.042   3
 -15  -1  -9 5086.77 440.291   3
  15  -1   9 4397.04 290.366   1
 -15  -1 -10 361.039 159.858   3
 -15  -1 -11 6379.46 534.718   3
 -15  -1 -12 375.908 182.725   3
  15   1 -16 211.708 129.482   1
  15   1 -15 44.2353 95.0677   1
  15   1 -15 601.939 195.837   3
  15   1 -14 369.254 194.008   3
 -15   1  11 5090.72 350.386   2
  15   1 -10 10118.2 553.424   2
 -15   1  10 9860.76 470.408   2
  15   1  -9 24109.3 847.659   2
 -15   1   9 22900.9 723.237   2
  15   1  -8 68292.7 1571.34   2
 -15   1   8 66775.0 1407.30   2
  15   1  -7 6967.72 398.069   2
 -15   1   7 6152.32 313.873   2
  15   1  -6 19147.6 673.901   2
 -15   1   6 18978.1 564.282   2
 -15   1   5 24682.3 644.964   2
  15   1  -5 25245.5 771.357   2
  15   1  -4 12396.8 506.078   2
  15   1  -3 6408.68 348.319   2
  15   1  -2 22130.9 693.439   2
  15   1  -1 26306.0 805.031   3
  15   1  -1 25864.6 768.489   2
  15   1   0 9891.05 453.225   2
  15   1   0 11388.9 496.061   3
  15   1   1 1035.35 156.175   3
  15   1   1 939.832 149.005   2
  15   1   2 30970.5 918.368   3
  15   1   2 29576.4 897.789   2
  15   1   2 31171.7 920.573   1
  15   1   3 20623.6 722.041   1
  15   1   3 20476.1 739.897   3
  15   1   4 30305.8 958.506   3
  15   1   4 29911.6 892.074   1
 -15   1  -5 7102.94 466.362   3
  15   1   5 6275.72 372.202   1
 -15   1  -6 27365.4 997.913   3
  15   1   6 27573.0 824.768   1
 -15   1  -7 20050.3 870.394   3
  15   1   7 22081.6 702.823   1
 -15   1  -8 3317.88 360.964   3
  15   1   8 3090.18 241.053   1
 -15   1  -9 4415.42 422.209   3
 -15   1 -10 316.287 153.461   3
 -15   1 -11 6426.73 543.678   3
  15   3 -16 265.878 179.047   3
  15   3 -15 669.694 223.812   3
  15   3 -14 756.445 224.246   3
  15   3 -13 869.592 225.785   3
  15   3 -12 3482.64 377.374   2
  15   3 -12 2930.99 349.435   3
  15   3 -11 2322.57 303.201   2
 -15   3  11 2414.14 220.872   2
  15   3 -10 6524.67 477.078   2
 -15   3  10 6079.35 330.574   2
  15   3  -9 16803.8 759.971   2
 -15   3   9 17088.0 544.083   2
  15   3  -8 25594.7 931.514   2
 -15   3   8 25772.3 651.329   2
  15   3  -7 6495.72 437.767   2
 -15   3   7 6598.12 262.704   2
 -15   3   6 9688.94 288.980   2
  15   3  -6 10120.0 530.102   2
  15   3  -5 442.829 143.087   2
  15   3  -4 3288.72 297.552   2
  15   3  -3 9510.56 496.125   2
  15   3  -2 1229.06 192.596   2
  15   3  -2 1058.19 145.955   3
  15   3  -1 4976.51 301.167   3
  15   3  -1 4860.04 356.732   2
  15   3   0 727.645 149.992   2
  15   3   0 676.204 123.697   3
  15   3   1 4672.90 358.432   2
  15   3   1 4983.93 307.348   3
  15   3   2 39026.3 1015.90   3
  15   3   2 39216.4 1156.21   2
  15   3   3 30235.0 899.120   3
  15   3   3 31221.6 1027.52   2
  15   3   4 43828.6 1161.97   3
  15   3   5 812.016 159.991   3
 -15   3  -6 1013.58 223.946   3
  15   3   6 863.191 148.286   1
 -15   3  -7 13211.6 718.715   3
  15   3   7 13787.5 546.825   1
 -15   3  -8 4839.12 443.677   3
  15   3   8 4681.05 291.969   1
 -15   3  -9 1689.90 297.259   3
 -15   3 -10 126.467 176.315   3
  15   5 -15 535.131 180.438   3
  15   5 -14 41.0408 122.633   3
  15   5 -13 270.137 171.219   2
  15   5 -13-25.1778 125.971   3
  15   5 -12 1825.57 363.331   2
  15   5 -12 2043.16 282.087   3
  15   5 -11 6536.58 532.740   2
  15   5 -11 6359.40 456.585   3
  15   5 -10 10821.8 674.898   2
  15   5 -10 12569.2 622.008   3
  15   5  -9 5696.02 491.714   2
  15   5  -9 6204.15 412.762   3
 -15   5   8 447.261 52.4651   2
  15   5  -8 588.081 184.729   2
  15   5  -8 398.945 123.425   3
  15   5  -7 2578.89 309.555   2
  15   5  -6 2801.53 318.572   2
  15   5  -5 1565.49 252.986   2
  15   5  -4 200.626 145.307   2
  15   5  -3 1910.06 264.275   2
  15   5  -3 1838.54 161.717   3
  15   5  -2 3607.48 350.182   2
  15   5  -2 3983.78 233.321   3
  15   5  -1 4171.60 241.454   3
  15   5  -1 4416.41 380.826   2
  15   5   0 9107.71 373.415   3
  15   5   0 8278.30 532.267   2
  15   5   1 9507.35 395.569   3
  15   5   1 9648.34 577.303   2
  15   5   2 34917.2 1177.45   2
  15   5   2 35676.8 893.286   3
  15   5   3 2403.87 309.775   2
  15   5   3 2681.38 226.474   3
  15   5   4 4680.04 422.945   2
  15   5   4 4754.69 308.501   3
  15   5   5 1676.77 265.349   2
  15   5   5 1372.74 181.268   3
  15   5   6 807.200 201.899   2
 -15   5  -8 1233.57 257.979   3
 -15   5  -9 756.908 208.306   3
  15   7 -10 205.727 182.430   2
  15   7  -9 7573.21 602.305   2
  15   7  -8 242.772 150.178   2
  15   7  -7 5661.23 504.290   2
  15   7  -6 3639.45 386.382   2
  15   7  -5 4221.06 425.053   2
  15   7  -4-170.404 177.494   2
  15   7  -3 7586.86 560.212   2
  15   7  -2 1724.73 274.859   2
  15   7  -1 2457.03 328.501   2
  15   7   0 2656.19 338.607   2
  15   7   1 1060.98 238.308   2
  15   7   2 250.437 145.082   2
  15   7   3 5548.26 499.846   2
  15   7   4 3339.46 398.816   2
  15   7   5 3855.65 437.542   2
  15   7   6 1803.02 308.054   2
  15   9  -4 384.595 170.977   2
  15   9  -3 2727.07 382.928   2
  15   9  -2 899.411 241.159   2
  15   9  -1 325.684 149.023   2
  15   9   0 342.139 209.073   2
  16  -8 -11 4684.57 468.655   1
  16  -8 -10 1521.74 277.979   1
  16  -8  -9 326.420 159.739   1
  16  -8  -8 5598.03 510.153   1
  16  -8  -7 5674.14 512.852   1
  16  -8  -6 5654.62 514.071   1
  16  -8  -5 3237.37 398.927   1
  16  -8  -4 340.084 166.766   1
  16  -8  -3 2915.18 383.062   1
  16  -8  -2 4894.55 482.135   1
  16  -8  -1 1494.94 279.763   1
  16  -8   0 2480.88 354.965   1
  16  -8   1 3669.41 431.652   1
  16  -8   2 2453.41 377.580   1
  16  -8   3 314.772 160.853   1
  16  -8   4 905.078 225.858   1
  16  -8   5 164.049 162.537   1
  16  -8   6 131.498 148.616   1
  16  -6 -13 2276.95 304.447   1
  16  -6 -12 247.500 142.503   1
  16  -6 -11 758.611 202.117   1
  16  -6 -10 1743.19 283.763   1
  16  -6  -9 3587.74 384.043   1
  16  -6  -8 6491.32 506.330   1
  16  -6  -7 215.955 130.035   1
  16  -6  -6 1256.81 244.296   1
  16  -6  -5 2910.71 348.447   1
  16  -6  -4 3776.60 390.373   1
  16  -6  -3 1472.07 248.997   1
  16  -6  -2 430.840 178.186   1
  16  -6  -1 5476.36 458.627   1
  16  -6   0 6958.82 525.485   1
  16  -6   1 6668.66 509.476   1
  16  -6   2 2957.08 345.270   1
  16  -6   3 393.932 176.649   1
  16  -6   4 2159.12 291.552   1
  16  -6   5 2477.85 323.152   1
  16  -6   6 1998.40 291.267   1
  16  -6   7 537.170 185.568   1
  16  -6   8 6598.14 515.346   1
  16  -4 -14 588.085 175.671   1
  16  -4 -13 2342.35 292.168   1
  16  -4 -12 345.731 142.810   1
  16  -4 -11 866.423 188.138   1
  16  -4 -10 288.897 145.883   1
  16  -4  -9 2700.47 315.063   1
  16  -4  -8 24039.6 936.085   1
  16  -4  -7 555.644 191.161   1
  16  -4  -6 14162.7 695.706   1
  16  -4  -5 37710.3 1203.05   1
  16  -4  -4 6344.89 463.916   1
  16  -4  -3 491.639 165.982   1
  16  -4  -2 2405.33 285.883   1
  16  -4  -1 1016.28 189.389   1
  16  -4   0 1360.42 215.162   1
  16  -4   1 4849.70 195.619   2
  16  -4   1 4664.02 394.041   1
  16  -4   1 4772.43 196.814   2
  16  -4   2 175.853 56.7087   2
  16  -4   2 165.824 137.397   1
  16  -4   3 10797.4 601.922   1
  16  -4   3 11515.7 430.314   2
  16  -4   4 1008.65 142.851   2
  16  -4   4 529.272 156.679   1
  16  -4   5 16371.9 614.225   2
  16  -4   5 14830.6 704.020   1
  16  -4   6 6444.70 453.752   1
 -16  -4  -7 19161.2 786.313   3
  16  -4   7 18098.6 784.650   1
  16  -4   8 1181.36 203.731   1
 -16  -4  -8 1858.63 258.531   3
 -16  -4  -9 4863.23 414.237   3
  16  -4   9 5479.16 408.827   1
 -16  -4 -10 1814.22 285.949   3
 -16  -4 -11 1111.59 244.452   3
  16  -2 -15 1637.61 250.679   1
  16  -2 -14 841.525 193.482   1
  16  -2 -13 386.148 133.821   1
  16  -2 -12 843.218 188.393   1
  16  -2 -11 5239.39 410.351   1
  16  -2 -10 44.7943 97.5436   1
  16  -2  -9 7962.25 505.590   1
  16  -2  -8 8981.63 530.704   1
  16  -2  -7 27727.7 971.629   1
 -16  -2   7 29252.5 910.138   2
 -16  -2   6 14853.0 601.702   2
  16  -2  -6 13918.2 658.659   1
 -16  -2   5 11488.2 523.153   2
  16  -2  -5 10898.8 575.500   1
  16  -2  -5 11452.7 377.286   2
  16  -2  -4 2956.51 295.917   1
 -16  -2   4 3087.98 262.877   2
  16  -2  -4 3328.11 181.346   2
  16  -2  -3 5212.52 387.364   1
  16  -2  -3 5119.00 220.868   2
  16  -2  -2 9070.13 313.531   2
  16  -2  -2 9624.91 522.439   1
  16  -2  -1 1359.45 120.849   2
  16  -2  -1 1556.92 219.177   1
  16  -2   0 562.549 89.6478   2
  16  -2   0 450.448 133.567   1
  16  -2   1 3045.56 208.199   2
  16  -2   1 2718.29 275.734   1
  16  -2   2 1681.80 223.965   1
  16  -2   3 1338.95 203.265   1
  16  -2   4 5265.48 380.916   1
  16  -2   5 49242.8 1317.71   1
  16  -2   6 7856.60 460.100   1
 -16  -2  -6 7149.83 471.067   3
  16  -2   7 2468.66 265.580   1
 -16  -2  -7 2553.92 302.166   3
 -16  -2  -8 757.548 172.509   3
  16  -2   8 1192.60 188.230   1
  16  -2   9 292.950 102.417   1
 -16  -2  -9 251.085 117.347   3
 -16  -2 -10 898.027 218.438   3
 -16  -2 -11 706.076 213.848   3
  16   0 -16 718.807 193.958   1
  16   0 -15 330.415 129.265   1
  16   0 -15 640.043 203.111   3
  16   0 -14 2736.49 313.890   1
  16   0 -13-128.128 130.501   1
  16   0 -12 308.627 149.909   1
  16   0 -11 945.578 186.824   1
  16   0 -10 5747.20 430.633   1
 -16   0  10 5895.84 379.837   2
  16   0  -9 65928.4 1541.20   2
  16   0  -9 67364.9 1679.62   1
 -16   0   9 64998.9 1487.04   2
  16   0  -8 9069.98 462.415   2
 -16   0   8 9596.23 452.441   2
  16   0  -8 10228.3 561.580   1
  16   0  -7 59447.7 1350.31   2
 -16   0   7 57111.3 1298.58   2
 -16   0   6 17468.3 590.732   2
  16   0  -6 18178.4 623.181   2
 -16   0   5 16795.3 563.205   2
  16   0  -5 16882.8 710.582   1
  16   0  -5 16893.2 581.012   2
  16   0  -4 2189.66 189.501   2
  16   0  -4 2500.08 274.010   1
  16   0  -3 1879.98 232.899   1
  16   0  -3 1937.55 180.122   2
  16   0  -2 5189.19 371.606   1
  16   0  -2 5568.13 366.275   3
  16   0  -2 4896.69 291.464   2
  16   0  -1 901.523 138.254   2
  16   0  -1 1015.04 175.288   3
  16   0  -1 1033.52 186.724   1
  16   0   0 19634.7 641.476   2
  16   0   0 20650.2 747.096   3
  16   0   0 20824.2 764.222   1
  16   0   1 2308.55 215.260   2
  16   0   1 2349.95 248.985   3
  16   0   1 1962.60 228.048   1
  16   0   2 17433.7 696.809   3
  16   0   2 17476.8 644.379   2
  16   0   2 17347.3 682.807   1
  16   0   3 1952.78 223.641   1
  16   0   4 10612.5 516.853   1
  16   0   5 58574.4 1405.22   1
 -16   0  -6 6501.78 468.998   3
  16   0   6 6805.12 399.604   1
 -16   0  -7 406.170 179.293   3
  16   0   7 374.882 118.174   1
  16   0   8 756.979 134.083   1
 -16   0  -8 900.980 214.330   3
 -16   0  -9 1269.91 262.305   3
 -16   0 -10 322.837 181.049   3
 -16   0 -11 3067.59 401.439   3
  16   2 -15 1770.83 317.037   3
  16   2 -14 1047.76 243.625   3
  16   2 -13 137.108 124.647   3
  16   2 -11 5927.16 454.997   2
 -16   2  11 4899.82 328.140   2
 -16   2  10-7.46691 62.7606   2
  16   2 -10-3.12554 112.557   2
  16   2  -9 8494.35 510.227   2
 -16   2   9 8413.44 388.010   2
  16   2  -8 9051.49 513.809   2
 -16   2   8 8753.82 374.053   2
  16   2  -7 27442.3 923.420   2
 -16   2   7 28501.9 709.465   2
 -16   2   6 14849.0 444.405   2
  16   2  -6 14441.9 626.194   2
  16   2  -5 11915.0 549.600   2
  16   2  -4 3427.36 294.457   2
  16   2  -3 5001.47 337.834   2
  16   2  -2 9491.13 453.557   3
  16   2  -2 8187.26 442.290   2
  16   2  -1 1588.59 200.524   2
  16   2  -1 1749.63 200.001   3
  16   2   0 543.194 137.937   2
  16   2   0 432.936 105.624   3
  16   2   1 2359.83 227.260   3
  16   2   1 2397.76 246.592   2
  16   2   2 1758.51 200.647   3
  16   2   2 1948.99 234.092   2
  16   2   3 1142.67 177.387   3
  16   2   3 1162.53 200.665   2
  16   2   4 5430.61 378.290   3
  16   2   4 5172.87 363.606   1
  16   2   5 51000.2 1275.64   1
 -16   2  -6 8524.59 554.899   3
  16   2   6 7598.38 418.935   1
  16   2   7 2645.92 238.680   1
 -16   2  -7 1964.08 297.048   3
 -16   2  -8 721.159 202.329   3
  16   2   8 880.257 132.635   1
 -16   2  -9 317.952 155.618   3
 -16   2 -10 791.852 211.180   3
  16   4 -15 719.491 231.406   3
  16   4 -14 422.355 206.671   3
  16   4 -13 1549.67 281.529   2
  16   4 -13 2214.00 323.858   3
  16   4 -12 469.630 186.770   2
  16   4 -12 537.725 170.480   3
  16   4 -11 1117.34 239.742   2
  16   4 -11 1571.13 252.096   3
  16   4 -10 148.753 120.344   2
  16   4  -9 2217.73 293.716   2
 -16   4   9 2605.25 175.344   2
  16   4  -8 23110.4 938.112   2
 -16   4   8 23076.5 531.488   2
  16   4  -7 367.858 159.080   2
  16   4  -6 13131.1 665.335   2
  16   4  -5 37012.6 1163.66   2
  16   4  -4 5922.07 426.679   2
  16   4  -3 526.084 162.476   2
  16   4  -3 543.254 103.191   3
  16   4  -2 1786.86 245.034   2
  16   4  -2 2157.67 204.187   3
  16   4  -1 1057.21 197.422   2
  16   4  -1 882.190 135.057   3
  16   4   0 1184.40 212.818   2
  16   4   0 1325.18 163.449   3
  16   4   1 4666.21 383.210   2
  16   4   1 4727.86 301.958   3
  16   4   2 101.420 76.5563   3
  16   4   2 84.0168 105.399   2
  16   4   3 11901.8 644.277   2
  16   4   3 10846.3 499.229   3
  16   4   4 432.122 103.385   3
  16   4   4 800.729 200.021   2
  16   4   5 14663.6 765.540   2
  16   4   5 15184.8 641.226   3
 -16   4  -8 1475.06 276.874   3
 -16   4  -9 5822.71 528.142   3
  16   6 -13 2471.18 319.435   3
  16   6 -12 227.910 181.607   2
  16   6 -12 207.985 118.126   3
  16   6 -11 435.027 192.816   2
  16   6 -11 736.274 180.530   3
  16   6 -10 1106.00 249.195   2
  16   6 -10 1765.21 240.475   3
  16   6  -9 2481.78 340.303   2
  16   6  -9 3148.70 289.972   3
  16   6  -8 7078.05 550.419   2
  16   6  -8 6701.78 399.947   3
  16   6  -7 86.8689 144.326   2
  16   6  -7 228.471 96.5812   3
  16   6  -6 996.684 217.752   2
  16   6  -5 3099.52 354.188   2
  16   6  -4 3655.08 379.225   2
  16   6  -3 1854.79 274.622   2
  16   6  -2 280.574 138.331   2
  16   6  -1 4899.70 439.359   2
  16   6   0 6911.85 519.135   2
  16   6   1 7065.81 532.328   2
  16   6   2 2475.49 317.381   2
  16   6   3 352.933 172.114   2
  16   6   4 2142.92 323.037   2
  16   6   5 2151.24 312.993   2
  16   6   6 2572.26 366.184   2
  16   6   7 892.001 255.124   2
  16   8  -7 5563.06 531.565   2
  16   8  -6 5402.81 518.591   2
  16   8  -5 4028.24 457.273   2
  16   8  -4 717.842 223.147   2
  16   8  -3 2578.76 361.146   2
  16   8  -2 4439.60 465.078   2
  16   8  -1 1160.52 259.686   2
  16   8   0 2021.08 321.931   2
  16   8   1 3303.89 409.329   2
  16   8   2 2561.29 366.506   2
  16   8   3 297.518 174.293   2
  17  -7 -12 1700.28 299.237   1
  17  -7 -11 1498.87 282.217   1
  17  -7 -10 2970.91 369.397   1
  17  -7  -9 1313.20 278.749   1
  17  -7  -8 2515.98 354.792   1
  17  -7  -7 2977.08 366.142   1
  17  -7  -6 766.213 233.694   1
  17  -7  -5 906.809 216.196   1
  17  -7  -4 1124.79 242.831   1
  17  -7  -3 840.802 227.117   1
  17  -7  -2 568.960 186.091   1
  17  -7  -1 98.6932 106.449   1
  17  -7   0 6372.90 538.715   1
  17  -7   1 2962.86 367.007   1
  17  -7   2 3455.44 402.892   1
  17  -7   3 152.254 146.233   1
  17  -7   4 218.255 160.637   1
  17  -7   5 961.197 248.236   1
  17  -7   6 356.498 143.948   1
  17  -7   7 6128.10 524.472   1
  17  -7   8 831.513 232.031   1
  17  -5 -14 12.1704 124.546   1
  17  -5 -13 456.655 155.442   1
  17  -5 -12 662.934 185.735   1
  17  -5 -11 668.905 194.043   1
  17  -5 -10 82.7517 127.825   1
  17  -5  -9 301.840 181.320   1
  17  -5  -8 3770.47 386.338   1
  17  -5  -7 8565.79 568.517   1
  17  -5  -6 4769.52 427.468   1
  17  -5  -5 6233.08 486.056   1
  17  -5  -4 13951.2 731.135   1
  17  -5  -3 840.088 211.738   1
  17  -5  -2 1945.46 282.707   1
  17  -5  -1 694.680 187.602   1
  17  -5   0 15791.8 786.259   1
  17  -5   1 3651.46 379.877   1
  17  -5   2 6766.66 505.048   1
  17  -5   3 553.981 173.881   1
  17  -5   4 420.092 170.848   1
  17  -5   5 6648.51 506.467   1
  17  -5   6 839.426 184.909   1
  17  -5   7 4683.60 410.936   1
  17  -5   8 1980.49 274.181   1
  17  -3 -15 319.034 124.394   1
  17  -3 -14 869.613 193.715   1
  17  -3 -13 1511.73 246.869   1
  17  -3 -12 817.048 191.611   1
  17  -3 -11 241.364 148.625   1
  17  -3 -10 2260.91 299.535   1
  17  -3  -9 1196.67 219.413   1
  17  -3  -8 15416.2 739.407   1
  17  -3  -7 3359.94 341.845   1
  17  -3  -6 9156.53 558.598   1
  17  -3  -5 3455.67 342.107   1
  17  -3  -4 8069.30 515.276   1
  17  -3  -3 2523.10 298.751   1
  17  -3  -2 1204.55 75.5942   2
  17  -3  -2 1318.36 217.188   1
  17  -3  -1 10153.5 572.202   1
  17  -3  -1 10510.1 296.404   2
  17  -3   0 1735.30 247.267   1
  17  -3   0 2079.88 139.454   2
  17  -3   1 3551.78 205.677   2
  17  -3   1 3012.40 324.278   1
  17  -3   2 3155.23 319.318   1
  17  -3   3 6934.94 467.049   1
  17  -3   4 10534.0 582.973   1
  17  -3   5 1248.45 222.072   1
  17  -3   6 7057.33 468.940   1
 -17  -3  -7 17225.1 772.978   3
  17  -3   7 17961.4 761.965   1
 -17  -3  -8 3168.94 342.187   3
  17  -3   8 3454.23 320.353   1
 -17  -3  -9 355.849 153.093   3
 -17  -3 -10 1793.11 283.820   3
 -17  -3 -11 193.839 151.204   3
  17  -1 -15 37.2478 101.137   1
  17  -1 -14 947.681 205.254   1
  17  -1 -13 199.229 119.809   1
  17  -1 -12 578.969 159.665   1
  17  -1 -11 131.679 120.100   1
  17  -1 -10 8879.17 549.667   1
  17  -1  -9 18650.4 801.509   1
 -17  -1   9 18038.2 704.998   2
  17  -1  -8 25493.1 950.797   1
 -17  -1   8 27023.2 861.980   2
  17  -1  -7 11409.0 470.849   2
  17  -1  -7 11746.7 617.556   1
 -17  -1   7 11748.2 524.990   2
 -17  -1   6 33615.2 934.780   2
  17  -1  -6 32765.1 845.992   2
  17  -1  -6 31960.3 1064.96   1
 -17  -1   5 1855.39 199.714   2
  17  -1  -5 1737.86 166.171   2
  17  -1  -5 1838.46 239.961   1
  17  -1  -4 1442.38 232.112   1
  17  -1  -4 1442.69 145.465   2
  17  -1  -3 16304.6 709.674   1
  17  -1  -3 16498.0 523.826   2
  17  -1  -2 1864.49 238.115   1
  17  -1  -2 1852.05 167.217   2
  17  -1  -1 17465.2 730.134   1
  17  -1  -1 16901.3 547.235   2
  17  -1   0 5783.75 310.884   2
  17  -1   0 5972.84 421.107   1
  17  -1   1-41.9065 70.0271   2
  17  -1   1-21.1432 88.3585   1
  17  -1   2 15046.1 579.894   2
  17  -1   2 16848.2 701.186   1
  17  -1   3 1498.75 219.770   1
  17  -1   4 14205.9 637.807   1
  17  -1   5 7948.89 464.394   1
  17  -1   6 7757.38 458.656   1
 -17  -1  -6 8447.94 528.060   3
  17  -1   7 3093.12 282.393   1
 -17  -1  -7 3008.60 338.848   3
 -17  -1  -8 1286.73 236.708   3
  17  -1   8 1118.63 172.494   1
 -17  -1  -9 3030.18 362.913   3
 -17  -1 -10 824.193 225.440   3
  17   1 -16 1079.80 223.516   1
  17   1 -15 150.916 142.282   3
  17   1 -15 116.683 117.967   1
  17   1 -14 1202.04 224.740   1
 -17   1  11 181.619 82.5649   2
  17   1 -10 10090.1 559.945   2
 -17   1  10 8795.06 445.619   2
  17   1  -9 18185.2 740.958   2
 -17   1   9 17643.8 624.849   2
  17   1  -8 27216.8 899.454   2
 -17   1   8 26670.4 770.446   2
  17   1  -7 11995.3 553.612   2
 -17   1   7 10787.3 442.714   2
 -17   1   6 29938.4 777.050   2
  17   1  -6 31707.0 934.444   2
  17   1  -5 1406.07 184.127   2
  17   1  -4 1228.22 173.507   2
  17   1  -3 15777.1 600.682   2
  17   1  -2 1752.06 195.783   2
  17   1  -2 1857.00 211.577   3
  17   1  -1 17350.8 674.019   3
  17   1  -1 16798.3 630.359   2
  17   1   0 5019.77 337.079   2
  17   1   0 5742.85 376.804   3
  17   1   1 60.6621 85.1300   3
  17   1   1 65.2569 73.1903   2
  17   1   1 40.2807 100.092   1
  17   1   2 16538.7 681.653   1
  17   1   2 16764.8 683.304   3
  17   1   2 16324.7 666.423   2
  17   1   3 1506.62 213.502   1
  17   1   3 1093.75 178.832   2
  17   1   4 13831.1 613.745   1
  17   1   5 7286.99 432.585   1
  17   1   6 8645.91 465.628   1
 -17   1  -7 3142.84 360.169   3
  17   1   7 3687.64 297.382   1
 -17   1  -8 869.486 216.921   3
  17   1   8 1448.46 186.674   1
 -17   1  -9 3130.07 376.507   3
 -17   1 -10 1298.50 281.921   3
  17   3 -15-118.522 177.512   3
  17   3 -14 667.966 212.323   3
  17   3 -13 1430.74 276.692   3
  17   3 -12 865.940 227.596   2
  17   3 -11 175.292 153.011   2
  17   3 -10 2591.92 315.989   2
 -17   3  10 2153.67 189.595   2
 -17   3   9 928.056 117.588   2
  17   3  -9 1002.92 205.338   2
  17   3  -8 14797.4 710.260   2
 -17   3   8 14633.3 445.268   2
 -17   3   7 3369.64 177.263   2
  17   3  -7 3405.85 339.237   2
  17   3  -6 8878.79 520.562   2
  17   3  -5 3065.46 303.780   2
  17   3  -4 7083.49 449.673   2
  17   3  -3 2700.67 282.423   2
  17   3  -3 2355.75 226.574   3
  17   3  -2 1297.48 201.379   2
  17   3  -2 1483.63 181.254   3
  17   3  -1 9710.10 460.813   3
  17   3  -1 10204.9 549.360   2
  17   3   0 1784.32 246.827   2
  17   3   0 2018.26 213.999   3
  17   3   1 3759.01 334.286   2
  17   3   1 3635.95 288.483   3
  17   3   2 3577.07 291.156   3
  17   3   2 3272.56 325.899   2
  17   3   3 6507.48 404.545   3
  17   3   3 7259.49 492.903   2
  17   3   4 10865.6 624.240   2
  17   3   5 1004.61 220.985   2
  17   3   6 6926.26 420.417   1
  17   3   7 18153.9 687.149   1
 -17   3  -8 3947.17 424.478   3
 -17   3  -9 446.304 192.907   3
  17   5 -15 1104.97 284.340   3
  17   5 -14 102.187 139.493   3
  17   5 -13 130.004 155.883   2
  17   5 -13 478.763 197.756   3
  17   5 -12 525.283 212.476   2
  17   5 -12 206.870 133.794   3
  17   5 -11 653.263 220.319   2
  17   5 -11 833.158 194.596   3
  17   5 -10 177.494 173.638   2
  17   5 -10-36.3263 115.965   3
  17   5  -9 396.148 177.876   2
  17   5  -8 3162.53 360.082   2
  17   5  -7 8636.74 581.962   2
  17   5  -6 4248.58 402.968   2
  17   5  -5 5913.19 467.845   2
  17   5  -4 14184.2 529.015   3
  17   5  -4 12888.3 693.224   2
  17   5  -3 1012.46 218.474   2
  17   5  -3 1061.48 141.508   3
  17   5  -2 1615.31 246.916   2
  17   5  -2 1811.36 174.887   3
  17   5  -1 1013.70 220.071   2
  17   5  -1 820.998 126.999   3
  17   5   0 15925.0 557.182   3
  17   5   0 16410.5 782.887   2
  17   5   1 3472.70 255.840   3
  17   5   1 3525.94 372.467   2
  17   5   2 6668.49 508.630   2
  17   5   3 353.614 169.606   2
  17   5   4 649.799 209.082   2
  17   5   5 6246.64 522.142   2
  17   5   6 1051.28 241.425   2
  17   5   7 4770.24 479.931   2
  17   7  -9 1393.03 284.494   2
  17   7  -8 2248.41 347.423   2
  17   7  -7 3499.22 423.476   2
  17   7  -6 565.985 190.292   2
  17   7  -5 901.114 215.195   2
  17   7  -4 1125.05 247.207   2
  17   7  -3 522.814 184.759   2
  17   7  -2 554.409 189.491   2
  17   7  -1 133.233 148.644   2
  17   7   0 6073.52 526.287   2
  17   7   1 3072.60 381.138   2
  17   7   2 4034.27 437.437   2
  17   7   3 155.502 148.152   2
  17   7   4 163.361 132.068   2
  18  -8  -4 572.847 207.181   1
  18  -8  -3 1874.21 347.707   1
  18  -8  -2 1006.78 261.171   1
  18  -8  -1 157.843 162.858   1
  18  -6 -13 355.689 168.278   1
  18  -6 -12 841.378 228.059   1
  18  -6 -11 626.175 220.329   1
  18  -6 -10-93.6032 132.783   1
  18  -6  -9 1631.48 281.196   1
  18  -6  -8 175.141 150.344   1
  18  -6  -7 1075.00 244.095   1
  18  -6  -6 7129.99 557.568   1
  18  -6  -5 6745.08 536.914   1
  18  -6  -4 11784.9 718.009   1
  18  -6  -3 2085.50 314.376   1
  18  -6  -2 8818.83 622.053   1
  18  -6  -1 1596.20 286.035   1
  18  -6   0 3161.17 371.087   1
  18  -6   1 4314.92 436.721   1
  18  -6   2 842.460 206.471   1
  18  -6   3 935.215 222.478   1
  18  -6   4-99.1286 156.520   1
  18  -6   5 523.284 179.442   1
  18  -6   6 2036.91 305.023   1
  18  -6   7 1578.47 278.624   1
  18  -6   8 1298.37 264.705   1
  18  -4 -14 450.744 173.485   1
  18  -4 -13 1225.61 246.145   1
  18  -4 -12 1037.41 227.771   1
  18  -4 -11 421.218 145.931   1
  18  -4 -10 380.604 161.151   1
  18  -4  -9 2434.34 310.181   1
  18  -4  -8 2455.10 313.134   1
  18  -4  -7 10512.6 631.353   1
  18  -4  -6 13931.0 727.268   1
  18  -4  -5 13662.9 720.933   1
  18  -4  -4 14250.0 731.859   1
  18  -4  -3 2161.26 289.730   1
  18  -4  -2 10966.2 636.532   1
  18  -4  -1 1047.23 214.814   1
  18  -4   0 80.5002 116.751   1
  18  -4   1 6163.03 479.409   1
  18  -4   1 5988.25 229.165   2
  18  -4   2 172.740 70.3269   2
  18  -4   2-0.77263 131.923   1
  18  -4   3 5541.63 449.763   1
  18  -4   4 1967.04 281.457   1
  18  -4   5 3970.18 387.940   1
  18  -4   6 2710.00 322.890   1
  18  -4   7 140.691 110.481   1
  18  -4   8 5099.59 422.690   1
 -18  -4  -9 2920.31 344.040   3
 -18  -4 -10 1307.36 253.116   3
  18  -2 -15 1756.52 278.422   1
  18  -2 -14 195.432 126.809   1
  18  -2 -13 1505.88 251.814   1
  18  -2 -12 455.539 159.642   1
  18  -2 -11 3354.45 368.643   1
  18  -2 -10 328.874 151.273   1
  18  -2  -9 280.625 132.996   1
  18  -2  -8 2045.68 283.282   1
  18  -2  -7 8661.12 553.725   1
 -18  -2   6 11580.4 554.100   2
  18  -2  -6 12628.4 658.859   1
  18  -2  -5 14543.3 708.795   1
 -18  -2   5 14178.1 611.505   2
  18  -2  -5 14933.2 457.552   2
  18  -2  -4 5066.48 413.991   1
  18  -2  -4 5411.93 248.299   2
  18  -2  -3 865.503 104.810   2
  18  -2  -3 810.280 178.676   1
  18  -2  -2 3636.17 205.150   2
  18  -2  -2 3173.57 324.423   1
  18  -2  -1 3377.96 335.676   1
  18  -2  -1 4533.12 240.201   2
  18  -2   0 2013.20 267.149   1
  18  -2   0 2177.55 177.241   2
  18  -2   1 2772.38 212.839   2
  18  -2   1 2887.29 313.722   1
  18  -2   2 5568.82 325.285   2
  18  -2   2 5502.04 420.337   1
  18  -2   3 14138.0 681.153   1
  18  -2   4 5102.68 397.937   1
  18  -2   5 2087.94 260.098   1
  18  -2   6 5565.83 413.396   1
  18  -2   7 1619.14 239.261   1
 -18  -2  -8 976.763 219.442   3
  18  -2   8 910.483 174.633   1
 -18  -2  -9 3261.06 377.858   3
 -18  -2 -10 3640.05 405.762   3
  18   0 -16 1204.38 237.489   1
  18   0 -15 464.123 173.062   1
  18   0 -14 434.651 184.430   1
  18   0 -13 436.839 167.505   1
  18   0 -12 12670.3 699.747   1
  18   0 -11 118.985 125.879   1
  18   0 -10 4323.40 396.915   1
 -18   0  10 4320.15 327.123   2
  18   0  -9 14566.0 724.225   1
  18   0  -9 14965.8 635.863   2
 -18   0   9 14196.9 592.177   2
 -18   0   8 410.140 106.609   2
  18   0  -8 272.516 159.751   1
  18   0  -8 583.859 148.602   2
 -18   0   7 1991.08 200.342   2
  18   0  -7 2080.68 221.647   2
  18   0  -7 1714.28 253.387   1
 -18   0   6 790.164 128.666   2
  18   0  -6 812.791 154.521   2
  18   0  -6 596.627 153.686   1
  18   0  -5 1922.89 260.604   1
  18   0  -5 1877.56 192.765   2
  18   0  -4-19.7515 118.571   1
  18   0  -4-119.122 105.110   2
  18   0  -3 658.988 174.027   1
  18   0  -3 452.231 102.718   2
  18   0  -2 6251.99 442.123   1
  18   0  -2 6391.10 354.864   2
  18   0  -1 766.173 142.561   2
  18   0  -1 686.570 168.529   1
  18   0   0 234.302 108.765   2
  18   0   0 134.098 113.817   1
  18   0   1 7169.62 400.068   2
  18   0   1 7397.27 466.044   1
  18   0   2 19516.3 712.649   2
  18   0   2 18033.5 748.219   1
  18   0   3 1242.01 202.848   1
  18   0   3 1456.22 207.386   2
  18   0   4 191.270 102.224   1
  18   0   5 1500.18 207.168   1
  18   0   6 465.646 133.852   1
 -18   0  -7-114.838 143.590   3
  18   0   7 126.804 89.7747   1
 -18   0  -8 4625.44 454.343   3
 -18   0  -9 213.117 158.673   3
  18   2 -16 503.452 186.128   1
  18   2 -15 2453.67 380.531   3
  18   2 -14 306.766 191.214   3
  18   2 -12 426.634 178.738   2
  18   2 -11 3335.34 346.878   2
 -18   2  10 366.779 88.8067   2
  18   2 -10 650.750 178.462   2
 -18   2   9 442.221 92.7240   2
  18   2  -9 372.275 148.481   2
  18   2  -8 2002.61 254.786   2
 -18   2   8 2270.35 186.114   2
 -18   2   7 8525.76 345.585   2
  18   2  -7 7801.99 485.333   2
  18   2  -6 11352.8 572.099   2
  18   2  -5 13525.2 618.560   2
  18   2  -4 4805.07 364.023   2
  18   2  -3 555.147 119.568   2
  18   2  -3 620.770 130.474   3
  18   2  -2 4095.23 315.569   3
  18   2  -2 3220.07 291.213   2
  18   2  -1 4111.09 314.135   3
  18   2  -1 4446.71 345.073   2
  18   2   0 2033.19 240.009   2
  18   2   0 2142.16 231.456   3
  18   2   1 2651.24 273.788   2
  18   2   1 2204.72 240.857   3
  18   2   2 5824.74 415.961   2
  18   2   3 15481.4 711.482   2
  18   2   3 15340.9 680.252   1
  18   2   4 5277.44 386.841   1
  18   2   4 5468.56 427.400   2
  18   2   5 2125.32 252.173   1
  18   2   6 5550.50 381.926   1
  18   2   7 1300.42 196.890   1
 -18   2  -8 642.458 204.529   3
 -18   2  -9 3000.48 398.605   3
  18   4 -15 759.409 213.866   3
  18   4 -14 325.571 181.570   3
  18   4 -13 1921.82 328.951   2
  18   4 -13 1681.10 283.026   3
  18   4 -12 343.992 177.395   2
  18   4 -12 618.883 186.615   3
  18   4 -11 543.922 181.560   2
  18   4 -10 617.210 196.079   2
  18   4  -9 2964.65 342.182   2
  18   4  -8 2469.71 321.382   2
  18   4  -7 10485.1 620.817   2
  18   4  -6 12465.0 668.775   2
  18   4  -5 14042.8 702.136   2
  18   4  -4 13500.7 682.909   2
  18   4  -3 2164.11 274.838   2
  18   4  -3 2615.90 237.069   3
  18   4  -2 11907.6 509.563   3
  18   4  -2 10570.8 599.849   2
  18   4  -1 1396.68 232.105   2
  18   4  -1 1490.63 179.777   3
  18   4   0 272.158 148.252   2
  18   4   0 204.496 89.1402   3
  18   4   1 6029.20 366.600   3
  18   4   1 5929.68 460.743   2
  18   4   2 276.516 115.269   3
  18   4   2 369.577 164.104   2
  18   4   3 5710.00 467.242   2
  18   4   3 5299.53 369.351   3
  18   4   4 1627.78 267.110   2
  18   4   5 3809.28 397.198   2
  18   4   6 2547.03 358.837   2
  18   4   7 792.151 246.039   2
  18   6 -11 335.632 166.806   2
  18   6 -10 892.735 231.212   2
  18   6  -9 1840.41 319.467   2
  18   6  -8 537.576 183.092   2
  18   6  -8 618.607 146.512   3
  18   6  -7 1161.49 260.456   2
  18   6  -6 7237.84 567.719   2
  18   6  -5 6591.89 534.934   2
  18   6  -4 11605.2 700.213   2
  18   6  -3 1865.29 290.832   2
  18   6  -2 9959.70 645.431   2
  18   6  -1 1267.67 245.746   2
  18   6   0 3240.53 372.507   2
  18   6   1 4574.72 442.236   2
  18   6   2 1504.34 281.445   2
  18   6   3 1402.17 263.813   2
  18   6   4 23.0740 136.568   2
  18   6   5 422.399 192.039   2
  18   8  -4 644.812 225.060   2
  18   8  -3 1511.83 301.566   2
  18   8  -2 1283.22 274.864   2
  19  -7  -8 2676.40 373.810   1
  19  -7  -7 631.799 205.535   1
  19  -7  -6 4561.65 470.348   1
  19  -7  -5 8049.50 620.658   1
  19  -7  -4 3023.04 392.456   1
  19  -7  -3 2497.27 367.528   1
  19  -7  -2 1317.00 280.444   1
  19  -7  -1-256.260 206.831   1
  19  -7   0 830.230 223.427   1
  19  -7   1 588.967 212.548   1
  19  -7   2 908.720 256.421   1
  19  -7   3 75.4101 156.808   1
  19  -7   4 765.193 253.750   1
  19  -7   5 2136.94 333.236   1
  19  -5 -14 701.597 178.997   1
  19  -5 -13-136.748 151.426   1
  19  -5 -12 323.693 133.417   1
  19  -5 -11-49.6050 143.896   1
  19  -5 -10 650.089 203.888   1
  19  -5  -9-39.2145 133.691   1
  19  -5  -8 477.957 169.994   1
  19  -5  -7 274.466 158.789   1
  19  -5  -6 762.823 207.482   1
  19  -5  -5 11265.8 693.472   1
  19  -5  -4 289.031 162.394   1
  19  -5  -3 847.857 197.065   1
  19  -5  -2 5377.68 470.341   1
  19  -5  -1 2202.00 321.997   1
  19  -5   0 558.699 184.160   1
  19  -5   1 2396.28 323.083   1
  19  -5   2 5230.47 473.634   1
  19  -5   3 262.244 162.882   1
  19  -5   4 146.993 126.404   1
  19  -5   5 1026.19 234.715   1
  19  -5   6 734.344 202.593   1
  19  -5   7 3770.99 390.821   1
  19  -3 -15 1067.00 232.391   1
  19  -3 -14 72.0423 134.566   1
  19  -3 -13 257.827 137.764   1
  19  -3 -12 808.428 205.858   1
  19  -3 -11 714.190 194.287   1
  19  -3 -10-48.3782 130.103   1
  19  -3  -9 2754.15 337.315   1
  19  -3  -8 73.9346 130.755   1
  19  -3  -7 663.681 207.656   1
  19  -3  -6 8610.84 576.747   1
  19  -3  -5 9733.33 599.731   1
  19  -3  -4 5802.82 464.076   1
  19  -3  -3 4682.47 151.838   2
  19  -3  -3 4946.04 423.161   1
  19  -3  -2 473.123 56.6419   2
  19  -3  -2 538.481 170.648   1
  19  -3  -1 4285.83 397.056   1
  19  -3  -1 4179.74 192.858   2
  19  -3   0 6385.83 484.561   1
  19  -3   0 6459.70 272.080   2
  19  -3   1 1110.59 130.546   2
  19  -3   1 675.610 194.551   1
  19  -3   2 7144.29 347.004   2
  19  -3   2 6923.50 496.921   1
  19  -3   3 943.620 211.628   1
  19  -3   4 4355.56 401.725   1
  19  -3   5 3425.44 354.606   1
  19  -3   6 3300.36 334.557   1
  19  -3   7 53.9332 102.123   1
 -19  -3 -10 1187.36 249.783   3
  19  -1 -15 1004.02 228.873   1
  19  -1 -14 473.948 176.551   1
  19  -1 -13 3034.32 356.607   1
  19  -1 -12 4900.81 445.020   1
  19  -1 -11 1041.11 232.418   1
  19  -1 -10 1958.30 287.269   1
  19  -1  -9 4512.87 412.691   1
 -19  -1   8 478.035 129.269   2
  19  -1  -8 683.090 147.636   2
  19  -1  -8 836.272 199.217   1
 -19  -1   7 167.804 88.4705   2
  19  -1  -7 121.051 87.7942   2
  19  -1  -7 70.2558 102.251   1
 -19  -1   6 658.432 134.291   2
  19  -1  -6 981.525 145.238   2
  19  -1  -6 1114.17 215.501   1
  19  -1  -5 629.172 179.704   1
  19  -1  -5 488.732 104.588   2
  19  -1  -4 212.333 144.211   1
  19  -1  -4 385.845 92.8508   2
  19  -1  -3 11858.7 640.854   1
  19  -1  -3 11989.6 465.511   2
  19  -1  -2 1529.73 168.632   2
  19  -1  -2 1360.07 229.869   1
  19  -1  -1 183.917 90.5163   2
  19  -1  -1 66.0261 106.356   1
  19  -1   0 4923.32 405.687   1
  19  -1   0 5311.51 318.093   2
  19  -1   1 5908.51 348.962   2
  19  -1   1 6106.10 449.199   1
  19  -1   2 1299.21 182.328   2
  19  -1   2 1630.54 247.520   1
  19  -1   3 1119.19 193.751   1
  19  -1   3 1232.82 190.048   2
  19  -1   4 7602.59 491.829   1
  19  -1   5 2356.34 270.116   1
  19  -1   6 5340.22 401.073   1
  19  -1   7 2089.54 254.067   1
 -19  -1  -9 2758.06 371.615   3
  19   1 -16 187.252 140.856   1
  19   1 -15 1242.91 251.705   1
  19   1 -14 599.814 189.077   1
  19   1 -13 3408.07 384.095   1
  19   1 -11 665.876 188.114   2
 -19   1  10 1755.77 200.695   2
  19   1 -10 1457.10 232.439   2
  19   1  -9 3546.52 330.693   2
 -19   1   9 4161.63 290.481   2
 -19   1   8 615.776 113.746   2
  19   1  -8 680.852 154.962   2
 -19   1   7 169.879 79.9539   2
  19   1  -7 125.188 106.757   2
  19   1  -6 1071.27 180.731   2
  19   1  -5 510.399 116.861   2
  19   1  -4 443.278 118.690   2
  19   1  -3 11237.8 527.853   2
  19   1  -2 1091.88 172.427   2
  19   1  -1 126.441 87.5182   2
  19   1  -1 291.215 149.041   1
  19   1   0 5049.23 406.896   1
  19   1   0 4927.60 355.875   2
  19   1   1 5634.78 389.109   2
  19   1   1 5605.38 416.147   1
  19   1   2 1311.47 210.672   1
  19   1   2 1076.17 185.232   2
  19   1   3 1071.77 190.150   2
  19   1   3 1204.73 205.095   1
  19   1   4 7363.44 492.003   2
  19   1   4 7204.37 464.954   1
  19   1   5 2512.29 274.185   1
  19   1   6 6486.61 429.922   1
  19   1   7 2213.88 256.725   1
  19   3 -14-93.2283 152.030   3
  19   3 -13 498.759 198.497   2
  19   3 -13 522.780 209.769   3
  19   3 -12 505.717 202.850   2
  19   3 -11 411.966 172.098   2
  19   3 -10 452.168 187.356   2
  19   3  -9 3263.44 356.095   2
  19   3  -8 193.320 129.114   2
  19   3  -7 746.538 180.050   2
  19   3  -6 8677.13 531.752   2
  19   3  -5 8252.79 519.047   2
  19   3  -4 5217.16 412.439   2
  19   3  -3 4929.68 353.430   3
  19   3  -3 4314.76 375.038   2
  19   3  -2 343.298 116.621   2
  19   3  -2 503.348 133.787   3
  19   3  -1 4159.43 322.874   3
  19   3  -1 4013.62 360.832   2
  19   3   0 5646.17 382.469   3
  19   3   0 7271.56 486.863   2
  19   3   1 816.991 163.075   3
  19   3   1 1144.54 217.953   2
  19   3   2 7209.55 502.502   2
  19   3   3 1297.25 244.747   2
  19   3   4 4647.63 423.206   2
  19   3   4 3954.43 348.950   1
  19   3   5 3625.36 333.412   1
  19   3   5 4022.26 404.609   2
  19   3   6 2983.47 362.545   2
  19   3   6 3335.54 308.318   1
  19   5 -14 1530.43 272.718   3
  19   5 -13 85.6420 138.693   3
  19   5 -12 821.805 249.333   2
  19   5 -12 823.674 220.291   3
  19   5 -11 56.2891 141.219   2
  19   5 -11 0.40140 127.867   3
  19   5 -10 95.4588 151.942   2
  19   5 -10 942.076 194.944   3
  19   5  -9-43.3205 147.384   2
  19   5  -8 496.688 168.753   2
  19   5  -7 138.418 144.492   2
  19   5  -6 925.201 224.223   2
  19   5  -5 11085.1 669.742   2
  19   5  -4 257.015 146.273   2
  19   5  -3 714.134 184.902   2
  19   5  -2 4857.44 433.627   2
  19   5  -1 2061.13 290.869   2
  19   5   0 800.368 218.384   2
  19   5   1 3006.53 361.117   2
  19   5   2 5989.03 503.252   2
  19   5   3 300.536 171.934   2
  19   5   4 391.155 204.298   2
  19   5   5 1245.12 283.930   2
  19   5   6 946.398 235.713   2
  19   7  -7 811.080 249.409   2
  19   7  -6 4816.99 495.625   2
  19   7  -5 7539.14 604.465   2
  19   7  -4 3183.57 402.361   2
  19   7  -3 2204.77 347.768   2
  19   7  -2 1230.14 265.306   2
  19   7  -1 221.509 190.879   2
  19   7   0 701.456 214.532   2
  19   7   1 867.523 231.607   2
  19   7   2 954.454 243.791   2
  20  -6 -10 738.666 214.346   1
  20  -6  -9 480.991 204.259   1
  20  -6  -8 128.177 157.864   1
  20  -6  -7 2574.00 371.290   1
  20  -6  -6 2813.05 371.009   1
  20  -6  -5 3604.59 408.861   1
  20  -6  -4 204.152 152.870   1
  20  -6  -3 16217.8 890.926   1
  20  -6  -2 11759.8 747.094   1
  20  -6  -1 873.271 242.284   1
  20  -6   0 515.821 196.403   1
  20  -6   1 666.991 192.842   1
  20  -6   2 354.508 178.825   1
  20  -6   3 513.682 190.458   1
  20  -6   4 1241.40 263.470   1
  20  -6   5 1073.19 234.762   1
  20  -6   6 3217.42 400.341   1
  20  -4 -14 1627.72 286.530   1
  20  -4 -13 718.809 219.703   1
  20  -4 -12 967.712 229.818   1
  20  -4 -11 2200.26 329.922   1
  20  -4 -10 2141.38 321.632   1
  20  -4  -9 838.553 219.284   1
  20  -4  -8 86.2739 124.741   1
  20  -4  -7 3828.71 406.027   1
  20  -4  -6 6244.83 514.798   1
  20  -4  -5 1173.97 237.166   1
  20  -4  -4 2987.71 357.950   1
  20  -4  -3 1151.88 244.360   1
  20  -4  -2 9958.75 640.070   1
  20  -4  -1 733.160 218.560   1
  20  -4   0 1014.65 227.310   1
  20  -4   1 3991.34 411.645   1
  20  -4   2 2238.81 308.688   1
  20  -4   3 6422.08 509.581   1
  20  -4   4 29.3290 119.565   1
  20  -4   5 3713.83 394.779   1
  20  -4   6 421.728 156.892   1
  20  -4   7 108.467 133.836   1
  20  -2 -15 315.768 149.676   1
  20  -2 -14 914.569 216.205   1
  20  -2 -13 166.663 151.227   1
  20  -2 -12 334.420 176.035   1
  20  -2 -11 444.990 179.588   1
  20  -2 -10 748.460 193.174   1
  20  -2  -9 3589.25 386.952   1
  20  -2  -8 724.740 183.624   1
  20  -2  -7 337.486 155.775   1
  20  -2  -6 151.967 76.9490   2
  20  -2  -6 23.6390 136.145   1
  20  -2  -5 5409.86 452.923   1
  20  -2  -5 4984.89 259.794   2
  20  -2  -4 4557.16 412.279   1
  20  -2  -4 3569.53 214.956   2
  20  -2  -3 3830.12 222.418   2
  20  -2  -3 3437.19 383.405   1
  20  -2  -2 10874.9 402.657   2
  20  -2  -2 11007.5 640.048   1
  20  -2  -1 10743.0 416.493   2
  20  -2  -1 10255.8 618.545   1
  20  -2   0 1698.14 174.263   2
  20  -2   0 1836.93 275.650   1
  20  -2   1 3863.43 265.205   2
  20  -2   1 3947.07 381.681   1
  20  -2   2 6332.10 368.414   2
  20  -2   2 6745.11 491.085   1
  20  -2   3 6962.73 404.256   2
  20  -2   3 6432.85 479.878   1
  20  -2   4 2782.29 314.896   1
  20  -2   5 919.971 192.554   1
  20  -2   6 5900.22 452.159   1
  20  -2   7 905.392 184.468   1
  20   0 -15 84.8395 129.648   1
  20   0 -14 6044.54 518.638   1
  20   0 -13 2771.28 359.125   1
  20   0 -12 4654.77 451.946   1
  20   0 -11 1693.26 282.712   1
  20   0 -10 13382.6 748.500   1
  20   0 -10 13048.7 636.854   2
 -20   0   9 3843.52 305.762   2
  20   0  -9 4456.38 424.715   1
  20   0  -9 4023.64 337.521   2
 -20   0   8 497.993 119.183   2
  20   0  -8 508.859 136.689   2
  20   0  -8 592.857 190.096   1
 -20   0   7 3197.15 259.602   2
  20   0  -7 3470.14 293.459   2
  20   0  -7 2692.05 332.699   1
  20   0  -6 3196.75 280.012   2
  20   0  -6 2902.63 335.926   1
  20   0  -5 57.0717 105.197   1
  20   0  -5-130.570 101.112   2
  20   0  -4 2036.45 283.319   1
  20   0  -4 1568.55 185.884   2
  20   0  -3 1831.07 271.920   1
  20   0  -3 1387.71 176.794   2
  20   0  -2 18651.4 670.615   2
  20   0  -2 17404.1 796.907   1
  20   0  -1 557.365 139.304   2
  20   0  -1 593.966 180.538   1
  20   0   0 8439.00 540.875   1
  20   0   0 8815.27 460.821   2
  20   0   1 1758.26 217.868   2
  20   0   1 1737.64 256.221   1
  20   0   2 1688.49 251.684   1
  20   0   2 1275.67 192.874   2
  20   0   3 13.1402 92.3189   2
  20   0   3-46.8194 92.2331   1
  20   0   4 723.405 170.752   2
  20   0   4 336.273 121.086   1
  20   0   5 1506.26 228.736   1
  20   0   6 712.336 160.620   1
  20   0   7 3549.99 329.042   1
  20   2 -12 382.654 154.632   2
  20   2 -11 1046.64 229.725   2
  20   2 -10 796.811 209.075   2
  20   2  -9 4388.34 394.770   2
  20   2  -8 972.162 205.473   2
  20   2  -7 578.096 152.540   2
  20   2  -6 57.0121 111.002   2
  20   2  -5 4750.82 379.013   2
  20   2  -4 3286.56 309.761   2
  20   2  -3 3688.26 327.997   2
  20   2  -2 10934.9 568.384   2
  20   2  -1 10507.3 559.941   2
  20   2   0 2007.05 250.985   2
  20   2   1 3966.52 355.867   2
  20   2   1 3351.68 339.975   1
  20   2   2 6604.16 464.493   2
  20   2   2 5674.67 428.765   1
  20   2   3 6662.61 467.487   1
  20   2   3 5821.82 451.758   2
  20   2   4 3213.55 342.735   2
  20   2   4 3388.32 335.739   1
  20   2   5 1336.90 241.417   2
  20   2   5 866.655 182.626   1
  20   2   6 5428.71 403.813   1
  20   4 -14 2706.01 382.011   3
  20   4 -13 1138.98 282.722   2
  20   4 -13 1130.48 256.160   3
  20   4 -12 818.584 223.564   2
  20   4 -12 1293.24 250.941   3
  20   4 -11 1827.44 304.395   2
  20   4 -10 2816.59 371.130   2
  20   4  -9 1247.69 255.223   2
  20   4  -8-102.960 133.747   2
  20   4  -7 3871.99 395.262   2
  20   4  -6 6086.78 478.924   2
  20   4  -5 1059.03 221.067   2
  20   4  -4 3637.77 302.059   3
  20   4  -4 2811.30 332.918   2
  20   4  -3 1309.47 225.848   2
  20   4  -3 1194.16 178.205   3
  20   4  -2 10534.9 512.966   3
  20   4  -2 9203.40 582.730   2
  20   4  -1 487.548 144.267   2
  20   4   0 1573.20 253.887   2
  20   4   1 3442.99 371.026   2
  20   4   2 2460.84 328.627   2
  20   4   3 6390.03 509.740   2
  20   4   4 336.292 188.257   2
  20   4   5 4115.78 431.288   2
  20   4   6 645.344 232.122   2
  20   6  -9 596.529 226.823   2
  20   6  -8 83.7437 153.353   2
  20   6  -7 2408.23 362.387   2
  20   6  -6 2243.11 335.420   2
  20   6  -5 3663.21 424.507   2
  20   6  -4-34.2472 160.628   2
  20   6  -3 15412.4 841.581   2
  20   6  -2 11080.9 712.194   2
  20   6  -1 553.039 199.642   2
  20   6   0 256.362 160.866   2
  20   6   1 1008.47 257.190   2
  20   6   2 259.640 142.899   2
  20   6   3 1178.38 299.517   2
  21  -5 -11 185.184 158.350   1
  21  -5 -10 1664.51 293.607   1
  21  -5  -9 42.6826 142.140   1
  21  -5  -8 863.442 233.980   1
  21  -5  -7 709.556 233.758   1
  21  -5  -6 621.595 213.030   1
  21  -5  -5 499.717 182.902   1
  21  -5  -4 4228.34 441.974   1
  21  -5  -3 3719.86 425.506   1
  21  -5  -2 6387.44 545.644   1
  21  -5  -1 2601.91 354.823   1
  21  -5   0 2406.41 339.011   1
  21  -5   1 3220.62 405.758   1
  21  -5   2 4016.02 431.709   1
  21  -5   3 1014.48 249.505   1
  21  -5   4 138.636 127.447   1
  21  -5   5 615.130 204.197   1
  21  -5   6 152.042 155.307   1
  21  -3 -14 1314.63 275.078   1
  21  -3 -13-134.272 153.165   1
  21  -3 -12 1458.98 265.021   1
  21  -3 -11 497.922 184.799   1
  21  -3 -10 434.595 180.873   1
  21  -3  -9 1368.67 269.990   1
  21  -3  -8 830.954 224.894   1
  21  -3  -7 4706.19 457.255   1
  21  -3  -6 438.255 185.487   1
  21  -3  -5 6413.07 517.295   1
  21  -3  -4 1717.27 290.263   1
  21  -3  -3 572.614 173.707   1
  21  -3  -2 1432.18 258.312   1
  21  -3  -1 8738.78 597.480   1
  21  -3   0 131.675 113.526   1
  21  -3   1 14818.0 781.063   1
  21  -3   2 3006.56 353.900   1
  21  -3   3 758.280 198.938   1
  21  -3   4 1490.74 277.979   1
  21  -3   5 1676.38 272.489   1
  21  -3   6 2556.90 334.948   1
  21  -3   7 734.813 184.013   1
  21  -1 -15 2286.45 342.316   1
  21  -1 -14 726.929 226.620   1
  21  -1 -13 3630.27 411.753   1
  21  -1 -12 15564.8 843.998   1
  21  -1 -11 1667.97 291.044   1
  21  -1 -10 544.635 177.973   1
  21  -1  -9 472.434 188.558   1
  21  -1  -8 245.020 168.542   1
  21  -1  -8 11.5252 83.8827   2
  21  -1  -7 3831.29 286.753   2
  21  -1  -7 2822.41 351.726   1
  21  -1  -6 3626.25 274.103   2
  21  -1  -6 3241.57 363.096   1
  21  -1  -5 3882.13 393.537   1
  21  -1  -5 3493.12 258.999   2
  21  -1  -4 1796.62 269.937   1
  21  -1  -4 1825.41 186.119   2
  21  -1  -3 7563.98 538.532   1
  21  -1  -3 7081.38 369.079   2
  21  -1  -2 3288.40 367.946   1
  21  -1  -2 2784.62 232.570   2
  21  -1  -1 10904.6 643.680   1
  21  -1  -1 11842.1 500.790   2
  21  -1   0 9765.51 606.404   1
  21  -1   0 9664.74 465.530   2
  21  -1   1 2433.42 313.553   1
  21  -1   1 2803.54 258.622   2
  21  -1   2 1126.93 184.308   2
  21  -1   2 823.423 198.315   1
  21  -1   3 1015.83 215.917   1
  21  -1   3 1373.92 205.564   2
  21  -1   4 1521.47 226.264   2
  21  -1   4 809.507 186.191   1
  21  -1   5 2910.17 322.454   1
  21  -1   6 740.260 165.142   1
  21   1 -14 564.811 208.401   1
  21   1 -13 3555.28 413.816   1
  21   1 -12 16370.6 878.989   1
  21   1 -11 1751.28 299.202   1
  21   1 -11 1460.22 237.853   2
  21   1 -10 198.360 144.646   1
  21   1 -10 369.836 131.360   2
  21   1  -9 177.660 125.977   2
  21   1  -8 198.023 130.737   2
  21   1  -7 3259.75 315.558   2
  21   1  -6 3285.00 305.709   2
  21   1  -5 2623.75 268.738   2
  21   1  -5 3225.31 356.405   1
  21   1  -4 2031.45 295.868   1
  21   1  -4 1677.46 214.790   2
  21   1  -3 7515.53 532.496   1
  21   1  -3 6510.07 419.682   2
  21   1  -2 3030.23 343.223   1
  21   1  -2 2701.83 275.313   2
  21   1  -1 10348.2 618.636   1
  21   1  -1 10434.3 541.234   2
  21   1   0 9705.28 531.274   2
  21   1   0 9437.54 588.180   1
  21   1   1 2481.16 270.655   2
  21   1   1 2573.41 312.513   1
  21   1   2 770.168 171.953   2
  21   1   2 732.696 173.459   1
  21   1   3 1145.07 205.410   1
  21   1   3 1185.75 214.158   2
  21   1   4 998.997 198.661   1
  21   1   4 1533.93 238.094   2
  21   1   5 3271.05 351.895   2
  21   1   5 2860.26 315.645   1
  21   1   6 482.936 150.977   1
  21   3 -14 1229.16 278.102   3
  21   3 -13 225.591 148.794   2
  21   3 -12 1129.90 249.641   2
  21   3 -11 485.196 214.285   2
  21   3 -10 120.950 131.895   2
  21   3  -9 1164.70 232.317   2
  21   3  -8 945.362 213.698   2
  21   3  -7 4100.33 390.326   2
  21   3  -6 540.103 184.715   2
  21   3  -5 6641.04 485.215   2
  21   3  -4 2035.74 271.684   2
  21   3  -3 836.928 186.353   2
  21   3  -2 1610.58 253.951   2
  21   3  -1 8872.05 560.956   2
  21   3   0 34.7826 107.841   2
  21   3   1 16439.6 791.339   2
  21   3   2 2549.08 315.034   2
  21   3   3 880.658 179.925   1
  21   3   3 708.280 191.884   2
  21   3   4 1787.23 287.932   2
  21   3   4 1466.59 233.102   1
  21   3   5 1738.23 254.527   1
  21   3   5 1649.14 282.000   2
  21   3   6 2872.35 377.602   2
  21   3   7 358.846 167.855   2
  21   5 -11-12.6825 136.584   2
  21   5 -11-154.981 163.671   3
  21   5 -10 1503.89 292.200   2
  21   5  -9 355.024 171.681   2
  21   5  -8 772.262 229.294   2
  21   5  -7 360.710 193.829   2
  21   5  -6 416.219 191.206   2
  21   5  -5 286.449 160.154   2
  21   5  -4 4501.85 446.099   2
  21   5  -3 3647.78 404.728   2
  21   5  -2 6285.59 522.125   2
  21   5  -1 2346.75 333.367   2
  21   5   0 2221.16 322.893   2
  21   5   1 3121.46 385.246   2
  21   5   2 4553.72 453.889   2
  21   5   3 1122.55 249.071   2
  21   5   4 569.384 225.280   2
  22  -4 -11 1137.34 256.801   1
  22  -4 -10 402.037 182.684   1
  22  -4  -9 2204.22 337.867   1
  22  -4  -8 583.035 209.453   1
  22  -4  -7 4492.12 466.170   1
  22  -4  -6 1003.91 223.555   1
  22  -4  -5 284.112 160.117   1
  22  -4  -4 6232.27 536.374   1
  22  -4  -3 3556.55 405.316   1
  22  -4  -2 268.315 160.965   1
  22  -4  -1 988.048 236.514   1
  22  -4   0 3706.93 423.104   1
  22  -4   1 852.834 221.291   1
  22  -4   2 1364.89 274.408   1
  22  -4   3 928.320 240.788   1
  22  -4   4 1252.47 259.909   1
  22  -4   5 1913.12 313.650   1
  22  -4   6 1488.58 276.392   1
  22  -2 -13 1325.57 273.953   1
  22  -2 -12 9.20996 135.368   1
  22  -2 -11-230.562 182.932   1
  22  -2 -10 633.135 200.304   1
  22  -2  -9 1332.98 270.960   1
  22  -2  -8 1635.71 280.514   1
  22  -2  -7 598.880 202.184   1
  22  -2  -6 131.209 136.009   1
  22  -2  -5 1770.01 289.128   1
  22  -2  -4 744.157 196.059   1
  22  -2  -3-49.7672 117.428   1
  22  -2  -2 7339.37 553.365   1
  22  -2  -1 4251.59 268.724   2
  22  -2  -1 4135.15 425.020   1
  22  -2   0 3465.71 387.291   1
  22  -2   0 3810.72 263.270   2
  22  -2   1 8835.31 595.838   1
  22  -2   1 8803.08 424.728   2
  22  -2   2 278.420 96.2486   2
  22  -2   2 295.039 160.095   1
  22  -2   3 769.052 200.511   1
  22  -2   4 3934.52 402.581   1
  22  -2   5 3624.46 378.434   1
  22  -2   6 131.697 110.414   1
  22   0 -13 4871.46 493.844   1
  22   0 -12 10654.8 713.470   1
  22   0 -11 2221.65 329.621   1
  22   0 -10 1156.38 252.255   1
  22   0 -10 1038.86 192.912   2
  22   0  -9-118.799 132.525   1
  22   0  -9 50.0832 93.2924   2
  22   0  -8 9682.03 517.508   2
  22   0  -8 8983.39 635.139   1
  22   0  -7 90.2439 140.332   1
  22   0  -7 256.528 115.710   2
  22   0  -6 1060.73 250.261   1
  22   0  -6 1277.98 192.742   2
  22   0  -5 18.8414 161.593   1
  22   0  -5-35.4626 109.578   2
  22   0  -4 6154.94 387.784   2
  22   0  -4 6771.74 524.162   1
  22   0  -3 734.321 193.339   1
  22   0  -3 367.705 99.1861   2
  22   0  -2 4051.79 403.207   1
  22   0  -2 4213.66 324.557   2
  22   0  -1 1744.18 223.539   2
  22   0  -1 1853.71 299.030   1
  22   0   0 154.834 115.158   2
  22   0   0-0.41196 134.830   1
  22   0   1 268.889 161.881   1
  22   0   1 353.932 131.947   2
  22   0   2 13.4789 112.187   2
  22   0   2-90.1859 99.2365   1
  22   0   3 4562.75 381.544   2
  22   0   3 3647.20 368.016   1
  22   0   4-15.5652 102.124   2
  22   0   4-132.223 116.437   1
  22   0   5 824.890 175.320   1
  22   0   5 817.683 187.063   2
  22   0   6-107.008 110.629   1
  22   2 -12 321.169 183.009   2
  22   2 -11-34.1086 133.956   2
  22   2 -10 915.070 230.142   2
  22   2  -9 1316.90 233.081   2
  22   2  -8 1935.19 273.312   2
  22   2  -7 683.109 173.945   2
  22   2  -6 521.573 164.878   2
  22   2  -5 1303.06 226.434   2
  22   2  -4 940.639 185.326   2
  22   2  -3-214.696 133.895   2
  22   2  -2 6776.18 467.294   2
  22   2  -1 4319.60 419.948   1
  22   2  -1 3472.06 341.805   2
  22   2   0 3113.94 325.193   2
  22   2   0 3623.79 377.673   1
  22   2   1 9243.89 597.108   1
  22   2   1 8801.93 551.012   2
  22   2   2 120.138 124.790   2
  22   2   2 423.340 147.370   1
  22   2   3 591.107 163.615   2
  22   2   3 639.249 169.592   1
  22   2   4 3560.83 380.112   2
  22   2   4 4280.38 395.027   1
  22   2   5 2829.68 328.450   1
  22   2   5 3187.51 370.990   2
  22   2   6-140.091 137.431   2
  22   2   7 1321.74 247.694   2
  22   4 -13 2520.91 356.358   3
  22   4 -12 1514.53 312.309   2
  22   4 -11 1257.70 276.679   2
  22   4 -10 683.985 217.647   2
  22   4  -9 2342.00 333.591   2
  22   4  -8 777.718 231.511   2
  22   4  -7 4586.46 442.103   2
  22   4  -6 917.836 218.921   2
  22   4  -5 577.861 200.481   2
  22   4  -4 5868.96 492.107   2
  22   4  -3 3485.58 384.674   2
  22   4  -2 171.892 141.159   2
  22   4  -1 1463.67 261.979   2
  22   4   0 3835.94 406.938   2
  22   4   1 894.307 233.541   2
  22   4   2 1412.37 269.491   2
  22   4   3 702.112 191.362   2
  22   4   4 1075.99 269.013   2
  22   4   4 1515.18 260.642   1
  22   4   5 2046.15 328.893   2
  22   6  -7 2128.61 351.474   2
  22   6  -6 303.436 159.053   2
  22   6  -5 474.232 179.937   2
  22   6  -4 4518.58 475.943   2
  22   6  -3 7401.65 601.461   2
  22   6  -2 5833.85 542.433   2
  22   6  -1 37.2526 161.633   2
  22   6   0 967.453 244.656   2
  23  -5  -4 1850.58 322.948   1
  23  -5  -3 1393.88 288.863   1
  23  -5  -2 2356.40 360.338   1
  23  -5  -1 3862.30 451.058   1
  23  -5   0 3.27778 192.056   1
  23  -5   1 6390.86 573.835   1
  23  -5   2 6040.27 556.202   1
  23  -3 -10 1116.08 261.818   1
  23  -3  -9 698.584 226.067   1
  23  -3  -8 2703.70 364.987   1
  23  -3  -7 2428.55 362.838   1
  23  -3  -6 186.259 129.014   1
  23  -3  -5 922.845 205.914   1
  23  -3  -4 3792.52 427.055   1
  23  -3  -3 375.819 195.606   1
  23  -3  -2 497.262 191.789   1
  23  -3  -1 2040.73 318.878   1
  23  -3   0 13924.3 800.062   1
  23  -3   1 3876.64 425.191   1
  23  -3   2 7329.78 573.766   1
  23  -3   3 5461.55 497.235   1
  23  -3   4 2540.58 352.456   1
  23  -3   5 1007.90 250.345   1
  23  -3   6 2494.16 330.033   1
  23  -1 -12-6.99035 144.251   1
  23  -1 -11 2065.23 336.001   1
  23  -1 -10 1337.18 276.564   1
  23  -1  -9 3533.80 413.170   1
  23  -1  -8 609.719 208.867   1
  23  -1  -7 1467.89 285.002   1
  23  -1  -6 1318.45 290.238   1
  23  -1  -6 936.039 158.520   2
  23  -1  -5-27.8029 133.480   1
  23  -1  -5-36.3094 72.8178   2
  23  -1  -4 952.509 236.321   1
  23  -1  -4 1172.19 158.250   2
  23  -1  -3 189.049 158.799   1
  23  -1  -3 54.0387 70.1288   2
  23  -1  -2 3756.34 293.883   2
  23  -1  -2 3577.98 396.749   1
  23  -1  -1 1650.06 198.301   2
  23  -1  -1 1412.46 272.884   1
  23  -1   0 5377.48 359.674   2
  23  -1   0 4440.65 437.494   1
  23  -1   1 1484.21 204.148   2
  23  -1   1 1117.90 246.911   1
  23  -1   2 3978.55 333.485   2
  23  -1   2 4579.17 439.643   1
  23  -1   3 1569.03 224.586   2
  23  -1   3 1333.49 252.911   1
  23  -1   4 5133.90 404.126   2
  23  -1   4 4775.71 445.261   1
  23  -1   5-85.1922 147.532   1
  23   1 -11 1962.99 341.321   1
  23   1 -11 1737.07 282.726   2
  23   1 -10 1610.33 302.984   1
  23   1 -10 1040.20 216.333   2
  23   1  -9 3038.64 389.180   1
  23   1  -9 3054.21 331.137   2
  23   1  -8 326.247 148.311   2
  23   1  -8 577.319 222.843   1
  23   1  -7 1201.16 251.068   1
  23   1  -7 1365.23 218.386   2
  23   1  -6 891.698 224.902   1
  23   1  -6 1024.51 192.652   2
  23   1  -5 45.7151 113.281   1
  23   1  -5-40.3981 127.970   2
  23   1  -4 1450.35 213.734   2
  23   1  -4 1495.02 272.398   1
  23   1  -3 92.5846 151.821   1
  23   1  -3-18.8492 88.6212   2
  23   1  -2 4089.10 411.003   1
  23   1  -2 3542.74 326.376   2
  23   1  -1 1324.57 213.060   2
  23   1  -1 1069.77 230.574   1
  23   1   0 5447.38 474.995   1
  23   1   0 5873.54 427.232   2
  23   1   1 1309.14 226.573   2
  23   1   1 1862.42 290.525   1
  23   1   2 5018.66 418.393   2
  23   1   2 3891.18 395.124   1
  23   1   3 1329.51 230.708   1
  23   1   3 1389.40 235.135   2
  23   1   4 4772.25 430.823   2
  23   1   4 5094.05 442.630   1
  23   1   5-30.3070 95.2019   2
  23   1   5 39.1301 143.360   1
  23   1   6 1980.58 295.234   2
  23   1   7 161.531 104.177   2
  23   3 -13 936.673 256.228   2
  23   3 -12 1195.54 253.561   2
  23   3 -11 1725.09 299.645   2
  23   3 -10 1601.07 286.707   2
  23   3  -9 804.576 214.588   2
  23   3  -8 2790.69 347.169   2
  23   3  -7 2357.66 324.104   2
  23   3  -6 73.6816 120.484   2
  23   3  -5 984.427 225.117   2
  23   3  -4 3198.91 354.958   2
  23   3  -3 266.916 156.785   2
  23   3  -2 189.726 120.887   2
  23   3  -1 1939.42 273.425   2
  23   3   0 12486.5 711.382   2
  23   3   1 2953.62 347.823   2
  23   3   1 2934.46 357.603   1
  23   3   2 6773.31 524.035   1
  23   3   2 6697.24 536.105   2
  23   3   3 4519.73 456.872   2
  23   3   3 5254.38 452.579   1
  23   3   4 3714.83 414.573   2
  23   3   4 3365.66 367.871   1
  23   3   5 1111.48 233.369   2
  23   5  -9 581.672 213.633   2
  23   5  -8 958.761 244.163   2
  23   5  -7 2759.11 373.544   2
  23   5  -6 563.492 192.289   2
  23   5  -5 689.980 203.055   2
  23   5  -4 1303.38 265.825   2
  23   5  -3 1406.08 272.026   2
  23   5  -2 2204.92 333.555   2
  23   5  -1 3782.70 430.241   2
  23   5   0-296.892 198.480   2
  23   5   1 4693.27 481.027   2
  23   5   2 6842.80 586.062   2
  24  -4  -4 152.781 176.090   1
  24  -4  -3 5468.91 530.538   1
  24  -4  -2 466.546 210.802   1
  24  -4  -1 1581.65 313.663   1
  24  -4   0 1808.35 339.832   1
  24  -4   1 5659.25 531.648   1
  24  -4   2 1894.96 322.862   1
  24  -4   3 1545.70 347.295   1
  24  -4   4 3663.31 427.623   1
  24  -2  -9 2280.88 353.701   1
  24  -2  -8 1187.75 268.074   1
  24  -2  -7 1872.27 332.419   1
  24  -2  -6 1346.14 269.496   1
  24  -2  -5 279.754 165.784   1
  24  -2  -4 543.074 192.283   1
  24  -2  -3 3144.36 391.098   1
  24  -2  -2 664.555 222.497   1
  24  -2  -1 490.224 174.646   1
  24  -2   0 3232.37 400.685   1
  24  -2   1 5205.98 491.339   1
  24  -2   2 1309.43 269.590   1
  24  -2   3 6312.74 532.653   1
  24  -2   4 1511.78 276.359   1
  24  -2   5 1835.80 294.509   1
  24   0 -10 413.244 189.267   1
  24   0  -9 342.129 160.926   1
  24   0  -8 4258.62 465.511   1
  24   0  -7 422.115 135.909   2
  24   0  -7-8.65598 146.477   1
  24   0  -6 1562.25 210.513   2
  24   0  -6 1291.23 271.723   1
  24   0  -5 35.4801 143.090   1
  24   0  -5-43.8721 122.446   2
  24   0  -4 427.057 201.829   1
  24   0  -4 336.424 104.202   2
  24   0  -3 2158.54 336.768   1
  24   0  -3 2152.39 236.141   2
  24   0  -2 2342.16 252.940   2
  24   0  -2 1804.36 302.388   1
  24   0  -1 1223.30 207.023   2
  24   0  -1 1248.21 261.060   1
  24   0   0-91.0713 158.717   1
  24   0   0 217.206 112.172   2
  24   0   1-54.4270 94.9432   2
  24   0   1 42.2924 156.565   1
  24   0   2 241.191 156.710   2
  24   0   2 509.286 201.471   1
  24   0   3 113.641 141.155   2
  24   0   3 0.90213 115.124   1
  24   0   4 101.550 104.080   1
  24   0   4 170.093 130.264   2
  24   0   5 265.749 116.143   2
  24   0   5 76.5821 121.798   1
  24   2 -12-106.634 135.138   2
  24   2 -11-108.690 138.879   2
  24   2 -10 324.139 159.772   2
  24   2  -9 2084.00 289.580   2
  24   2  -8 1907.14 278.739   2
  24   2  -7 1990.13 282.995   2
  24   2  -6 1326.81 229.423   2
  24   2  -5 358.192 152.056   2
  24   2  -4 713.268 200.382   1
  24   2  -4 513.917 161.897   2
  24   2  -3 3345.57 395.338   1
  24   2  -3 2373.63 291.853   2
  24   2  -2 777.979 183.623   2
  24   2  -2 1225.34 247.876   1
  24   2  -1 232.894 114.753   2
  24   2  -1 186.042 142.923   1
  24   2   0 3433.84 354.798   2
  24   2   0 3439.52 391.863   1
  24   2   1 4913.76 463.222   1
  24   2   1 5321.08 451.399   2
  24   2   2 1262.93 233.995   2
  24   2   2 1184.89 234.296   1
  24   2   3 6297.82 511.423   2
  24   2   3 6965.42 538.650   1
  24   2   4 1374.46 248.762   1
  24   2   4 1749.52 279.614   2
  24   2   5 1692.85 290.295   2
  24   4 -10 47.9033 149.153   2
  24   4  -9 1533.67 299.187   2
  24   4  -8 2024.69 324.521   2
  24   4  -7 1087.07 250.738   2
  24   4  -6 3868.87 413.417   2
  24   4  -5 2096.89 325.541   2
  24   4  -4-139.801 166.117   2
  24   4  -3 4623.81 458.327   2
  24   4  -2-2.36197 157.571   2
  24   4  -1 1446.64 268.563   2
  24   4   0 1260.64 268.233   2
  24   4   1 4723.67 486.075   2
  24   4   2 2293.60 354.674   2
  24   4   3 1021.60 246.706   2
  24   4   3 1230.39 235.967   1
  25  -3  -3 266.750 188.263   1
  25  -3  -2 2009.51 335.677   1
  25  -3  -1 334.539 179.539   1
  25  -3   0 3549.08 432.868   1
  25  -3   1 3706.16 440.337   1
  25  -3   2 502.996 194.864   1
  25  -3   3 2646.67 363.547   1
  25  -3   4 234.954 162.060   1
  25  -1  -7 7101.03 592.096   1
  25  -1  -6 877.972 240.063   1
  25  -1  -5 255.273 129.951   1
  25  -1  -4 1222.87 266.514   1
  25  -1  -3 947.475 260.938   1
  25  -1  -2 934.213 234.466   1
  25  -1  -1 50.5876 169.020   1
  25  -1   0 500.745 176.998   1
  25  -1   1 909.596 224.722   1
  25  -1   2 6851.21 564.349   1
  25  -1   3 3299.37 395.929   1
  25  -1   4 2292.60 327.563   1
  25   1  -8 5565.08 448.014   2
  25   1  -7 6971.01 592.968   1
  25   1  -7 7678.53 516.336   2
  25   1  -6 624.537 225.306   1
  25   1  -6 708.283 161.375   2
  25   1  -5 329.409 202.986   1
  25   1  -5 137.664 100.167   2
  25   1  -4 1294.04 278.594   1
  25   1  -4 764.441 156.140   2
  25   1  -3 1242.68 288.232   1
  25   1  -3 527.410 134.309   2
  25   1  -2 938.154 177.765   2
  25   1  -2 858.492 241.064   1
  25   1  -1 86.2119 106.970   2
  25   1  -1 72.1453 138.813   1
  25   1   0 770.448 194.762   2
  25   1   0 768.533 219.859   1
  25   1   1 424.742 167.387   2
  25   1   1 1217.03 267.460   1
  25   1   2 6497.65 536.285   1
  25   1   2 7882.35 543.768   2
  25   1   3 2964.32 350.403   2
  25   1   3 3345.74 387.173   1
  25   1   4 1813.78 286.691   2
  25   1   4 1961.96 292.177   1
  25   1   5 4084.77 425.590   2
  25   3 -11 396.340 191.349   2
  25   3 -10 2166.05 325.765   2
  25   3  -9 2914.41 371.506   2
  25   3  -8 2165.29 315.754   2
  25   3  -7 256.647 146.073   2
  25   3  -6 340.413 154.173   2
  25   3  -5 3065.76 370.613   2
  25   3  -4 2390.26 318.767   2
  25   3  -3 770.928 215.218   2
  25   3  -2 1693.63 266.748   2
  25   3  -1 446.657 195.648   1
  25   3  -1 323.213 132.201   2
  25   3   0 2478.49 342.402   2
  25   3   0 2868.26 372.568   1
  25   3   1 4404.58 448.603   1
  25   3   1 3762.91 407.438   2
  25   3   2 375.373 158.914   2
  25   3   2 624.334 201.009   1
  25   3   3 2743.31 364.105   2
  25   3   3 2031.68 311.856   1
  25   5  -5 5127.95 511.407   2
  25   5  -4-84.1755 156.499   2
  25   5  -3 291.958 163.584   2
  26   0  -4 154.835 157.975   1
  26   0  -3 59.1911 140.752   1
  26   0  -2 373.289 164.294   1
  26   0  -1 1157.60 246.546   1
  26   0   0 2433.48 356.299   1
  26   0   1-46.4819 118.481   1
  26   0   2 340.031 172.951   1
  26   0   3 3578.20 412.197   1
  26   2  -8 105.429 136.836   2
  26   2  -7 369.745 161.336   2
  26   2  -6 729.042 184.222   2
  26   2  -5 2338.96 308.236   2
  26   2  -4 407.802 136.265   2
  26   2  -3 4138.99 409.243   2
  26   2  -2 10572.2 725.595   1
  26   2  -2 12337.8 692.761   2
  26   2  -1 1065.80 218.789   2
  26   2  -1 1717.20 304.921   1
  26   2   0 1044.94 229.072   2
  26   2   0 1182.57 263.652   1
  26   2   1 751.157 188.986   2
  26   2   1 1046.09 244.852   1
  26   2   2 138.406 115.963   2
  26   2   2 61.3399 113.561   1
  26   2   3 486.080 188.143   1
  26   2   3 116.838 126.625   2
  26   4  -8 747.816 199.384   2
  26   4  -7 290.877 189.267   2
  26   4  -6 338.520 172.918   2
  26   4  -5 2320.98 345.831   2
  26   4  -4 548.327 196.683   2
  26   4  -3 308.247 173.234   2
  26   4  -2 2375.19 355.053   2
  26   4  -1 943.937 238.175   2
  26   4   0-58.8952 138.537   2
  27   3  -7 1514.76 277.981   2
  27   3  -6 436.165 183.074   2
  27   3  -5 197.677 161.301   2
  27   3  -4 5186.54 477.421   2
  27   3  -3 2465.24 347.223   2
  27   3  -2 533.348 182.892   2
  27   3  -1 2942.10 363.613   2
  27   3   0 1572.19 278.725   2
   0   0   0    0.00    0.00   0
TITL Form_J_2 in C2
REM C2 (#5 in standard setting)
CELL 0.71073  21.375765   9.278106  13.972204  90.0000 102.6537  90.0000
ZERR   12.00   0.000646   0.000263   0.000482   0.0000   0.0032   0.0000
LATT -7
SYMM -x, y,-z
SFAC C H N O
UNIT 132.00 120.00 12.00 12.00
TREF
HKLF 4
END
;
_shelx_hkl_checksum     89297
_shelx_res_file
;
TITL form_j_2 in C 2
CELL  0.71073  21.3758   9.2781  13.9722   90.000  102.654   90.000
ZERR    4.000   0.0006   0.0003   0.0005    0.000    0.003    0.000
LATT  -7
SYMM  - X,   Y, - Z
SFAC  C    H    N    O    F
UNIT  104  128  28   16   4
MERG   2
DFIX 0.88 N19 H19 N25 H25
DFIX 0.84 O36 H36 O37 H37a O37 H37b O38 H38a O38 H38b
DFIX 1.43 H37a H37b H38a H38b
SHEL 999 0.81
FMAP   2
PLAN   25
SIZE     0.18   0.26   0.34
OMIT    -1   3   5
OMIT   -1  -3   5
ACTA
BOND   $H
HTAB
CONF
L.S.  10
TEMP  -100
EQIV $1 -x+1, y+1, -z+2
EQIV $2 -x+1, y, -z+2
EQIV $3 x, y-1, z
HTAB N19 O38
HTAB N25 O36_$1
HTAB O36 O37
HTAB O37 N5
HTAB O37 N27_$2
HTAB O38 N23_$3
HTAB O38 O37
WGHT    0.044800    1.488200
FVAR       3.57460
MOLE 1
N1    3    0.317641    0.862891    0.594955    11.00000    0.02002    0.02771 =
         0.01807    0.00212    0.00068    0.00503
C2    1    0.252025    0.898590    0.581580    11.00000    0.02216    0.03589 =
         0.02121    0.00306    0.00143    0.00686
C3    1    0.225062    0.865685    0.666391    11.00000    0.02069    0.02234 =
         0.02771    0.00077    0.00362    0.00216
C4    1    0.264859    0.811085    0.751887    11.00000    0.02279    0.01721 =
         0.02458    0.00045    0.00234   -0.00059
N5    3    0.329336    0.780726    0.757316    11.00000    0.01920    0.02112 =
         0.01932    0.00032    0.00050    0.00227
C6    1    0.352681    0.804920    0.681332    11.00000    0.02028    0.01681 =
         0.01795   -0.00059    0.00000    0.00088
C7    1    0.160885    0.888508    0.667894    11.00000    0.02062    0.03232 =
         0.03506    0.00594    0.00085    0.00403
C8    1    0.136336    0.863404    0.748106    11.00000    0.02126    0.04262 =
         0.04644    0.00939    0.01418    0.00625
AFIX  43
H8    2    0.092191    0.879644    0.746128    11.00000   -1.20000
AFIX   0
C9    1    0.177020    0.813531    0.833076    11.00000    0.03227    0.03903 =
         0.03757    0.00697    0.01602   -0.00054
AFIX  43
H9    2    0.160914    0.798331    0.890472    11.00000   -1.20000
AFIX   0
C10   1    0.240249    0.786069    0.834750    11.00000    0.02525    0.02658 =
         0.02778    0.00463    0.00511    0.00235
AFIX  43
H10   2    0.267439    0.749752    0.892792    11.00000   -1.20000
AFIX   0
C11   1    0.347839    0.896465    0.514901    11.00000    0.02176    0.04030 =
         0.02085    0.00854    0.00151    0.01196
C12   1    0.352689    0.789723    0.447346    11.00000    0.03124    0.05493 =
         0.02212   -0.00005    0.00161    0.01620
AFIX  43
H12   2    0.334318    0.697288    0.451355    11.00000   -1.20000
AFIX   0
C13   1    0.385045    0.820992    0.373594    11.00000    0.04077    0.08785 =
         0.02765    0.00613    0.00845    0.02562
AFIX  43
H13   2    0.389149    0.749197    0.326881    11.00000   -1.20000
AFIX   0
C14   1    0.411147    0.955708    0.368084    11.00000    0.04072    0.11648 =
         0.03882    0.02801    0.02101    0.02174
AFIX  43
H14   2    0.433484    0.975987    0.317865    11.00000   -1.20000
AFIX   0
C15   1    0.405120    1.060940    0.434656    11.00000    0.04261    0.07322 =
         0.05230    0.03506    0.01150    0.00173
AFIX  43
H15   2    0.422852    1.153819    0.429713    11.00000   -1.20000
AFIX   0
C16   1    0.373246    1.032258    0.509137    11.00000    0.03582    0.04783 =
         0.03328    0.01538    0.00405    0.00572
AFIX  43
H16   2    0.368991    1.104751    0.555306    11.00000   -1.20000
AFIX   0
O17   4    0.224608    0.954136    0.505896    11.00000    0.02695    0.07469 =
         0.02975    0.02010    0.00266    0.02139
C18   1    0.420528    0.755701    0.682108    11.00000    0.01824    0.02421 =
         0.01745    0.00010    0.00006    0.00025
AFIX  13
H18   2    0.436440    0.809096    0.629986    11.00000   -1.20000
AFIX   0
N19   3    0.464066    0.781811    0.776072    11.00000    0.01879    0.02010 =
         0.02008    0.00104   -0.00446    0.00184
H19   2    0.481297    0.708877    0.812672    11.00000    0.02121
C20   1    0.481109    0.916963    0.805752    11.00000    0.01679    0.02220 =
         0.02113    0.00012    0.00475    0.00051
N21   3    0.450093    1.027611    0.752903    11.00000    0.02384    0.02410 =
         0.02499    0.00345    0.00157    0.00303
C22   1    0.467613    1.161313    0.781860    11.00000    0.02698    0.02332 =
         0.03131    0.00593    0.00428    0.00243
AFIX  43
H22   2    0.444699    1.235786    0.742441    11.00000   -1.20000
AFIX   0
N23   3    0.512554    1.206012    0.857990    11.00000    0.02833    0.02073 =
         0.03422    0.00215    0.00666   -0.00031
C24   1    0.541916    1.092921    0.909696    11.00000    0.01895    0.02491 =
         0.02172   -0.00226    0.00632   -0.00244
N25   3    0.589549    1.096372    0.992285    11.00000    0.02336    0.02198 =
         0.02686   -0.00503    0.00480   -0.00428
H25   2    0.609619    1.173960    1.017412    11.00000    0.04259
C26   1    0.603773    0.956487    1.016947    11.00000    0.02116    0.02687 =
         0.02500   -0.00048    0.00014   -0.00263
AFIX  43
H26   2    0.635836    0.928886    1.072373    11.00000   -1.20000
AFIX   0
N27   3    0.569114    0.862815    0.957103    11.00000    0.01947    0.02331 =
         0.02416    0.00097    0.00243   -0.00046
C28   1    0.529527    0.949172    0.888992    11.00000    0.01627    0.02177 =
         0.02066    0.00203    0.00557   -0.00089
F29   5    0.120463    0.936513    0.585825    11.00000    0.02247    0.06610 =
         0.04407    0.02229    0.00205    0.01159
C30   1    0.418848    0.594154    0.658412    11.00000    0.02040    0.02329 =
         0.02333   -0.00369   -0.00136    0.00232
AFIX  23
H30A  2    0.411863    0.539159    0.715889    11.00000   -1.20000
H30B  2    0.382378    0.574220    0.602812    11.00000   -1.20000
AFIX   0
C31   1    0.480616    0.543393    0.632184    11.00000    0.03693    0.03875 =
         0.03942   -0.00493    0.01166    0.01121
AFIX 137
H31A  2    0.516365    0.555664    0.688948    11.00000   -1.50000
H31B  2    0.488659    0.600404    0.577068    11.00000   -1.50000
H31C  2    0.476640    0.441392    0.613630    11.00000   -1.50000
AFIX   0
MOLE 2
C32   1    0.283317    0.319868    0.842741    11.00000    0.02913    0.02757 =
         0.03884    0.00490   -0.00543    0.00071
C33   1    0.270589    0.162109    0.825648    11.00000    0.05668    0.03544 =
         0.10363    0.00404   -0.02607   -0.00924
AFIX 137
H33A  2    0.264131    0.117134    0.886211    11.00000   -1.50000
H33B  2    0.307278    0.117006    0.805959    11.00000   -1.50000
H33C  2    0.232032    0.149002    0.773595    11.00000   -1.50000
AFIX   0
C34   1    0.231564    0.389107    0.886105    11.00000    0.04967    0.07085 =
         0.05125    0.00798    0.01326    0.00323
AFIX 137
H34A  2    0.244471    0.487455    0.907263    11.00000   -1.50000
H34B  2    0.225445    0.332622    0.942614    11.00000   -1.50000
H34C  2    0.191315    0.392012    0.836477    11.00000   -1.50000
AFIX   0
C35   1    0.289840    0.398195    0.751202    11.00000    0.04121    0.05598 =
         0.03872    0.00134    0.00365   -0.00583
AFIX 137
H35A  2    0.322632    0.350882    0.722993    11.00000   -1.50000
H35B  2    0.302433    0.498337    0.767430    11.00000   -1.50000
H35C  2    0.248708    0.396409    0.703531    11.00000   -1.50000
AFIX   0
O36   4    0.343204    0.328032    0.914508    11.00000    0.03828    0.02357 =
         0.05247    0.00612   -0.01508   -0.00128
H36   2    0.353490    0.413795    0.919797    11.00000    0.06265
MOLE 3
O37   4    0.385963    0.607315    0.930730    11.00000    0.05174    0.02667 =
         0.02839    0.00121   -0.01058   -0.00381
H37A  2    0.369580    0.665077    0.884299    11.00000    0.04431
H37B  2    0.402078    0.665027    0.981842    11.00000    0.06770
MOLE 4
O38   4    0.507570    0.515268    0.887712    11.00000    0.04530    0.02329 =
         0.03705    0.00098    0.00317    0.00309
H38A  2    0.512636    0.424297    0.876884    11.00000    0.04011
H38B  2    0.472841    0.522735    0.911019    11.00000    0.06420
HKLF 4
REM  form_j_2 in C 2
REM R1 =  0.0388 for    4751 Fo > 4sig(Fo)  and  0.0429 for all    5111 data
REM    375 parameters refined using     10 restraints
END
WGHT      0.0449      1.4888
REM Instructions for potential hydrogen bonds
HTAB N19 O38
HTAB N25 O36_$1
HTAB C35 N5
HTAB O36 O37
HTAB O37 N5
HTAB O37 N27_$2
HTAB O38 N23_$3
HTAB O38 O37
REM Highest difference peak  0.271,  deepest hole -0.177,  1-sigma level  0.039
Q1    1   0.2419  0.1909  0.8799  11.00000  0.05    0.27
Q2    1   0.3032  0.2394  0.7449  11.00000  0.05    0.24
Q3    1   0.2528  0.4427  0.8102  11.00000  0.05    0.22
Q4    1   0.4929  0.8476  0.7520  11.00000  0.05    0.17
Q5    1   0.5273  0.9278  0.8335  11.00000  0.05    0.16
Q6    1   0.2510  0.5904  0.6710  11.00000  0.05    0.16
Q7    1   0.3491  0.8514  0.7342  11.00000  0.05    0.16
Q8    1   0.2913  0.5173  1.0418  11.00000  0.05    0.15
Q9    1   0.3692  0.4375  0.5483  11.00000  0.05    0.15
Q10   1   0.2019  0.7426  0.8219  11.00000  0.05    0.14
Q11   1   0.4221  1.1856  0.4523  11.00000  0.05    0.14
Q12   1   0.3310  0.0028  0.7812  11.00000  0.05    0.14
Q13   1   0.2710  0.0798  0.8821  11.00000  0.05    0.14
Q14   1   0.2370  0.4504  0.6215  11.00000  0.05    0.14
Q15   1   0.5092  1.2849  0.9052  11.00000  0.05    0.14
Q16   1   0.4398  0.7889  0.5033  11.00000  0.05    0.13
Q17   1   0.3200  0.7051  0.7950  11.00000  0.05    0.13
Q18   1   0.0740  0.8395  0.7002  11.00000  0.05    0.13
Q19   1   0.4586  0.9300  0.2470  11.00000  0.05    0.13
Q20   1   0.4394  0.9603  0.8210  11.00000  0.05    0.13
Q21   1   0.1342  0.8184  0.4907  11.00000  0.05    0.13
Q22   1   0.3981  0.3565  0.6126  11.00000  0.05    0.13
Q23   1   0.2979  0.6409  0.4240  11.00000  0.05    0.13
Q24   1   0.2496  0.0183  0.9584  11.00000  0.05    0.12
Q25   1   0.1200  0.5092  0.8175  11.00000  0.05    0.12
;
_shelx_res_checksum     77466
_shelxl_version_number     2014/6
