# Supplementary material for: Crystal structure of idelalisib tert-butanol monosolvate dihydrate
Source: Acta Crystallogr E Crystallogr Commun. 2019 Feb 28;75(Pt 3):414–7. doi: 10.1107/S2056989019002743 (PMC6399699; doi:10.1107/S2056989019002743)
Supplement: Supplementary file 2 [file e-75-00414-Isup2.hkl]

data_I                                                                          
_shelx_title ' form_j_2 in C 2'                                                 
_shelx_refln_list_code          4                                               
_shelx_F_calc_maximum      272.18                                               
_exptl_crystal_F_000      1112.00                                               
_reflns_d_resolution_high  0.8102                                               
                                                                                
loop_                                                                           
 _space_group_symop_operation_xyz                                               
 'x, y, z'                                                                      
 '-x, y, -z'                                                                    
 'x+1/2, y+1/2, z'                                                              
 '-x+1/2, y+1/2, -z'                                                            
                                                                                
_cell_length_a    21.3758                                                       
_cell_length_b     9.2781                                                       
_cell_length_c    13.9722                                                       
_cell_angle_alpha  90.000                                                       
_cell_angle_beta  102.654                                                       
_cell_angle_gamma  90.000                                                       
                                                                                
_shelx_F_squared_multiplier     1.000                                           
                                                                                
loop_                                                                           
 _refln_index_h                                                                 
 _refln_index_k                                                                 
 _refln_index_l                                                                 
 _refln_F_squared_calc                                                          
 _refln_F_squared_meas                                                          
 _refln_F_squared_sigma                                                         
 _refln_observed_status                                                         
   6 -10   0        190.39        221.11        28.88 o                         
   8 -10   0        309.02        250.74        30.60 o                         
  10 -10   0        122.55        168.01        26.73 o                         
   1  -9   0         92.55        107.22         9.36 o                         
   5  -9   0        104.86         83.31        10.11 o                         
   7  -9   0        141.00        107.68        19.42 o                         
   9  -9   0        418.32        440.82        38.06 o                         
  11  -9   0       1096.24       1065.36        61.38 o                         
  13  -9   0         77.55         66.77        17.80 o                         
  15  -9   0         10.20          6.57        12.21 o                         
   0  -8   0        466.17        523.85        18.70 o                         
   2  -8   0         48.59         40.52         6.69 o                         
   4  -8   0        770.30        802.36        45.68 o                         
   6  -8   0        579.13        535.64        23.39 o                         
   8  -8   0        528.66        575.02        25.65 o                         
  10  -8   0        802.22        854.72        50.90 o                         
  12  -8   0        113.37        139.61        22.25 o                         
  14  -8   0        152.53        150.09        23.91 o                         
  16  -8   0        175.67        194.16        27.78 o                         
   1  -7   0       1041.21       1073.90        19.58 o                         
   3  -7   0        554.06        486.23        18.91 o                         
   5  -7   0        229.25        219.84        22.51 o                         
   7  -7   0       1309.74       1199.96        35.23 o                         
   9  -7   0         92.96        114.83        11.70 o                         
  11  -7   0         74.21         65.83        15.76 o                         
  13  -7   0        141.51        153.84        22.65 o                         
  15  -7   0        175.74        165.23        23.47 o                         
  17  -7   0        484.47        498.75        42.16 o                         
  19  -7   0         56.42         64.97        17.49 o                         
   0  -6   0        481.75        533.30        15.03 o                         
   2  -6   0        794.26        791.76        18.01 o                         
   4  -6   0       1206.41       1184.84        23.25 o                         
   6  -6   0       1373.97       1367.41        53.77 o                         
   8  -6   0         68.09         70.54         9.00 o                         
  10  -6   0        239.56        242.45        15.95 o                         
  12  -6   0        156.88        180.73        21.95 o                         
  14  -6   0        705.21        787.57        47.14 o                         
  16  -6   0        588.37        544.61        41.13 o                         
  18  -6   0        233.61        247.40        29.04 o                         
  20  -6   0         38.95         40.37        15.37 o                         
   1  -5   0       1933.96       1897.77        33.82 o                         
   3  -5   0        811.26        785.62        19.17 o                         
   5  -5   0       2287.70       2352.37        38.38 o                         
   7  -5   0        648.56        682.28        17.40 o                         
   9  -5   0         86.48        131.57         8.48 o                         
  11  -5   0        619.90        657.69        25.87 o                         
  13  -5   0        478.07        501.69        34.18 o                         
  15  -5   0        655.06        679.34        43.04 o                         
  17  -5   0       1233.19       1235.89        61.53 o                         
  19  -5   0         36.86         43.72        14.41 o                         
  21  -5   0        169.63        188.33        26.53 o                         
  23  -5   0          1.00          0.26        15.03 o                         
   0  -4   0      10049.45      10306.00        97.10 o                         
   2  -4   0       5121.81       4769.42        51.09 o                         
   4  -4   0       3657.45       3945.30        62.07 o                         
   6  -4   0        879.94       1005.11        19.72 o                         
   8  -4   0       1250.93       1295.85        25.45 o                         
  10  -4   0        915.30        989.48        33.65 o                         
  12  -4   0        424.06        404.27        20.01 o                         
  14  -4   0         13.08         16.50         8.26 o                         
  16  -4   0         85.06        106.47        16.84 o                         
  18  -4   0          0.33          6.30         9.14 o                         
  20  -4   0         81.67         79.41        17.79 o                         
  22  -4   0        315.64        290.11        33.11 o                         
  24  -4   0         83.60        141.52        26.60 o                         
   1  -3   0       2556.93       2337.13        82.40 o                         
   3  -3   0      10112.13       9568.38        88.99 o                         
   5  -3   0       4047.94       3943.45        66.71 o                         
   7  -3   0        726.86        718.51        65.41 o                         
   9  -3   0        764.24        717.82        16.20 o                         
  11  -3   0       2255.43       2285.61        54.98 o                         
  13  -3   0        253.22        219.06         8.48 o                         
  15  -3   0         47.99         59.73         5.92 o                         
  17  -3   0        179.72        157.12        13.48 o                         
  19  -3   0        512.50        504.17        18.57 o                         
  21  -3   0          7.09         10.31         8.88 o                         
  23  -3   0       1116.08       1089.73        62.61 o                         
   0  -2   0      44225.66      42482.83       530.57 o                         
   2  -2   0      50047.59      46038.85       382.87 o                         
   4  -2   0         70.26         95.73         6.18 o                         
   6  -2   0       4841.79       5042.60        67.99 o                         
   8  -2   0       1783.42       1993.43        53.92 o                         
  10  -2   0       6875.20       6890.71       134.75 o                         
  12  -2   0       1180.62       1301.41        23.65 o                         
  14  -2   0        263.14        301.55        11.43 o                         
  16  -2   0         50.66         41.70         5.83 o                         
  18  -2   0        189.26        166.70        11.56 o                         
  20  -2   0        133.80        136.18        11.53 o                         
  22  -2   0        256.45        290.24        17.04 o                         
  24  -2   0        306.44        252.97        31.36 o                         
   1  -1   0       8663.13       8362.91       126.79 o                         
   5  -1   0       9645.36       9347.52       152.15 o                         
   7  -1   0       2876.10       2711.35        60.65 o                         
   9  -1   0       5730.84       5954.19       115.43 o                         
  11  -1   0        645.48        645.74        18.58 o                         
  13  -1   0        526.88        527.16        23.17 o                         
  15  -1   0        822.49        825.52        21.09 o                         
  17  -1   0        435.55        457.97        19.57 o                         
  19  -1   0        405.42        404.66        19.59 o                         
  21  -1   0        719.29        759.32        28.90 o                         
  23  -1   0        378.36        394.59        36.66 o                         
  25  -1   0         45.43         39.19        13.85 o                         
   6   0   0        498.70        551.75        20.14 o                         
   8   0   0      10596.03      10379.84       238.70 o                         
  10   0   0        600.59        742.77        20.53 o                         
  12   0   0        702.59        885.97        41.77 o                         
  14   0   0        188.41        236.06        11.06 o                         
  16   0   0       1636.12       1588.64        32.13 o                         
  18   0   0          7.87         14.50         6.15 o                         
  20   0   0        729.34        677.82        27.45 o                         
  22   0   0         22.26          6.52         6.85 o                         
  24   0   0          1.12          7.01        12.06 o                         
   1   1   0       8667.49       8246.77       125.74 o                         
   3   1   0       2247.75       2426.59        30.84 o                         
   5   1   0       9647.56       9235.34       116.98 o                         
   7   1   0       2879.87       2743.20        44.49 o                         
   9   1   0       5727.34       5869.76       104.59 o                         
  11   1   0        643.56        625.42        19.43 o                         
  13   1   0        528.18        527.43        19.09 o                         
  15   1   0        822.72        831.54        58.61 o                         
  17   1   0        435.07        419.90        28.29 o                         
  19   1   0        405.43        389.82        20.96 o                         
  21   1   0        719.57        750.28        30.85 o                         
  23   1   0        378.29        445.37        24.86 o                         
  25   1   0         45.82         60.23        11.41 o                         
   0   2   0      44202.12      42249.54       432.63 o                         
   2   2   0      50043.03      46246.57       401.69 o                         
   4   2   0         69.98         87.56         4.23 o                         
   6   2   0       4843.99       4976.91        58.44 o                         
   8   2   0       1782.21       1956.66        28.43 o                         
  10   2   0       6876.45       6931.48        80.22 o                         
  12   2   0       1182.73       1274.23        36.93 o                         
  14   2   0        262.69        284.13        15.68 o                         
  16   2   0         51.12         37.54         6.56 o                         
  18   2   0        188.42        163.65        13.04 o                         
  20   2   0        133.00        157.07        19.64 o                         
  22   2   0        256.87        262.18        19.95 o                         
  24   2   0        306.71        268.94        20.58 o                         
   1   3   0       2558.00       2479.74        26.71 o                         
   3   3   0      10112.16       9791.18        92.19 o                         
   5   3   0       4047.30       3901.40        38.91 o                         
   7   3   0        726.77        797.69        17.63 o                         
   9   3   0        766.83        746.30        19.42 o                         
  11   3   0       2256.67       2286.05        36.18 o                         
  13   3   0        252.72        216.54        10.57 o                         
  15   3   0         48.18         54.62         7.47 o                         
  17   3   0        180.55        150.64        12.65 o                         
  19   3   0        513.74        498.21        63.60 o                         
  21   3   0          7.01          2.72         8.44 o                         
  23   3   0       1113.68        977.21        55.67 o                         
   0   4   0      10050.86      10349.84       123.50 o                         
   2   4   0       5118.56       4870.59        47.54 o                         
   4   4   0       3650.73       3975.09        77.47 o                         
   6   4   0        878.67        976.77        34.87 o                         
   8   4   0       1250.40       1343.25        25.06 o                         
  10   4   0        915.93        953.57        20.09 o                         
  12   4   0        424.15        392.00        13.61 o                         
  14   4   0         13.12         12.46         4.30 o                         
  16   4   0         85.72         99.91        10.14 o                         
  18   4   0          0.35         17.99         5.98 o                         
  20   4   0         81.40        123.12        19.87 o                         
  22   4   0        316.67        300.21        31.85 o                         
  24   4   0         83.84         98.66        20.99 o                         
   1   5   0       1931.70       1916.47        31.17 o                         
   3   5   0        810.69        789.42        18.22 o                         
   5   5   0       2287.44       2312.67        35.75 o                         
   7   5   0        649.22        663.68        27.11 o                         
   9   5   0         85.87        122.58        13.98 o                         
  11   5   0        618.91        608.29        15.74 o                         
  13   5   0        479.59        518.10        18.35 o                         
  15   5   0        654.25        692.72        32.46 o                         
  17   5   0       1234.64       1259.34        35.53 o                         
  19   5   0         37.12         62.64        17.09 o                         
  21   5   0        168.59        173.83        25.27 o                         
  23   5   0          0.98        -15.53        15.53 o                         
   0   6   0        480.97        551.11        30.50 o                         
   2   6   0        796.04        841.39        25.74 o                         
   4   6   0       1206.86       1190.63        21.90 o                         
   6   6   0       1374.86       1401.23        24.16 o                         
   8   6   0         68.27         55.48         8.40 o                         
  10   6   0        239.22        208.52        22.10 o                         
  12   6   0        158.45        170.19        15.57 o                         
  14   6   0        706.30        760.98        21.75 o                         
  16   6   0        587.73        540.93        40.63 o                         
  18   6   0        234.00        253.61        29.15 o                         
  20   6   0         39.40         20.06        12.59 o                         
   1   7   0       1042.96       1050.03        23.99 o                         
   3   7   0        554.83        498.21        18.08 o                         
   5   7   0        228.81        221.41        11.05 o                         
   7   7   0       1310.92       1155.08        29.10 o                         
   9   7   0         92.76        101.77        16.93 o                         
  11   7   0         74.91         56.41        14.90 o                         
  13   7   0        140.98        159.71        22.93 o                         
  15   7   0        176.29        207.88        26.50 o                         
  17   7   0        484.20        475.32        41.19 o                         
  19   7   0         56.62         54.90        16.79 o                         
   0   8   0        465.37        446.79        29.57 o                         
   2   8   0         48.20         43.78        18.45 o                         
   4   8   0        771.69        775.17        26.60 o                         
   6   8   0        579.46        496.23        35.33 o                         
   8   8   0        527.88        544.77        20.02 o                         
  10   8   0        801.26        735.64        46.80 o                         
  12   8   0        113.52         96.31        19.14 o                         
  14   8   0        152.80        148.80        23.77 o                         
  16   8   0        175.47        158.17        25.19 o                         
   1   9   0         92.38         77.91         9.74 o                         
   3   9   0        197.20        162.05        19.09 o                         
   5   9   0        104.98         77.99        20.15 o                         
   7   9   0        141.31        116.85        19.56 o                         
   9   9   0        417.65        453.05        38.15 o                         
  11   9   0       1097.37       1168.86        63.71 o                         
  13   9   0         77.86         81.13        20.39 o                         
  15   9   0         10.37         26.78        16.36 o                         
   0  10   0        350.57        356.03        29.31 o                         
   2  10   0        108.96         98.38        11.38 o                         
   4  10   0         11.43          9.32         4.84 o                         
   6  10   0        190.27        216.01        15.38 o                         
   8  10   0        308.79        295.38        31.96 o                         
  10  10   0        123.05         93.13        19.40 o                         
  12  10   0        279.13        363.51        37.96 o                         
   1  11   0        149.23        152.11        15.20 o                         
   3  11   0        119.28        174.42        17.54 o                         
   5  11   0          0.90         -3.72        11.19 o                         
   7  11   0         93.64         68.17        16.99 o                         
 -10 -10   1        616.16        713.11        51.47 o                         
  -8 -10   1         31.22         42.89        14.47 o                         
  -6 -10   1        286.60        225.48        28.70 o                         
   8 -10   1         92.39         85.86        19.29 o                         
  10 -10   1        155.06        179.87        28.15 o                         
 -15  -9   1         16.47          9.76        10.57 o                         
 -13  -9   1        244.78        251.05        30.99 o                         
 -11  -9   1         34.92         53.70        14.82 o                         
  -9  -9   1        162.51        149.00        23.39 o                         
  -7  -9   1        120.40        112.81        17.01 o                         
  -5  -9   1        321.19        298.32        17.33 o                         
  -1  -9   1        231.81        238.97        13.46 o                         
   1  -9   1        884.59        917.77        30.21 o                         
   5  -9   1        154.25        154.68        12.89 o                         
   7  -9   1        495.39        533.08        25.51 o                         
   9  -9   1        687.28        667.76        47.12 o                         
  11  -9   1        359.15        374.29        36.59 o                         
  13  -9   1        611.66        543.13        45.64 o                         
 -18  -8   1         25.85         12.35        12.75 o                         
 -16  -8   1        100.89        117.00        21.89 o                         
 -14  -8   1         45.53         39.67        14.20 o                         
 -12  -8   1        213.48        190.53        25.57 o                         
 -10  -8   1        794.95        758.87        47.25 o                         
  -8  -8   1        375.52        425.83        28.87 o                         
  -6  -8   1       1034.56       1042.42        32.92 o                         
  -4  -8   1       1590.44       1486.70        62.69 o                         
  -2  -8   1        114.87        120.12        10.99 o                         
   0  -8   1        765.11        735.85        15.00 o                         
   2  -8   1        789.08        788.54        23.17 o                         
   4  -8   1        525.38        533.17        17.40 o                         
   6  -8   1        899.21        911.44        31.30 o                         
   8  -8   1        917.34        867.92        39.34 o                         
  10  -8   1        749.97        734.35        47.50 o                         
  12  -8   1        921.09       1005.47        57.70 o                         
  14  -8   1        624.56        615.63        45.55 o                         
  16  -8   1        246.14        287.17        33.78 o                         
 -19  -7   1         13.62        -16.19        16.19 o                         
 -17  -7   1          1.43          7.72         8.33 o                         
 -15  -7   1        187.63        186.42        25.19 o                         
 -13  -7   1         96.30         90.17        17.30 o                         
 -11  -7   1         75.28         93.78        17.32 o                         
  -9  -7   1        192.31        182.28        15.53 o                         
  -7  -7   1        612.70        612.36        24.46 o                         
  -5  -7   1        774.27        739.53        40.79 o                         
  -3  -7   1        230.82        230.80        10.84 o                         
  -1  -7   1        680.32        656.02        13.72 o                         
   1  -7   1        922.84        923.87        16.23 o                         
   3  -7   1       1673.79       1604.58        29.75 o                         
   5  -7   1        371.24        362.72        13.52 o                         
   7  -7   1        238.11        212.43        10.40 o                         
   9  -7   1        135.53        179.51        11.18 o                         
  11  -7   1        757.14        733.09        45.47 o                         
  13  -7   1        682.50        731.36        46.82 o                         
  15  -7   1         60.40         67.10        17.86 o                         
  17  -7   1        225.05        231.88        28.72 o                         
  19  -7   1         61.82         46.09        16.63 o                         
 -20  -6   1         74.60         68.34        18.96 o                         
 -18  -6   1         92.03        124.92        22.39 o                         
 -16  -6   1        443.95        428.59        35.89 o                         
 -14  -6   1        342.00        352.30        31.22 o                         
 -12  -6   1        240.88        312.28        28.74 o                         
 -10  -6   1        181.25        175.84        13.96 o                         
  -8  -6   1        201.81        216.69        16.41 o                         
  -6  -6   1        324.56        324.49        17.46 o                         
  -4  -6   1        741.51        709.34        18.91 o                         
  -2  -6   1        177.26        192.48         8.77 o                         
   0  -6   1       1194.94       1199.22        19.17 o                         
   2  -6   1       1092.54       1054.94        25.18 o                         
   4  -6   1        198.10        198.65         9.24 o                         
   6  -6   1         20.61         23.88         7.72 o                         
   8  -6   1         20.35         28.88         4.08 o                         
  10  -6   1        412.42        399.42        12.32 o                         
  12  -6   1       1326.59       1303.51        58.74 o                         
  14  -6   1       3478.37       3304.81       103.64 o                         
  16  -6   1        524.63        521.90        39.87 o                         
  18  -6   1        347.58        337.69        34.18 o                         
  20  -6   1         49.46         52.20        15.09 o                         
 -23  -5   1        254.24        302.27        35.30 o                         
 -21  -5   1        205.14        203.63        27.77 o                         
 -19  -5   1        158.92        172.33        25.20 o                         
 -17  -5   1         63.03         54.37        14.68 o                         
 -15  -5   1        343.29        312.19        29.43 o                         
 -13  -5   1        350.43        362.38        29.54 o                         
 -11  -5   1        115.70        153.17        12.80 o                         
  -9  -5   1        612.73        607.34        53.54 o                         
  -7  -5   1        496.24        558.58        23.23 o                         
  -5  -5   1       1831.06       1839.29        31.49 o                         
  -3  -5   1        841.44        835.84        18.53 o                         
  -1  -5   1       1538.45       1534.90        21.41 o                         
   1  -5   1       5069.25       5368.39        54.67 o                         
   3  -5   1       1745.37       1821.44        32.83 o                         
   5  -5   1       1044.23       1053.42        20.77 o                         
   7  -5   1        487.03        530.51        13.98 o                         
   9  -5   1        401.52        409.19        11.99 o                         
  11  -5   1        496.63        510.59        13.04 o                         
  13  -5   1       1453.02       1406.48        59.52 o                         
  15  -5   1        755.90        752.20        45.22 o                         
  17  -5   1        264.63        285.77        29.73 o                         
  19  -5   1        187.84        187.54        25.28 o                         
  21  -5   1        236.70        252.05        31.76 o                         
 -24  -4   1        135.02        123.78        24.55 o                         
 -22  -4   1         91.04         77.33        18.51 o                         
 -20  -4   1         57.58         57.38        17.10 o                         
 -18  -4   1        126.42         81.96        16.81 o                         
 -16  -4   1         76.79         79.54        14.82 o                         
 -14  -4   1        443.70        550.37        35.10 o                         
 -12  -4   1         59.73         63.98         8.61 o                         
 -10  -4   1        493.17        471.68        20.21 o                         
  -8  -4   1        579.25        544.91        29.13 o                         
  -6  -4   1       2453.76       2749.43        69.09 o                         
  -4  -4   1       2827.29       2768.88        66.63 o                         
  -2  -4   1         66.88         76.09         3.60 o                         
   0  -4   1        747.12        644.67        13.62 o                         
   2  -4   1       8729.59       8615.09       160.53 o                         
   4  -4   1        533.63        680.61        19.91 o                         
   6  -4   1       1587.16       1542.11        27.97 o                         
   8  -4   1        789.43        802.46        17.11 o                         
  10  -4   1        489.06        622.50        14.56 o                         
  12  -4   1       1812.70       1861.91        29.67 o                         
  14  -4   1        113.17        103.01         6.89 o                         
  16  -4   1        386.81        375.32        10.24 o                         
  18  -4   1        481.96        471.25        16.18 o                         
  20  -4   1        258.07        312.37        32.22 o                         
  22  -4   1         62.58         66.74        17.32 o                         
 -25  -3   1         34.00         26.18        14.05 o                         
 -23  -3   1        162.82        159.71        24.96 o                         
 -21  -3   1        707.30        683.91        46.76 o                         
 -19  -3   1        343.91        328.73        13.58 o                         
 -17  -3   1        809.01        816.79        20.60 o                         
 -15  -3   1        369.57        354.84        11.36 o                         
 -13  -3   1       1898.21       1822.72       111.96 o                         
 -11  -3   1        143.06        334.54        20.45 o                         
  -7  -3   1        401.71        334.62        20.36 o                         
  -5  -3   1       3879.65       3885.14        57.80 o                         
  -3  -3   1       2912.07       2629.55        41.82 o                         
  -1  -3   1       4652.83       5074.88        50.89 o                         
   1  -3   1       9423.18       9285.12       104.53 o                         
   3  -3   1      19391.12      18703.96       163.40 o                         
   5  -3   1        955.65       1033.99        13.86 o                         
   7  -3   1       3862.28       3873.03        44.96 o                         
   9  -3   1       2627.94       2785.62        36.71 o                         
  11  -3   1       2643.57       2693.13        52.78 o                         
  13  -3   1        155.52        195.98        16.07 o                         
  15  -3   1        368.76        387.08        15.34 o                         
  17  -3   1        254.58        267.23        21.11 o                         
  19  -3   1         55.30         79.60        17.02 o                         
  21  -3   1       1205.81       1159.67        61.13 o                         
  23  -3   1        236.83        303.39        33.28 o                         
 -24  -2   1         16.92         38.37        13.67 o                         
 -22  -2   1        337.86        330.18        17.78 o                         
 -20  -2   1        812.28        829.24        27.04 o                         
 -18  -2   1        335.93        329.80        45.20 o                         
 -16  -2   1        114.48        110.38         8.28 o                         
 -14  -2   1       1083.94       1107.28        22.87 o                         
 -12  -2   1        826.45        728.25        18.03 o                         
 -10  -2   1        708.20        627.38        16.52 o                         
  -8  -2   1        711.91        883.33        32.05 o                         
  -6  -2   1       1543.77       1587.54        42.04 o                         
  -4  -2   1        125.63         83.79        34.63 o                         
  -2  -2   1        600.20        473.90        12.59 o                         
   0  -2   1       8287.32       8158.12        73.84 o                         
   2  -2   1      18073.92      17628.24       131.61 o                         
   4  -2   1       3844.81       3604.11        32.73 o                         
   6  -2   1       1937.09       1896.85        32.31 o                         
   8  -2   1       3993.04       4232.26        89.67 o                         
  10  -2   1        158.12        195.76        17.12 o                         
  12  -2   1         19.14         28.72         6.25 o                         
  14  -2   1        515.75        489.51        34.09 o                         
  16  -2   1        230.56        229.71        13.00 o                         
  18  -2   1        231.64        219.88        13.78 o                         
  20  -2   1        270.77        304.52        17.04 o                         
  22  -2   1        705.44        689.79        27.07 o                         
  24  -2   1        375.09        407.43        38.45 o                         
 -25  -1   1          7.42          3.96        13.23 o                         
 -23  -1   1        107.76        123.35        12.55 o                         
 -21  -1   1        926.88        900.52        36.68 o                         
 -19  -1   1         15.59         10.15         5.39 o                         
 -17  -1   1       1343.66       1338.92        34.27 o                         
 -15  -1   1       2100.13       2094.21        67.19 o                         
 -13  -1   1        348.69        424.68        27.40 o                         
 -11  -1   1       3963.45       4133.78        76.58 o                         
  -9  -1   1      11074.88      10868.99       168.25 o                         
  -7  -1   1       2060.77       2007.58        33.47 o                         
  -5  -1   1       2325.36       2797.36        55.46 o                         
  -3  -1   1       9416.92       7062.50      4409.34 o                         
  -1  -1   1       4662.44       4422.59        50.71 o                         
   1  -1   1      18009.44      17156.51       157.59 o                         
   3  -1   1       7779.67       7539.68       107.29 o                         
   5  -1   1       1900.15       1900.84        32.76 o                         
   7  -1   1      12228.70      12707.04       467.69 o                         
   9  -1   1        855.09        795.20        31.00 o                         
  11  -1   1        320.63        352.88        22.29 o                         
  13  -1   1       4246.49       4322.50       115.70 o                         
  15  -1   1         95.18         88.28         7.25 o                         
  17  -1   1          5.37         -2.56         4.30 o                         
  19  -1   1        411.57        468.35        21.57 o                         
  21  -1   1        208.50        208.65        15.61 o                         
  23  -1   1        103.30        106.41        14.33 o                         
  25  -1   1         64.19         71.19        17.59 o                         
 -26   0   1         68.98         90.60        19.29 o                         
 -24   0   1         57.86         96.50        12.69 o                         
 -22   0   1        154.14        139.70        14.01 o                         
 -20   0   1         17.13         44.73         8.63 o                         
 -18   0   1         51.61         57.53         8.52 o                         
 -16   0   1         59.53         76.01         7.34 o                         
 -14   0   1         45.38         75.76         6.53 o                         
 -12   0   1         45.38         47.14         9.61 o                         
 -10   0   1         76.40         54.16         7.53 o                         
  -8   0   1        127.14        264.72        13.58 o                         
  -6   0   1      11718.09      10695.17       116.18 o                         
  -4   0   1      13772.06      12944.99       136.16 o                         
  -2   0   1      19641.18      18349.35      1360.41 o                         
   2   0   1       1816.49       1765.08        22.74 o                         
   4   0   1       9377.14       9495.70        86.03 o                         
   6   0   1       9027.32       8359.95       110.01 o                         
   8   0   1       1730.64       1639.61        31.30 o                         
  10   0   1        573.07        699.26        28.27 o                         
  12   0   1        232.02        226.84        12.79 o                         
  14   0   1        464.57        462.42        20.16 o                         
  16   0   1        157.51        173.51        10.37 o                         
  18   0   1        536.64        568.80        23.76 o                         
  20   0   1        142.02        136.93        12.99 o                         
  22   0   1         29.99         24.71         8.00 o                         
  24   0   1          6.11         -1.40         6.35 o                         
 -25   1   1          7.36          6.27         6.63 o                         
 -23   1   1        107.49         95.52        12.25 o                         
 -21   1   1        925.81        813.69        31.88 o                         
 -19   1   1         15.58         14.67         6.45 o                         
 -17   1   1       1341.77       1335.18        36.03 o                         
 -15   1   1       2101.63       2040.81        43.50 o                         
 -13   1   1        349.42        400.09        16.34 o                         
 -11   1   1       3960.50       3987.22        85.02 o                         
  -9   1   1      11075.93      10903.66       181.42 o                         
  -7   1   1       2060.31       1908.45        45.64 o                         
  -5   1   1       2322.17       2687.90        38.86 o                         
  -3   1   1       9419.63       8865.43       138.98 o                         
  -1   1   1       4664.92       4424.46        71.16 o                         
   1   1   1      18005.67      17213.98       125.93 o                         
   3   1   1       7779.40       7489.56        88.19 o                         
   5   1   1       1895.17       1869.14        24.25 o                         
   7   1   1      12226.53      12258.18       154.41 o                         
   9   1   1        852.83        724.81        27.45 o                         
  11   1   1        323.42        360.44        14.96 o                         
  13   1   1       4246.01       4316.02        69.00 o                         
  15   1   1         94.67         77.30         8.44 o                         
  17   1   1          5.23          4.44         3.80 o                         
  19   1   1        411.97        439.91        22.24 o                         
  21   1   1        208.71        197.34        16.01 o                         
  23   1   1        103.30        122.54        21.65 o                         
  25   1   1         64.08         63.44        31.00 o                         
 -24   2   1         16.91         16.59         7.00 o                         
 -22   2   1        337.65        301.70        33.16 o                         
 -20   2   1        813.61        822.31        43.82 o                         
 -18   2   1        334.53        334.15        18.18 o                         
 -16   2   1        114.21        130.95        11.08 o                         
 -14   2   1       1081.30       1095.32        29.71 o                         
 -12   2   1        826.51        751.63        22.54 o                         
 -10   2   1        706.69        611.59        15.52 o                         
  -8   2   1        712.58        834.03        22.40 o                         
  -6   2   1       1542.15       1446.51        28.61 o                         
  -4   2   1        126.30        122.67        10.38 o                         
  -2   2   1        600.23        503.32        12.07 o                         
   0   2   1       8288.40       8121.78        64.34 o                         
   2   2   1      18061.99      17598.39       152.66 o                         
   4   2   1       3842.31       3521.04        79.18 o                         
   6   2   1       1936.16       1878.40        35.24 o                         
   8   2   1       3994.21       3966.13       144.07 o                         
  10   2   1        156.91        195.07        10.60 o                         
  12   2   1         18.57         13.47         8.30 o                         
  14   2   1        515.35        475.41        19.54 o                         
  16   2   1        231.11        186.06        13.08 o                         
  18   2   1        232.06        189.39        17.47 o                         
  20   2   1        272.51        287.29        24.06 o                         
  22   2   1        705.66        705.18        31.69 o                         
  24   2   1        375.47        401.54        25.30 o                         
 -25   3   1         34.17         29.19         8.57 o                         
 -23   3   1        163.30        151.78        21.40 o                         
 -21   3   1        705.38        694.34        43.90 o                         
 -19   3   1        344.50        320.55        18.83 o                         
 -17   3   1        807.75        776.39        27.63 o                         
 -15   3   1        369.97        385.73        18.01 o                         
 -13   3   1       1900.95       1985.39        34.56 o                         
 -11   3   1        142.22        326.99        11.96 o                         
  -9   3   1       4800.15       4766.99        87.33 o                         
  -7   3   1        401.17        335.54        20.24 o                         
  -5   3   1       3879.68       3827.22        75.27 o                         
  -3   3   1       2913.82       2680.60        32.14 o                         
  -1   3   1       4642.57       5099.47        46.29 o                         
   1   3   1       9430.79       9374.76        68.45 o                         
   3   3   1      19383.44      18445.10       296.30 o                         
   5   3   1        956.39       1047.63        27.77 o                         
   7   3   1       3866.09       3935.31        64.39 o                         
   9   3   1       2631.34       2824.57        65.77 o                         
  11   3   1       2644.23       2678.86        39.92 o                         
  13   3   1        155.30        177.80         9.87 o                         
  15   3   1        367.56        380.12        18.26 o                         
  17   3   1        254.24        288.74        17.09 o                         
  19   3   1         55.20         75.21        12.82 o                         
  21   3   1       1206.27       1286.58        61.93 o                         
  23   3   1        236.58        230.43        19.51 o                         
 -24   4   1        134.99        113.22        21.02 o                         
 -22   4   1         90.50        114.55        20.50 o                         
 -20   4   1         57.81         38.16        11.29 o                         
 -18   4   1        126.52        114.01        11.12 o                         
 -16   4   1         76.43         73.96         8.72 o                         
 -14   4   1        443.18        498.99        37.80 o                         
 -12   4   1         59.48         61.12         5.66 o                         
 -10   4   1        493.31        426.77        12.76 o                         
  -8   4   1        575.67        592.62        35.45 o                         
  -6   4   1       2455.30       2538.97        41.45 o                         
  -4   4   1       2833.73       2764.02        41.70 o                         
  -2   4   1         66.21         77.73         4.53 o                         
   0   4   1        750.70        655.63        13.06 o                         
   2   4   1       8721.71       8893.63        77.24 o                         
   4   4   1        535.52        672.95        17.92 o                         
   6   4   1       1585.66       1537.85        44.19 o                         
   8   4   1        790.32        826.47        19.30 o                         
  10   4   1        488.79        605.68        16.16 o                         
  12   4   1       1816.05       1930.48        33.81 o                         
  14   4   1        113.25        111.48         9.96 o                         
  16   4   1        385.91        368.17        18.56 o                         
  18   4   1        481.79        468.86        22.45 o                         
  20   4   1        259.34        269.45        29.04 o                         
  22   4   1         62.87         69.99        18.28 o                         
 -23   5   1        254.40        296.04        33.67 o                         
 -21   5   1        205.71        183.66        26.09 o                         
 -19   5   1        158.99        161.31        22.76 o                         
 -17   5   1         62.83         68.65         8.61 o                         
 -15   5   1        343.51        332.19        15.96 o                         
 -13   5   1        350.38        340.19        14.46 o                         
 -11   5   1        116.09        149.51        14.74 o                         
  -9   5   1        612.56        556.07        35.87 o                         
  -7   5   1        496.74        569.78        24.70 o                         
  -5   5   1       1829.68       1844.69        44.46 o                         
  -3   5   1        841.35        842.30        18.78 o                         
  -1   5   1       1538.53       1516.70        27.06 o                         
   1   5   1       5067.21       5436.47        63.85 o                         
   3   5   1       1744.13       1878.80        30.62 o                         
   5   5   1       1042.01       1117.68        25.49 o                         
   7   5   1        488.02        527.98        21.39 o                         
   9   5   1        401.70        410.63        11.45 o                         
  11   5   1        495.33        510.37        25.04 o                         
  13   5   1       1451.02       1474.33        34.32 o                         
  15   5   1        755.68        747.62        25.54 o                         
  17   5   1        265.34        273.13        16.50 o                         
  19   5   1        187.38        235.29        28.26 o                         
  21   5   1        236.46        244.29        30.15 o                         
 -22   6   1         28.24          2.92        12.65 o                         
 -20   6   1         74.29         43.28        15.62 o                         
 -18   6   1         92.47         99.21        19.23 o                         
 -16   6   1        444.17        383.46        34.38 o                         
 -14   6   1        342.29        399.28        31.14 o                         
 -12   6   1        240.62        242.81         8.56 o                         
 -10   6   1        181.48        173.34        20.03 o                         
  -8   6   1        201.45        226.70        12.83 o                         
  -6   6   1        325.09        323.73        10.49 o                         
  -4   6   1        741.56        712.36        23.96 o                         
  -2   6   1        176.97        197.11         8.66 o                         
   0   6   1       1192.07       1218.15        33.14 o                         
   2   6   1       1092.05       1093.34        25.13 o                         
   4   6   1        197.36        199.54         8.80 o                         
   6   6   1         20.21         22.36         3.59 o                         
   8   6   1         20.72         23.63         6.59 o                         
  10   6   1        412.33        430.48        31.80 o                         
  12   6   1       1325.69       1323.40        27.50 o                         
  14   6   1       3479.83       3370.33        57.51 o                         
  16   6   1        524.30        552.98        41.66 o                         
  18   6   1        347.14        358.02        34.61 o                         
  20   6   1         49.67         78.92        20.13 o                         
 -19   7   1         13.61         17.34        14.94 o                         
 -17   7   1          1.39         10.43        11.63 o                         
 -15   7   1        188.06        192.29        25.71 o                         
 -13   7   1         96.56         70.31        15.69 o                         
 -11   7   1         75.38         96.84        17.52 o                         
  -9   7   1        191.91        153.86        20.05 o                         
  -7   7   1        612.84        615.88        20.06 o                         
  -5   7   1        774.04        784.81        28.91 o                         
  -3   7   1        230.72        227.66        12.38 o                         
  -1   7   1        680.73        673.60        17.39 o                         
   1   7   1        923.62        943.45        20.94 o                         
   3   7   1       1670.87       1657.15        41.94 o                         
   5   7   1        370.84        360.47        28.08 o                         
   7   7   1        238.37        221.30        13.25 o                         
   9   7   1        135.64        171.78        22.33 o                         
  11   7   1        757.53        704.79        44.98 o                         
  13   7   1        683.49        730.97        47.18 o                         
  15   7   1         60.42         83.03        18.65 o                         
  17   7   1        224.05        240.47        29.83 o                         
  19   7   1         61.81         67.89        18.13 o                         
 -16   8   1        101.04         90.82        20.32 o                         
 -14   8   1         45.46         53.94        16.58 o                         
 -12   8   1        213.55        219.42        27.41 o                         
 -10   8   1        796.96        756.49        47.24 o                         
  -8   8   1        376.11        400.97        16.36 o                         
  -6   8   1       1033.73        965.69        49.56 o                         
  -4   8   1       1589.55       1600.00        39.86 o                         
  -2   8   1        115.14        107.23        10.33 o                         
   0   8   1        763.10        684.73        25.69 o                         
   2   8   1        789.08        781.94        27.45 o                         
   4   8   1        526.41        554.04        22.69 o                         
   6   8   1        899.53        856.00        46.46 o                         
   8   8   1        915.30        823.20        48.18 o                         
  10   8   1        749.69        773.70        48.09 o                         
  12   8   1        921.53        958.22        55.87 o                         
  14   8   1        623.99        600.57        45.97 o                         
  16   8   1        246.40        258.57        32.03 o                         
 -15   9   1         16.52         25.49        11.66 o                         
 -13   9   1        245.67        294.64        32.73 o                         
 -11   9   1         34.85         32.95        14.05 o                         
  -9   9   1        161.70        176.23        24.56 o                         
  -7   9   1        121.03         75.29        16.01 o                         
  -5   9   1        321.63        314.18        17.65 o                         
  -3   9   1        129.77        112.37        11.17 o                         
  -1   9   1        232.16        208.32        15.25 o                         
   1   9   1        885.14        858.45        30.68 o                         
   3   9   1         68.70         60.92         8.89 o                         
   5   9   1        154.20        135.79        12.03 o                         
   7   9   1        495.98        520.43        22.40 o                         
   9   9   1        688.92        672.31        46.66 o                         
  11   9   1        360.28        371.97        36.02 o                         
  13   9   1        610.78        598.82        47.32 o                         
 -12  10   1        168.87        105.04        21.98 o                         
 -10  10   1        617.41        611.19        47.16 o                         
  -8  10   1         31.03         38.42        14.71 o                         
  -6  10   1        286.48        253.78        16.57 o                         
  -4  10   1         16.13          7.87         5.76 o                         
  -2  10   1        109.99        112.55        12.14 o                         
   0  10   1        133.64        164.72        14.28 o                         
   2  10   1         56.38         45.53         8.82 o                         
   4  10   1        108.29        150.42        14.04 o                         
   6  10   1        205.88        205.21        17.98 o                         
   8  10   1         92.44        105.63        21.46 o                         
  10  10   1        154.62        143.77        24.81 o                         
  -7  11   1         37.34          7.67        10.12 o                         
  -5  11   1         14.21          6.41         9.93 o                         
  -3  11   1         46.57         60.66        10.16 o                         
  -1  11   1        417.54        392.99        23.24 o                         
   1  11   1        161.51        182.50        20.48 o                         
   3  11   1         31.48         26.83         9.31 o                         
   5  11   1         23.66         29.77        14.15 o                         
 -10 -10   2         65.60        121.23        22.60 o                         
  -8 -10   2         26.17         41.03        14.99 o                         
  -6 -10   2         49.51         69.79        17.55 o                         
   8 -10   2        114.40        102.97        19.64 o                         
  10 -10   2          8.56         -2.58        10.37 o                         
 -15  -9   2         63.54         34.84        12.76 o                         
 -13  -9   2        150.68        167.43        25.49 o                         
 -11  -9   2        369.08        372.90        36.12 o                         
  -9  -9   2         80.48         96.49        19.33 o                         
  -7  -9   2        508.96        502.47        31.86 o                         
  -5  -9   2        252.89        250.09        15.87 o                         
  -1  -9   2        229.24        237.21        16.70 o                         
   1  -9   2        918.29        864.93        25.07 o                         
   3  -9   2         93.88         79.09         8.56 o                         
   5  -9   2        243.73        277.41        15.40 o                         
   7  -9   2        182.14        223.47        27.66 o                         
   9  -9   2          6.23         16.66        12.91 o                         
  11  -9   2        101.82         98.69        21.66 o                         
  13  -9   2        688.08        662.02        49.75 o                         
 -18  -8   2         75.35         78.79        20.44 o                         
 -16  -8   2        357.98        383.05        37.73 o                         
 -14  -8   2        317.05        307.82        32.56 o                         
 -12  -8   2        192.84        208.13        26.30 o                         
 -10  -8   2         20.17        105.98        18.81 o                         
  -8  -8   2       1025.82       1080.51        35.61 o                         
  -6  -8   2        466.21        432.15        20.83 o                         
  -4  -8   2        131.53        144.50        20.09 o                         
  -2  -8   2        216.26        231.19        12.42 o                         
   0  -8   2       2004.14       2069.86        29.80 o                         
   2  -8   2        304.55        300.89        22.72 o                         
   4  -8   2        790.67        756.65        21.50 o                         
   6  -8   2         97.53         79.73         7.27 o                         
   8  -8   2        132.10        145.18         9.78 o                         
  10  -8   2        199.83        197.99        25.63 o                         
  12  -8   2        115.86        100.85        20.12 o                         
  14  -8   2        473.47        489.43        41.01 o                         
  16  -8   2        185.09        192.01        29.55 o                         
 -19  -7   2         92.86        103.07        21.95 o                         
 -17  -7   2         47.02         44.53        14.56 o                         
 -15  -7   2        177.74        203.92        26.31 o                         
 -13  -7   2         81.77         99.41        18.19 o                         
 -11  -7   2        157.27        147.58        20.24 o                         
  -9  -7   2       1252.52       1291.70        47.86 o                         
  -7  -7   2        978.24        960.37        59.18 o                         
  -5  -7   2        211.61        225.62        15.47 o                         
  -3  -7   2        638.31        622.64        18.13 o                         
  -1  -7   2        155.77        170.73         7.17 o                         
   1  -7   2        969.06        985.97        17.81 o                         
   3  -7   2       2033.09       2121.57        46.31 o                         
   5  -7   2        102.29        104.53         7.70 o                         
   7  -7   2         20.37         13.88         3.61 o                         
   9  -7   2        598.27        593.47        17.97 o                         
  11  -7   2       2022.95       2058.08        41.03 o                         
  13  -7   2        534.74        522.52        39.96 o                         
  15  -7   2         15.73         22.32        12.90 o                         
  17  -7   2        322.99        270.43        31.53 o                         
  19  -7   2         62.38         71.12        20.07 o                         
 -20  -6   2        821.48        920.34        58.47 o                         
 -18  -6   2        693.54        690.17        48.68 o                         
 -16  -6   2         31.53         33.72        13.95 o                         
 -14  -6   2        384.73        409.93        33.66 o                         
 -12  -6   2        101.36         93.32        16.44 o                         
 -10  -6   2        980.22       1134.58        97.36 o                         
  -8  -6   2        934.89        868.28        29.99 o                         
  -6  -6   2       1481.87       1487.26        38.57 o                         
  -4  -6   2        104.13        126.48        10.94 o                         
  -2  -6   2        881.43        889.50        17.68 o                         
   0  -6   2        450.13        435.15        14.88 o                         
   2  -6   2        106.37         84.80         4.21 o                         
   4  -6   2        189.13        173.08        11.38 o                         
   6  -6   2         18.59         17.04         3.91 o                         
   8  -6   2        224.53        238.72        10.61 o                         
  10  -6   2         15.04         18.74         3.71 o                         
  12  -6   2       2531.57       2609.04        46.15 o                         
  14  -6   2        268.16        329.68        12.27 o                         
  16  -6   2        246.84        231.42        27.02 o                         
  18  -6   2         99.16         65.93        16.16 o                         
  20  -6   2         11.33         27.74        14.00 o                         
 -23  -5   2        168.38        184.41        28.20 o                         
 -21  -5   2        476.47        499.89        42.70 o                         
 -19  -5   2        400.53        420.86        36.81 o                         
 -17  -5   2        143.17        152.25        22.12 o                         
 -15  -5   2        307.74        335.43        30.45 o                         
 -13  -5   2        321.48        316.98        27.89 o                         
 -11  -5   2        407.17        415.09        22.06 o                         
  -9  -5   2       2377.76       2507.31        52.56 o                         
  -7  -5   2        691.48        796.78        42.66 o                         
  -5  -5   2         38.22         30.01         6.07 o                         
  -3  -5   2        313.79        309.45        14.67 o                         
  -1  -5   2        141.68        186.41         8.58 o                         
   1  -5   2      12553.56      12459.64       144.33 o                         
   3  -5   2       3158.01       2967.93        37.66 o                         
   5  -5   2        692.19        631.27        12.02 o                         
   7  -5   2        864.89        906.96        20.12 o                         
   9  -5   2        193.58        168.45        11.49 o                         
  11  -5   2       1090.09       1151.20        24.62 o                         
  13  -5   2       1201.46       1261.97        28.61 o                         
  15  -5   2       2779.62       2834.85        49.03 o                         
  17  -5   2        483.42        529.57        39.53 o                         
  19  -5   2        435.81        409.34        37.07 o                         
  21  -5   2        281.60        314.30        33.79 o                         
 -24  -4   2         30.00         36.51        16.50 o                         
 -22  -4   2         33.91         21.00        12.60 o                         
 -20  -4   2        748.52        779.38        50.09 o                         
 -18  -4   2        898.66        858.23        49.82 o                         
 -16  -4   2        158.47        188.24        22.37 o                         
 -14  -4   2        203.82        228.44        23.46 o                         
 -12  -4   2        754.40        748.71        27.26 o                         
 -10  -4   2       1440.42       1603.99        70.96 o                         
  -8  -4   2        888.32        986.71        87.80 o                         
  -6  -4   2        956.81        880.74        34.90 o                         
  -4  -4   2       1025.97       1163.98        38.85 o                         
  -2  -4   2       2098.44       2007.89        29.68 o                         
   0  -4   2       2733.05       2774.84        34.97 o                         
   2  -4   2       4786.02       4625.76        48.36 o                         
   4  -4   2        225.46        226.65         6.36 o                         
   6  -4   2        165.67        177.47         6.57 o                         
   8  -4   2       1545.71       1630.42        27.43 o                         
  10  -4   2       2148.95       2132.06        33.52 o                         
  12  -4   2        263.15        260.80        10.77 o                         
  14  -4   2       1351.83       1394.37        31.66 o                         
  16  -4   2         15.00         13.54         4.10 o                         
  18  -4   2         20.45          8.80         6.79 o                         
  20  -4   2        192.39        175.21        24.16 o                         
  22  -4   2        107.02        106.82        21.48 o                         
 -25  -3   2        156.60        157.27        26.27 o                         
 -23  -3   2         33.70         38.92        15.01 o                         
 -21  -3   2        108.16        112.08        20.22 o                         
 -19  -3   2         39.68         37.60         4.21 o                         
 -17  -3   2        125.49         95.31         5.59 o                         
 -15  -3   2         91.57         94.30        16.50 o                         
 -13  -3   2        823.65        743.47        38.41 o                         
 -11  -3   2         38.31         21.58         5.57 o                         
  -9  -3   2       4526.63       4599.84        99.65 o                         
  -7  -3   2       3451.03       3453.28        78.04 o                         
  -5  -3   2        118.66        100.13         8.85 o                         
  -3  -3   2        488.72        502.76        15.54 o                         
  -1  -3   2       4866.99       4730.00        49.39 o                         
   1  -3   2      11196.42      10499.07        98.56 o                         
   3  -3   2       3434.24       3197.93        31.68 o                         
   5  -3   2        994.89       1055.91        15.37 o                         
   7  -3   2        152.97        181.54         7.02 o                         
   9  -3   2        265.21        313.64         9.15 o                         
  11  -3   2        494.51        511.90        20.97 o                         
  13  -3   2        817.42        875.04        29.75 o                         
  15  -3   2       3069.50       3051.87        89.52 o                         
  17  -3   2        235.61        246.93        24.99 o                         
  19  -3   2        546.99        553.58        22.27 o                         
  21  -3   2        221.50        235.30        27.70 o                         
  23  -3   2        438.61        573.64        44.90 o                         
 -24  -2   2         83.37         52.01        17.41 o                         
 -22  -2   2        661.40        574.39        43.31 o                         
 -20  -2   2        997.86        854.05        26.67 o                         
 -18  -2   2        278.13        275.20        18.10 o                         
 -16  -2   2        669.59        721.84        21.71 o                         
 -14  -2   2       1059.58       1083.55        24.36 o                         
 -12  -2   2         34.53         19.86         3.21 o                         
 -10  -2   2        850.64        858.13        16.64 o                         
  -8  -2   2         39.42         39.54         7.45 o                         
  -6  -2   2       4643.56       4039.74        57.76 o                         
  -4  -2   2       2575.07       2336.64        36.88 o                         
  -2  -2   2       1550.28       1602.77        28.34 o                         
   0  -2   2      22159.38      21346.55       183.16 o                         
   2  -2   2       2543.70       2765.27        26.95 o                         
   4  -2   2         49.31         60.18         3.47 o                         
   6  -2   2        675.28        710.00        14.88 o                         
   8  -2   2       6677.29       6755.53       108.68 o                         
  10  -2   2       3657.53       3901.66        88.91 o                         
  12  -2   2         46.15         51.59         7.83 o                         
  14  -2   2        212.06        268.10        16.39 o                         
  16  -2   2        125.09        131.62        17.53 o                         
  18  -2   2        417.41        433.88        20.13 o                         
  20  -2   2        475.59        507.67        23.06 o                         
  22  -2   2         19.47         22.28         6.46 o                         
  24  -2   2        115.50        102.48        21.10 o                         
 -25  -1   2         58.17         73.11        18.35 o                         
 -23  -1   2        279.75        289.18        18.48 o                         
 -21  -1   2        226.49        230.57        19.71 o                         
 -19  -1   2         87.59        115.42        10.64 o                         
 -17  -1   2        159.30        145.27        10.71 o                         
 -15  -1   2       1773.32       1715.42        36.92 o                         
 -13  -1   2       2226.37       2221.53        40.59 o                         
 -11  -1   2       2388.33       2331.44        77.56 o                         
  -9  -1   2       2948.94       2754.41        53.19 o                         
  -7  -1   2        202.98        366.80        14.23 o                         
  -5  -1   2       1096.35       1174.35        20.00 o                         
  -3  -1   2        957.09        887.71        16.90 o                         
  -1  -1   2       8119.34       7557.92        68.14 o                         
   1  -1   2      15662.05      14083.00       156.53 o                         
   3  -1   2      15760.73      14607.65       188.73 o                         
   5  -1   2       8380.99       9205.01       182.35 o                         
   7  -1   2         59.26         42.34         7.12 o                         
   9  -1   2       1183.90       1253.19        28.06 o                         
  11  -1   2       3506.70       3570.31       148.40 o                         
  13  -1   2        436.81        416.14        24.66 o                         
  15  -1   2       2340.76       2430.02        52.87 o                         
  17  -1   2       1306.96       1238.69        70.52 o                         
  19  -1   2         97.22        112.18        12.97 o                         
  21  -1   2         59.17         79.00        11.88 o                         
  23  -1   2        337.31        330.09        23.50 o                         
 -26   0   2         55.90         29.21        12.86 o                         
 -24   0   2        132.43        168.56        21.04 o                         
 -22   0   2        314.09        324.90        19.79 o                         
 -20   0   2       1455.34       1420.84        48.81 o                         
 -18   0   2        502.53        495.97        21.66 o                         
 -16   0   2        368.54        405.46        15.21 o                         
 -14   0   2         93.40         82.98         8.13 o                         
 -12   0   2         52.88         92.90        10.13 o                         
 -10   0   2       6917.59       6698.22       103.37 o                         
  -8   0   2          2.95         16.58         2.93 o                         
  -6   0   2      30261.03      29244.12       303.19 o                         
  -4   0   2      38172.79      37023.98       378.73 o                         
  -2   0   2       5245.09       4775.71        55.12 o                         
   0   0   2        952.34        910.49        22.07 o                         
   2   0   2       3865.85       3593.37        62.46 o                         
   4   0   2      10424.80      10129.41        92.46 o                         
   6   0   2       3252.96       3337.71        39.04 o                         
   8   0   2      10253.66      10399.81       113.50 o                         
  10   0   2         71.05         68.59         5.68 o                         
  12   0   2        510.76        525.56        19.58 o                         
  14   0   2        419.18        388.07        18.29 o                         
  16   0   2       1450.09       1363.43        30.43 o                         
  18   0   2       1408.61       1474.45        58.02 o                         
  20   0   2        119.63        113.97        16.15 o                         
  22   0   2          3.16         -3.25         5.82 o                         
  24   0   2         32.26         28.06        10.49 o                         
 -25   1   2         58.15         71.35        11.20 o                         
 -23   1   2        279.69        295.27        21.38 o                         
 -21   1   2        226.11        222.22        16.81 o                         
 -19   1   2         88.34         85.45        13.49 o                         
 -17   1   2        159.82        141.03        11.25 o                         
 -15   1   2       1776.73       1731.99        54.27 o                         
 -13   1   2       2225.37       2199.64        59.51 o                         
 -11   1   2       2389.83       2227.94        57.04 o                         
  -9   1   2       2952.85       2798.77        77.97 o                         
  -7   1   2        203.07        393.60        10.34 o                         
  -5   1   2       1094.46       1173.69        16.20 o                         
  -3   1   2        956.11        866.16        22.83 o                         
  -1   1   2       8105.89       7651.08        83.79 o                         
   1   1   2      15662.67      14188.98       158.19 o                         
   3   1   2      15764.39      14632.58       128.58 o                         
   5   1   2       8392.97       9194.51        90.31 o                         
   7   1   2         59.18         55.36         4.53 o                         
   9   1   2       1184.24       1229.93        28.44 o                         
  11   1   2       3514.07       3558.20        82.14 o                         
  13   1   2        436.93        403.46        24.53 o                         
  15   1   2       2342.88       2392.71        41.21 o                         
  17   1   2       1306.51       1294.52        30.59 o                         
  19   1   2         96.86         93.16        10.89 o                         
  21   1   2         59.35         58.86         9.56 o                         
  23   1   2        336.56        351.73        44.12 o                         
 -24   2   2         83.01         77.12        17.51 o                         
 -22   2   2        660.36        530.31        36.57 o                         
 -20   2   2        999.23        855.78        44.48 o                         
 -18   2   2        279.63        287.62        34.25 o                         
 -16   2   2        670.42        694.25        51.02 o                         
 -14   2   2       1059.92       1031.16        42.35 o                         
 -12   2   2         34.38         22.42         7.73 o                         
 -10   2   2        850.24        839.59        33.57 o                         
  -8   2   2         39.63         37.40         5.84 o                         
  -6   2   2       4643.14       4182.18        76.00 o                         
  -4   2   2       2573.86       2309.96        51.16 o                         
  -2   2   2       1549.36       1618.00        20.77 o                         
   0   2   2      22173.23      21507.84       160.23 o                         
   2   2   2       2546.58       2718.46        26.61 o                         
   4   2   2         49.19         57.25         5.26 o                         
   6   2   2        674.34        689.71        14.68 o                         
   8   2   2       6677.44       6478.65        74.09 o                         
  10   2   2       3653.46       3837.49        59.62 o                         
  12   2   2         46.47         59.24         7.26 o                         
  14   2   2        212.17        250.32        14.84 o                         
  16   2   2        125.06        144.31        11.92 o                         
  18   2   2        417.48        455.85        32.55 o                         
  20   2   2        475.31        480.33        36.37 o                         
  22   2   2         19.68         20.28        11.86 o                         
  24   2   2        115.85         95.89        12.96 o                         
 -25   3   2        156.40        132.55        20.88 o                         
 -23   3   2         33.77         14.85         9.46 o                         
 -21   3   2        108.53        126.05        19.87 o                         
 -19   3   2         39.54         33.41         6.88 o                         
 -17   3   2        125.52        110.07        10.54 o                         
 -15   3   2         91.87         88.17         9.10 o                         
 -13   3   2        825.06        758.50        26.47 o                         
 -11   3   2         38.27         30.29         5.90 o                         
  -9   3   2       4524.80       4901.90       153.00 o                         
  -7   3   2       3451.04       3747.46        82.68 o                         
  -5   3   2        118.45        104.93        10.48 o                         
  -3   3   2        488.37        491.76        10.47 o                         
  -1   3   2       4867.85       4838.86        44.22 o                         
   1   3   2      11200.02      10548.69        85.50 o                         
   3   3   2       3432.55       3197.79        38.28 o                         
   5   3   2        994.66       1028.57        25.37 o                         
   7   3   2        153.14        185.83         7.97 o                         
   9   3   2        264.17        293.26        10.94 o                         
  11   3   2        496.53        521.18        15.92 o                         
  13   3   2        819.69        883.00        30.73 o                         
  15   3   2       3071.27       3060.74        59.73 o                         
  17   3   2        235.87        269.89        16.99 o                         
  19   3   2        546.03        564.23        39.33 o                         
  21   3   2        221.30        199.49        24.65 o                         
  23   3   2        438.90        527.20        29.33 o                         
 -24   4   2         29.95         -0.18        12.33 o                         
 -22   4   2         33.99         13.45        11.05 o                         
 -20   4   2        749.17        782.41        52.10 o                         
 -18   4   2        898.60        891.05        52.31 o                         
 -16   4   2        158.59        158.27        14.51 o                         
 -14   4   2        204.41        191.64        11.99 o                         
 -12   4   2        755.53        756.83        31.73 o                         
 -10   4   2       1437.75       1608.40        59.11 o                         
  -8   4   2        887.42        972.11        39.21 o                         
  -6   4   2        955.84        884.75        13.46 o                         
  -4   4   2       1026.48       1114.20        29.52 o                         
  -2   4   2       2098.44       2034.49        24.72 o                         
   0   4   2       2734.16       2861.96        28.28 o                         
   2   4   2       4787.39       4785.77        44.57 o                         
   4   4   2        225.76        224.67         7.66 o                         
   6   4   2        165.50        169.95         9.08 o                         
   8   4   2       1548.33       1701.25        28.09 o                         
  10   4   2       2145.95       2077.60        45.50 o                         
  12   4   2        265.18        250.01        11.54 o                         
  14   4   2       1354.78       1354.39        35.67 o                         
  16   4   2         14.91          7.36         4.85 o                         
  18   4   2         20.32         24.65         7.38 o                         
  20   4   2        191.14        192.59        25.72 o                         
  22   4   2        107.17        110.53        21.09 o                         
 -23   5   2        168.13        172.56        26.10 o                         
 -21   5   2        476.09        491.92        40.86 o                         
 -19   5   2        399.39        380.15        33.94 o                         
 -17   5   2        143.42        137.02        11.17 o                         
 -15   5   2        307.05        303.33        15.20 o                         
 -13   5   2        320.46        322.24        14.15 o                         
 -11   5   2        407.85        400.64        12.48 o                         
  -9   5   2       2374.06       2497.47        27.49 o                         
  -7   5   2        692.96        757.05        15.72 o                         
  -5   5   2         38.20         32.00         3.76 o                         
  -3   5   2        314.28        295.07         7.46 o                         
  -1   5   2        141.94        175.70         6.60 o                         
   1   5   2      12550.46      12505.53       123.73 o                         
   3   5   2       3163.44       3039.21        42.37 o                         
   5   5   2        690.96        693.45        15.45 o                         
   7   5   2        863.52        938.82        29.26 o                         
   9   5   2        193.94        159.08         7.70 o                         
  11   5   2       1094.45       1113.15        42.58 o                         
  13   5   2       1202.13       1260.83        32.40 o                         
  15   5   2       2778.10       2770.69        55.70 o                         
  17   5   2        482.98        521.88        39.81 o                         
  19   5   2        436.38        468.71        39.39 o                         
  21   5   2        281.91        356.38        35.52 o                         
 -22   6   2        451.11        456.56        42.45 o                         
 -20   6   2        821.26        867.20        55.74 o                         
 -18   6   2        694.30        779.46        50.51 o                         
 -16   6   2         31.50         21.96        10.83 o                         
 -14   6   2        384.64        414.89        15.15 o                         
 -12   6   2        101.32         99.47         4.30 o                         
 -10   6   2        984.38       1042.51        49.77 o                         
  -8   6   2        932.62        871.95        22.75 o                         
  -6   6   2       1480.76       1507.51        24.70 o                         
  -4   6   2        103.99        128.20         7.02 o                         
  -2   6   2        883.87        933.98        29.28 o                         
   0   6   2        449.38        460.95        17.73 o                         
   2   6   2        106.29        103.00         8.00 o                         
   4   6   2        190.37        200.66        10.90 o                         
   6   6   2         18.76         20.60         3.77 o                         
   8   6   2        225.46        250.98        29.26 o                         
  10   6   2         14.86         14.40        10.30 o                         
  12   6   2       2532.67       2606.80        46.32 o                         
  14   6   2        268.71        343.26        23.63 o                         
  16   6   2        246.45        193.73        24.84 o                         
  18   6   2         99.24        117.73        22.03 o                         
  20   6   2         11.35         20.32        11.18 o                         
 -19   7   2         93.07         96.27        20.76 o                         
 -17   7   2         46.83         43.39        14.83 o                         
 -15   7   2        177.67        134.98        21.51 o                         
 -13   7   2         81.61         92.99        17.67 o                         
 -11   7   2        157.75        141.77        21.07 o                         
  -9   7   2       1253.61       1241.29        52.52 o                         
  -7   7   2        976.64        951.24        25.36 o                         
  -5   7   2        212.29        211.69        12.47 o                         
  -3   7   2        637.95        644.09        25.27 o                         
  -1   7   2        155.45        173.71        10.41 o                         
   1   7   2        970.40        964.02        24.13 o                         
   3   7   2       2033.45       2058.21        37.30 o                         
   5   7   2        101.87         94.39        10.55 o                         
   7   7   2         20.38          9.70         5.11 o                         
   9   7   2        598.72        530.24        36.72 o                         
  11   7   2       2025.81       2067.54        79.55 o                         
  13   7   2        533.93        447.46        37.28 o                         
  15   7   2         15.78         19.60        11.35 o                         
  17   7   2        322.72        315.73        34.23 o                         
  19   7   2         61.90         74.70        19.08 o                         
 -18   8   2         75.61        100.43        21.51 o                         
 -16   8   2        358.35        347.45        36.40 o                         
 -14   8   2        317.01        320.43        33.73 o                         
 -12   8   2        193.04        193.84        25.42 o                         
 -10   8   2         20.11         60.76        15.70 o                         
  -8   8   2       1024.44        981.83        33.00 o                         
  -6   8   2        466.07        422.89        32.62 o                         
  -4   8   2        131.19        151.68        11.83 o                         
  -2   8   2        216.21        237.72        29.79 o                         
   0   8   2       2004.77       1930.43        45.75 o                         
   2   8   2        302.96        284.66        19.13 o                         
   4   8   2        790.86        785.28        27.54 o                         
   6   8   2         97.78         66.59         8.55 o                         
   8   8   2        132.61        122.65        19.14 o                         
  10   8   2        200.62        225.66        26.54 o                         
  12   8   2        115.85        135.85        22.78 o                         
  14   8   2        473.53        497.18        42.27 o                         
  16   8   2        185.06        200.45        28.68 o                         
 -15   9   2         63.71         70.39        18.87 o                         
 -13   9   2        150.73        228.42        30.62 o                         
 -11   9   2        368.72        348.91        35.12 o                         
  -9   9   2         80.82         72.78        18.28 o                         
  -7   9   2        509.09        507.10        38.42 o                         
  -5   9   2        252.23        247.87        24.91 o                         
  -3   9   2         56.78         51.51         8.07 o                         
  -1   9   2        228.80        237.23        18.54 o                         
   1   9   2        919.71        849.40        31.09 o                         
   3   9   2         94.10         98.83        11.14 o                         
   5   9   2        243.49        275.19        17.23 o                         
   7   9   2        182.39        173.92        13.67 o                         
   9   9   2          6.33          5.43        10.64 o                         
  11   9   2        101.59         93.55        19.90 o                         
  13   9   2        687.85        746.74        53.00 o                         
 -12  10   2         53.76         52.16        18.22 o                         
 -10  10   2         65.51        105.87        22.15 o                         
  -8  10   2         26.05         26.89        11.79 o                         
  -6  10   2         49.37         82.78        17.45 o                         
  -4  10   2         38.74         35.76         7.76 o                         
  -2  10   2         27.43         42.12         8.27 o                         
   0  10   2         49.51         41.68         9.39 o                         
   2  10   2        184.96        184.09        25.87 o                         
   4  10   2         60.20         42.67         9.16 o                         
   6  10   2        143.23        142.83        13.35 o                         
   8  10   2        114.89        124.13        22.01 o                         
  10  10   2          8.57         12.99        13.05 o                         
  -7  11   2          6.04         20.04        15.43 o                         
  -5  11   2         28.49         40.34        13.56 o                         
  -3  11   2         31.48         49.50        14.65 o                         
  -1  11   2         78.58        113.93        27.52 o                         
   1  11   2          3.52          2.27         5.93 o                         
   3  11   2         51.74         67.80        10.79 o                         
   5  11   2         48.25         47.00        14.61 o                         
 -10 -10   3        337.95        342.78        36.08 o                         
  -8 -10   3        186.28        165.26        24.75 o                         
  -6 -10   3        104.59        118.48        20.63 o                         
   8 -10   3         16.87          8.61        11.74 o                         
  10 -10   3         37.82         54.28        17.46 o                         
 -15  -9   3        163.46        225.31        31.30 o                         
 -13  -9   3         11.39          8.62        11.33 o                         
 -11  -9   3         10.52          6.60        10.67 o                         
  -9  -9   3         71.11         69.84        15.89 o                         
  -7  -9   3         19.92          7.70         5.10 o                         
  -5  -9   3        338.41        336.13        18.59 o                         
   3  -9   3        954.09       1096.86        31.41 o                         
   5  -9   3        209.46        156.10        11.85 o                         
   7  -9   3        217.60        301.42        32.10 o                         
   9  -9   3         45.74         46.99        16.11 o                         
  11  -9   3         65.46         49.37        15.51 o                         
  13  -9   3        115.34         80.16        20.52 o                         
 -18  -8   3        132.79        146.68        27.21 o                         
 -16  -8   3        213.79        228.15        29.98 o                         
 -14  -8   3          7.19          8.02        11.73 o                         
 -12  -8   3        203.71        203.61        27.00 o                         
 -10  -8   3        328.74        316.67        30.50 o                         
  -8  -8   3        336.91        312.76        18.96 o                         
  -6  -8   3        475.74        465.57        21.77 o                         
  -4  -8   3        387.11        387.81        30.74 o                         
  -2  -8   3        768.60        801.81        30.55 o                         
   0  -8   3       1782.07       1790.00        45.61 o                         
   2  -8   3        803.39        712.51        11.62 o                         
   4  -8   3        250.51        272.06        14.88 o                         
   6  -8   3        475.19        462.64        23.54 o                         
   8  -8   3        147.05        146.16        29.60 o                         
  10  -8   3        194.62        240.63        28.09 o                         
  12  -8   3         29.78         23.49        12.65 o                         
  14  -8   3         65.44         43.08        15.46 o                         
  16  -8   3         21.39         24.63        12.59 o                         
 -19  -7   3        176.30        195.44        28.76 o                         
 -17  -7   3         49.07         65.80        17.77 o                         
 -15  -7   3        652.43        600.46        43.42 o                         
 -13  -7   3        406.43        423.96        34.97 o                         
 -11  -7   3        571.71        507.77        36.66 o                         
  -9  -7   3         30.59         61.84        14.17 o                         
  -7  -7   3       2250.39       2224.96        75.65 o                         
  -5  -7   3        669.97        642.84        42.60 o                         
  -3  -7   3        929.59        980.67        39.05 o                         
  -1  -7   3        559.24        557.03        17.99 o                         
   1  -7   3       2062.67       2090.16        30.64 o                         
   3  -7   3       2187.00       2166.85        35.16 o                         
   5  -7   3         62.68         59.71         6.44 o                         
   7  -7   3        152.04        154.03        11.20 o                         
   9  -7   3        529.72        506.44        31.87 o                         
  11  -7   3        317.41        305.13        21.67 o                         
  13  -7   3       1044.24       1038.49        56.32 o                         
  15  -7   3        408.73        429.94        37.33 o                         
  17  -7   3         10.62         11.92        11.44 o                         
 -20  -6   3       1266.12       1269.22        69.72 o                         
 -18  -6   3        150.69        163.21        24.60 o                         
 -16  -6   3        124.71        115.21        19.49 o                         
 -14  -6   3          8.70         13.40         9.48 o                         
 -12  -6   3        111.10         80.74        15.09 o                         
 -10  -6   3        555.34        594.94        36.79 o                         
  -8  -6   3        563.94        594.80        34.58 o                         
  -6  -6   3        289.39        308.19        17.14 o                         
  -4  -6   3        389.61        389.52        18.42 o                         
  -2  -6   3        361.52        352.50        11.47 o                         
   0  -6   3        528.08        599.23        22.98 o                         
   2  -6   3       2431.20       2361.43        32.24 o                         
   4  -6   3       3443.24       3242.33        40.87 o                         
   6  -6   3        205.68        200.73         6.63 o                         
   8  -6   3       1941.01       1968.27        57.12 o                         
  10  -6   3        793.77        731.11        23.54 o                         
  12  -6   3        422.85        465.51        18.21 o                         
  14  -6   3        128.97        113.28        19.49 o                         
  16  -6   3         19.81         30.83        13.82 o                         
  18  -6   3        123.17         73.19        17.41 o                         
  20  -6   3         64.92         40.20        14.91 o                         
 -23  -5   3        128.97        109.09        22.61 o                         
 -21  -5   3        272.34        291.12        33.30 o                         
 -19  -5   3         73.82         66.35        15.42 o                         
 -17  -5   3         90.37         65.75        16.57 o                         
 -15  -5   3         95.24        157.52        21.39 o                         
 -13  -5   3        427.19        425.43        31.80 o                         
 -11  -5   3        171.86        185.54        25.10 o                         
  -9  -5   3       1290.62       1382.04       109.98 o                         
  -7  -5   3       2438.98       2521.94       112.31 o                         
  -5  -5   3       1069.11       1161.60        42.89 o                         
  -3  -5   3        219.37        307.69        21.03 o                         
  -1  -5   3        814.47        825.07        20.80 o                         
   1  -5   3       3249.42       3208.04        39.35 o                         
   3  -5   3       4321.62       4606.49        46.15 o                         
   5  -5   3        197.64        227.28        13.05 o                         
   7  -5   3        919.17        910.12        16.43 o                         
   9  -5   3        481.39        508.03        12.47 o                         
  11  -5   3        720.67        725.90        22.57 o                         
  13  -5   3       2002.37       1948.25        40.97 o                         
  15  -5   3        151.31        219.99        12.59 o                         
  17  -5   3         29.88         43.36        13.61 o                         
  19  -5   3         20.84         20.52        12.75 o                         
  21  -5   3         67.17         79.39        19.53 o                         
 -24  -4   3        366.25        428.00        41.52 o                         
 -22  -4   3        291.21        278.34        31.72 o                         
 -20  -4   3        134.48         90.15        19.12 o                         
 -18  -4   3        194.90        169.14        22.67 o                         
 -16  -4   3         44.70         38.48        12.99 o                         
 -14  -4   3        439.04        459.62        22.18 o                         
 -12  -4   3       1016.64       1068.82        38.01 o                         
 -10  -4   3        780.57        687.53        24.50 o                         
  -8  -4   3       1966.45       1904.86        50.87 o                         
  -6  -4   3        749.44        768.42        33.04 o                         
  -4  -4   3        591.19        572.49        27.12 o                         
  -2  -4   3       4487.36       4417.22        66.03 o                         
   0  -4   3       3107.13       3278.77        40.65 o                         
   2  -4   3       3568.20       3744.45        38.45 o                         
   4  -4   3       1981.71       2078.08        25.73 o                         
   6  -4   3        489.22        435.83        11.73 o                         
   8  -4   3        673.80        642.04        13.82 o                         
  10  -4   3        439.30        433.09        11.86 o                         
  12  -4   3        247.43        249.95        13.09 o                         
  14  -4   3        424.97        389.08        18.86 o                         
  16  -4   3        930.29        883.02        28.11 o                         
  18  -4   3        448.49        433.69        35.20 o                         
  20  -4   3        528.08        502.60        39.88 o                         
  22  -4   3         66.31         72.65        18.84 o                         
 -25  -3   3         29.16         20.88        14.73 o                         
 -23  -3   3         26.90         29.41        15.31 o                         
 -21  -3   3         42.32         44.81        13.59 o                         
 -19  -3   3        417.88        368.93        11.18 o                         
 -17  -3   3        181.13        197.46        23.38 o                         
 -15  -3   3        610.48        684.85        39.48 o                         
 -13  -3   3        565.69        490.56        21.07 o                         
 -11  -3   3         61.24         36.45         9.00 o                         
  -9  -3   3       5126.79       5299.14       110.62 o                         
  -7  -3   3       1464.59       1572.28        47.57 o                         
  -5  -3   3       1910.27       1961.90        36.91 o                         
  -3  -3   3       4910.82       4876.45        66.82 o                         
  -1  -3   3      10553.66       9842.36        93.34 o                         
   1  -3   3      12156.67      11809.06        95.21 o                         
   3  -3   3        803.49        986.56        15.43 o                         
   5  -3   3       2960.47       3006.70        32.85 o                         
   7  -3   3        397.93        409.96        16.21 o                         
   9  -3   3        304.62        358.36        12.60 o                         
  11  -3   3        204.80        173.68         9.65 o                         
  13  -3   3       1385.84       1460.65        55.08 o                         
  15  -3   3       2278.63       2282.38        75.32 o                         
  17  -3   3        512.42        542.74        36.55 o                         
  19  -3   3         80.97         73.85        16.56 o                         
  21  -3   3         56.37         59.34        15.57 o                         
  23  -3   3        376.80        427.43        38.91 o                         
 -24  -2   3        189.52        246.08        30.61 o                         
 -22  -2   3         11.26         -3.89         9.19 o                         
 -20  -2   3        273.52        292.62        15.38 o                         
 -18  -2   3         63.91         66.68         7.08 o                         
 -16  -2   3        392.59        402.44        15.02 o                         
 -14  -2   3         98.84         91.78         8.08 o                         
 -12  -2   3        416.47        412.64        12.10 o                         
 -10  -2   3       3290.27       3051.19       117.16 o                         
  -8  -2   3       3704.06       3447.68        54.51 o                         
  -6  -2   3        339.24        341.68        13.03 o                         
  -4  -2   3        610.59        674.85        17.70 o                         
  -2  -2   3        287.31        244.45         7.31 o                         
   0  -2   3        798.48        911.09        14.90 o                         
   2  -2   3        432.08        396.70        10.53 o                         
   4  -2   3       1748.59       1818.59        22.18 o                         
   6  -2   3        155.64        174.57         7.79 o                         
   8  -2   3       2464.25       2478.68        42.78 o                         
  10  -2   3        959.10        945.95        21.53 o                         
  12  -2   3        286.86        280.12        15.05 o                         
  14  -2   3       1401.65       1348.14        51.96 o                         
  16  -2   3         98.37        104.79        15.91 o                         
  18  -2   3       1183.07       1106.46        53.31 o                         
  20  -2   3        500.03        528.49        24.20 o                         
  22  -2   3         66.60         60.19        15.69 o                         
 -25  -1   3         69.58         74.15        20.42 o                         
 -23  -1   3          8.75          7.47         5.28 o                         
 -21  -1   3        550.77        566.82        23.83 o                         
 -19  -1   3        896.41        934.81        29.48 o                         
 -17  -1   3       1269.70       1285.86        32.98 o                         
 -15  -1   3        459.83        527.53        18.83 o                         
 -13  -1   3        194.87        193.51        10.83 o                         
 -11  -1   3       4294.93       4466.36        60.83 o                         
  -9  -1   3        161.43        246.12        20.57 o                         
  -7  -1   3      11690.48      11744.25       108.69 o                         
  -5  -1   3      11082.15      10297.93       249.61 o                         
  -3  -1   3      14290.43      13909.47       167.52 o                         
  -1  -1   3       4558.21       4364.44        43.42 o                         
   1  -1   3       9976.34       9699.21        88.35 o                         
   3  -1   3       6852.91       7146.19        59.71 o                         
   5  -1   3       2525.93       2489.50        39.25 o                         
   7  -1   3        591.69        677.14        21.62 o                         
   9  -1   3       4093.59       4293.99        64.04 o                         
  11  -1   3       1461.99       1503.34        55.08 o                         
  13  -1   3        204.89        228.49        14.02 o                         
  15  -1   3       1445.63       1561.64        56.73 o                         
  17  -1   3        105.43        117.29        17.20 o                         
  19  -1   3        102.42         92.34        10.62 o                         
  21  -1   3         83.71         96.28        14.01 o                         
  23  -1   3         94.36        115.40        13.14 o                         
 -26   0   3          4.89          4.63        11.02 o                         
 -24   0   3        176.10        168.61        15.13 o                         
 -22   0   3         66.73         38.66        14.35 o                         
 -20   0   3        118.92        121.03        17.35 o                         
 -18   0   3         43.18         40.84         8.09 o                         
 -16   0   3        155.46        149.98        11.15 o                         
 -14   0   3         82.81         60.40         8.72 o                         
 -12   0   3       1063.67        999.35        23.49 o                         
 -10   0   3         30.43         26.62         5.14 o                         
  -8   0   3       4396.56       4659.61        68.18 o                         
  -6   0   3      50775.33      50632.27       519.04 o                         
  -4   0   3      74079.45      69205.06       703.12 o                         
  -2   0   3        109.08        148.54         9.32 o                         
   0   0   3       2024.54       2492.64        50.54 o                         
   2   0   3      22174.67      20746.03       313.68 o                         
   4   0   3       4614.36       4348.39        45.77 o                         
   6   0   3        261.62        287.72         9.17 o                         
   8   0   3       2015.86       2003.53        30.27 o                         
  10   0   3       4868.05       4888.29        59.44 o                         
  12   0   3       1179.58       1294.86        37.24 o                         
  14   0   3        302.49        284.55        15.93 o                         
  16   0   3        158.02        152.83        17.50 o                         
  18   0   3         88.71        106.06        11.35 o                         
  20   0   3          3.02         -1.32         5.11 o                         
  22   0   3        300.77        323.97        35.83 o                         
  24   0   3          0.65          4.03         6.98 o                         
 -25   1   3         69.67         60.22        27.99 o                         
 -23   1   3          8.74          1.74         5.99 o                         
 -21   1   3        550.24        542.35        39.34 o                         
 -19   1   3        898.48        879.48        41.31 o                         
 -17   1   3       1270.07       1234.73        47.01 o                         
 -15   1   3        459.76        501.55        27.26 o                         
 -13   1   3        193.91        177.85        15.06 o                         
 -11   1   3       4292.32       4408.33        73.05 o                         
  -9   1   3        161.11        237.65         9.47 o                         
  -7   1   3      11694.00      11454.76       128.30 o                         
  -5   1   3      11079.82      10185.58       218.00 o                         
  -3   1   3      14287.70      13816.31       209.97 o                         
  -1   1   3       4555.63       4361.93        65.87 o                         
   1   1   3       9974.95       9705.97        88.02 o                         
   3   1   3       6850.11       7154.18        69.17 o                         
   5   1   3       2530.42       2486.33        35.14 o                         
   7   1   3        589.91        666.21        15.24 o                         
   9   1   3       4094.60       4324.60        66.55 o                         
  11   1   3       1456.28       1512.21        35.90 o                         
  13   1   3        204.73        219.58        13.61 o                         
  15   1   3       1446.53       1608.42        40.44 o                         
  17   1   3        105.90        101.48        16.16 o                         
  19   1   3        101.56         88.99        10.91 o                         
  21   1   3         84.06         91.17        11.60 o                         
  23   1   3         94.06        106.40        12.89 o                         
 -24   2   3        188.82        218.81        38.03 o                         
 -22   2   3         11.35        -10.48        10.48 o                         
 -20   2   3        272.95        288.65        25.67 o                         
 -18   2   3         63.08         45.93         6.90 o                         
 -16   2   3        391.42        391.42        26.44 o                         
 -14   2   3         97.91         87.23        13.12 o                         
 -12   2   3        416.11        391.92        24.10 o                         
 -10   2   3       3285.98       2970.37        52.04 o                         
  -8   2   3       3707.59       3444.19        39.46 o                         
  -6   2   3        337.36        341.65         8.45 o                         
  -4   2   3        608.92        665.11        23.26 o                         
  -2   2   3        286.25        239.36         7.38 o                         
   0   2   3        797.16        918.05        13.17 o                         
   2   2   3        429.77        364.98         7.64 o                         
   4   2   3       1752.11       1789.88        25.51 o                         
   6   2   3        154.89        168.12         7.55 o                         
   8   2   3       2466.96       2442.01        35.46 o                         
  10   2   3        958.36       1000.85        22.08 o                         
  12   2   3        287.87        270.04        19.51 o                         
  14   2   3       1404.77       1328.71        49.33 o                         
  16   2   3         98.29         90.12        10.40 o                         
  18   2   3       1182.67       1205.87        38.48 o                         
  20   2   3        499.34        489.62        32.90 o                         
  22   2   3         66.38         48.15         9.22 o                         
 -25   3   3         29.26         60.33        16.84 o                         
 -23   3   3         27.01         20.89        12.27 o                         
 -21   3   3         42.08         65.50        14.58 o                         
 -19   3   3        419.40        364.76        24.06 o                         
 -17   3   3        181.53        195.82        13.83 o                         
 -15   3   3        611.23        744.31        38.83 o                         
 -13   3   3        566.52        542.20        31.59 o                         
 -11   3   3         61.14         29.89         6.36 o                         
  -9   3   3       5127.33       5197.55        78.09 o                         
  -7   3   3       1468.13       1526.86        49.32 o                         
  -5   3   3       1910.24       1953.80        32.20 o                         
  -3   3   3       4911.21       4869.19        52.38 o                         
  -1   3   3      10552.09       9947.30        82.24 o                         
   1   3   3      12160.01      11833.64        95.84 o                         
   3   3   3        803.30        994.99        18.27 o                         
   5   3   3       2967.31       2997.03        38.27 o                         
   7   3   3        398.80        405.48        12.35 o                         
   9   3   3        305.21        363.95        12.84 o                         
  11   3   3        204.94        179.54        19.26 o                         
  13   3   3       1386.29       1431.35        30.30 o                         
  15   3   3       2277.09       2400.32        52.95 o                         
  17   3   3        512.07        534.53        29.43 o                         
  19   3   3         81.69        101.52        19.15 o                         
  21   3   3         56.40         63.33        10.27 o                         
  23   3   3        375.97        384.90        28.75 o                         
 -24   4   3        365.59        361.86        35.87 o                         
 -22   4   3        291.55        272.79        30.11 o                         
 -20   4   3        134.16         97.12        10.95 o                         
 -18   4   3        195.76        191.25        17.68 o                         
 -16   4   3         44.82         42.14         6.82 o                         
 -14   4   3        438.39        432.65        30.54 o                         
 -12   4   3       1014.95       1115.69        33.56 o                         
 -10   4   3        778.56        707.83        25.05 o                         
  -8   4   3       1964.78       1873.42        57.28 o                         
  -6   4   3        754.28        761.44        13.61 o                         
  -4   4   3        591.36        585.32        15.14 o                         
  -2   4   3       4488.21       4502.78        67.27 o                         
   0   4   3       3105.44       3304.93        39.77 o                         
   2   4   3       3577.93       3795.36        45.82 o                         
   4   4   3       1981.15       2076.35        32.02 o                         
   6   4   3        490.92        455.93        12.69 o                         
   8   4   3        673.54        646.67        16.54 o                         
  10   4   3        438.83        423.04        14.46 o                         
  12   4   3        247.21        263.07        12.39 o                         
  14   4   3        424.89        361.52        18.39 o                         
  16   4   3        931.53        881.65        41.30 o                         
  18   4   3        448.36        427.67        22.68 o                         
  20   4   3        527.57        500.09        39.89 o                         
  22   4   3         66.37         54.95        14.98 o                         
 -23   5   3        128.82        110.04        21.29 o                         
 -21   5   3        271.86        285.48        31.67 o                         
 -19   5   3         73.99         55.89        14.47 o                         
 -17   5   3         90.36         81.98         9.30 o                         
 -15   5   3         95.72        145.45        10.80 o                         
 -13   5   3        426.53        415.14        17.02 o                         
 -11   5   3        171.60        181.46        13.76 o                         
  -9   5   3       1289.25       1342.39        58.27 o                         
  -7   5   3       2438.19       2436.26        27.63 o                         
  -5   5   3       1070.03       1157.27        17.19 o                         
  -3   5   3        218.68        299.17         7.91 o                         
  -1   5   3        815.21        836.50        15.64 o                         
   1   5   3       3244.65       3230.18        43.25 o                         
   3   5   3       4326.64       4578.63        64.22 o                         
   5   5   3        198.01        226.51         9.33 o                         
   7   5   3        917.38        904.95        30.92 o                         
   9   5   3        480.69        506.47        15.20 o                         
  11   5   3        721.98        737.80        20.13 o                         
  13   5   3       2004.12       1956.62        55.66 o                         
  15   5   3        151.42        202.81        14.31 o                         
  17   5   3         29.92         27.67        13.27 o                         
  19   5   3         20.89         23.52        13.46 o                         
  21   5   3         67.16         87.85        19.49 o                         
 -22   6   3        503.29        579.26        47.07 o                         
 -20   6   3       1267.05       1206.19        65.86 o                         
 -18   6   3        150.87        145.98        22.76 o                         
 -16   6   3        125.20        145.16        21.49 o                         
 -14   6   3          8.65          7.42         8.34 o                         
 -12   6   3        111.09         93.33         9.78 o                         
 -10   6   3        554.93        553.00        13.58 o                         
  -8   6   3        564.66        607.26        15.04 o                         
  -6   6   3        290.09        279.47         7.95 o                         
  -4   6   3        388.23        407.76         9.38 o                         
  -2   6   3        361.33        346.75        10.40 o                         
   0   6   3        527.85        586.47        12.83 o                         
   2   6   3       2434.62       2371.83        42.27 o                         
   4   6   3       3445.42       3388.71        53.49 o                         
   6   6   3        205.87        214.95        11.65 o                         
   8   6   3       1943.48       2006.48        47.64 o                         
  10   6   3        793.93        780.01        43.78 o                         
  12   6   3        422.50        441.36        17.39 o                         
  14   6   3        129.08        135.29        20.94 o                         
  16   6   3         19.70         27.62        13.47 o                         
  18   6   3        123.35        109.74        20.65 o                         
  20   6   3         64.72         92.22        23.44 o                         
 -19   7   3        176.82        172.55        27.22 o                         
 -17   7   3         49.05         40.92        14.46 o                         
 -15   7   3        652.45        593.76        43.84 o                         
 -13   7   3        405.85        389.58        34.19 o                         
 -11   7   3        571.52        536.49        38.90 o                         
  -9   7   3         30.64         59.70         5.15 o                         
  -7   7   3       2247.43       2277.38        65.43 o                         
  -5   7   3        669.26        659.55        19.20 o                         
  -3   7   3        928.69        988.15        31.87 o                         
  -1   7   3        558.23        521.81        18.00 o                         
   1   7   3       2060.44       2102.96        38.07 o                         
   3   7   3       2190.42       2240.88        41.71 o                         
   5   7   3         62.64         67.87         7.59 o                         
   7   7   3        152.34        165.06        13.69 o                         
   9   7   3        529.51        516.34        37.48 o                         
  11   7   3        317.71        270.35        27.95 o                         
  13   7   3       1042.82       1020.76        57.21 o                         
  15   7   3        408.36        434.21        39.12 o                         
  17   7   3         10.70         12.17        11.59 o                         
 -18   8   3        133.09        118.32        23.60 o                         
 -16   8   3        213.81        201.82        28.26 o                         
 -14   8   3          7.07          8.59         8.89 o                         
 -12   8   3        203.85        191.11        24.81 o                         
 -10   8   3        328.98        291.90        13.58 o                         
  -8   8   3        337.30        322.84        14.68 o                         
  -6   8   3        474.64        441.20        33.64 o                         
  -4   8   3        386.69        366.51        18.32 o                         
  -2   8   3        768.66        731.10        35.63 o                         
   0   8   3       1782.04       1672.77        42.73 o                         
   2   8   3        803.09        706.16        27.20 o                         
   4   8   3        250.21        259.26        29.82 o                         
   6   8   3        476.03        464.83        21.23 o                         
   8   8   3        147.86        121.61        19.34 o                         
  10   8   3        194.40        165.75        23.74 o                         
  12   8   3         29.98         30.66        12.02 o                         
  14   8   3         65.78         79.77        18.12 o                         
  16   8   3         21.37         23.28        13.64 o                         
 -15   9   3        163.41        213.42        29.97 o                         
 -13   9   3         11.41         29.46        16.61 o                         
 -11   9   3         10.70          3.92        11.21 o                         
  -9   9   3         70.87         55.52        17.09 o                         
  -7   9   3         19.67         30.20        12.23 o                         
  -5   9   3        337.90        320.70        18.06 o                         
  -3   9   3         26.24         28.90         8.45 o                         
  -1   9   3        129.02        125.03        11.99 o                         
   1   9   3          7.10         -0.34         5.68 o                         
   3   9   3        953.25       1042.81        35.09 o                         
   5   9   3        209.41        170.24        14.18 o                         
   7   9   3        217.50        240.76        27.32 o                         
   9   9   3         45.78         76.57        19.00 o                         
  11   9   3         64.76         55.88        16.38 o                         
  13   9   3        115.18         85.77        19.60 o                         
 -12  10   3         47.22         74.21        19.88 o                         
 -10  10   3        336.97        375.43        37.47 o                         
  -8  10   3        186.09        159.51        23.76 o                         
  -6  10   3        104.40         92.02        18.32 o                         
  -4  10   3          0.80         -0.68         4.87 o                         
  -2  10   3         36.31         44.46        14.84 o                         
   0  10   3        230.66        245.95        37.78 o                         
   2  10   3        108.08        134.66        21.47 o                         
   4  10   3        479.43        457.35        24.24 o                         
   6  10   3         14.64         22.38         6.84 o                         
   8  10   3         16.81         20.71        13.23 o                         
  10  10   3         38.02         58.65        17.02 o                         
  -5  11   3        208.74        211.86        27.63 o                         
  -3  11   3         31.23         87.03        17.93 o                         
  -1  11   3          4.23         12.96         9.09 o                         
   1  11   3         16.10         14.43         7.28 o                         
   3  11   3         58.38         62.37        13.96 o                         
 -10 -10   4         80.82        100.44        21.36 o                         
  -8 -10   4         95.50        115.85        21.28 o                         
  -6 -10   4        168.48        216.64        27.43 o                         
 -15  -9   4         16.43         14.54        12.90 o                         
 -13  -9   4        239.28        290.74        33.14 o                         
 -11  -9   4        367.87        347.94        33.97 o                         
  -9  -9   4         94.50         99.88        19.69 o                         
  -7  -9   4        544.79        486.39        38.52 o                         
  -5  -9   4        417.77        439.63        32.79 o                         
  -1  -9   4        299.30        301.97        17.17 o                         
   3  -9   4          0.95          9.70         6.67 o                         
   7  -9   4        281.11        277.36        31.30 o                         
   9  -9   4        184.18        185.58        26.75 o                         
  11  -9   4         82.34         60.77        17.65 o                         
  13  -9   4        121.91        138.38        24.69 o                         
 -18  -8   4         52.26         44.83        16.21 o                         
 -16  -8   4         52.63         26.62        13.05 o                         
 -14  -8   4        262.15        286.17        31.55 o                         
 -12  -8   4        742.31        746.79        48.31 o                         
 -10  -8   4        423.25        421.68        35.00 o                         
  -8  -8   4        744.12        744.23        45.17 o                         
  -6  -8   4        725.72        656.77        41.35 o                         
  -4  -8   4         17.89         17.86        10.66 o                         
  -2  -8   4         40.45         53.33         7.22 o                         
   0  -8   4        573.68        589.32        19.61 o                         
   2  -8   4       1197.56       1143.92        21.59 o                         
   4  -8   4        704.27        664.10        24.32 o                         
   6  -8   4        342.22        302.76        14.48 o                         
   8  -8   4        123.53        139.05        25.05 o                         
  10  -8   4        185.50        167.09        23.87 o                         
  12  -8   4        240.89        202.49        26.58 o                         
  14  -8   4         70.23         88.00        19.12 o                         
  16  -8   4         89.65         70.83        17.68 o                         
 -19  -7   4        246.83        236.59        30.71 o                         
 -17  -7   4         84.03         88.03        19.00 o                         
 -15  -7   4          7.33         -1.18         9.99 o                         
 -13  -7   4        189.70        210.35        25.58 o                         
 -11  -7   4        414.37        448.67        34.82 o                         
  -9  -7   4       1332.81       1409.91        60.28 o                         
  -7  -7   4        575.66        556.97        35.53 o                         
  -5  -7   4        655.53        639.90        37.27 o                         
  -3  -7   4       2745.86       2778.13        57.65 o                         
  -1  -7   4        405.62        381.37        15.83 o                         
   1  -7   4         48.84         58.27         6.44 o                         
   3  -7   4       1204.96       1149.06        21.59 o                         
   5  -7   4        500.95        452.77        11.35 o                         
   7  -7   4        352.87        369.64        19.73 o                         
   9  -7   4         42.49         27.68         6.37 o                         
  11  -7   4        388.26        401.01        42.54 o                         
  13  -7   4        336.78        363.59        33.29 o                         
  15  -7   4        287.37        326.79        33.22 o                         
  17  -7   4         17.82         17.08        12.57 o                         
 -20  -6   4          5.53         15.98        11.96 o                         
 -18  -6   4        891.93        922.30        56.19 o                         
 -16  -6   4        264.48        295.56        30.55 o                         
 -14  -6   4        109.56        123.43        18.80 o                         
 -12  -6   4        149.45        148.15        19.96 o                         
 -10  -6   4        749.96        735.85        41.02 o                         
  -8  -6   4       2144.75       2261.31       140.74 o                         
  -6  -6   4        504.47        518.29        22.14 o                         
  -4  -6   4        430.30        390.63        18.78 o                         
  -2  -6   4       1000.82        970.89        21.35 o                         
   0  -6   4        313.97        300.87        13.91 o                         
   2  -6   4       2347.98       2351.61        40.82 o                         
   4  -6   4       3166.45       3252.77        38.45 o                         
   6  -6   4       1412.00       1349.19        22.01 o                         
   8  -6   4       1434.52       1361.01        26.88 o                         
  10  -6   4        652.01        606.52        22.63 o                         
  12  -6   4       1822.65       1907.10        43.17 o                         
  14  -6   4        480.13        510.76        37.71 o                         
  16  -6   4        180.56        168.98        22.82 o                         
  18  -6   4          2.35         -7.76        12.25 o                         
 -23  -5   4        116.73        144.83        25.27 o                         
 -21  -5   4        365.44        330.91        34.59 o                         
 -19  -5   4         37.56         22.62        12.71 o                         
 -17  -5   4       1064.38       1091.84        57.22 o                         
 -15  -5   4          5.34         14.68        10.25 o                         
 -13  -5   4       1099.82       1073.83        51.09 o                         
 -11  -5   4        591.35        633.97        25.88 o                         
  -9  -5   4       1354.66       1277.01        35.77 o                         
  -7  -5   4       1777.93       1659.90        39.91 o                         
  -5  -5   4       3804.10       3757.50       125.64 o                         
  -3  -5   4        856.84        967.53        39.30 o                         
  -1  -5   4       1167.42       1275.93        70.02 o                         
   1  -5   4         30.04         67.69         5.16 o                         
   3  -5   4       2424.56       2430.43        35.11 o                         
   5  -5   4       1942.18       1892.61        26.60 o                         
   7  -5   4        212.58        221.76         8.46 o                         
   9  -5   4        673.65        654.67        15.38 o                         
  11  -5   4       3238.42       3243.46        46.11 o                         
  13  -5   4        764.83        798.77        26.36 o                         
  15  -5   4        353.81        361.65        27.57 o                         
  17  -5   4         48.25         32.88        13.37 o                         
  19  -5   4         13.84         11.50         9.89 o                         
  21  -5   4         17.51         10.85         9.97 o                         
 -24  -4   4         17.07         11.96        13.78 o                         
 -22  -4   4        449.32        487.74        41.98 o                         
 -20  -4   4        265.70        233.82        28.01 o                         
 -18  -4   4       1113.24       1115.22        57.28 o                         
 -16  -4   4        485.81        496.56        36.31 o                         
 -14  -4   4        645.82        708.42        27.70 o                         
 -12  -4   4       1209.11       1211.94        35.08 o                         
 -10  -4   4       1802.89       1631.93        39.83 o                         
  -8  -4   4       1389.53       1579.32        37.45 o                         
  -6  -4   4        772.74        789.25        34.68 o                         
  -4  -4   4        398.42        353.73        21.88 o                         
  -2  -4   4       2745.65       2749.69        69.35 o                         
   0  -4   4         98.19        143.25         7.15 o                         
   2  -4   4       3756.46       3827.03        40.72 o                         
   4  -4   4        126.60        172.15         7.83 o                         
   6  -4   4       1917.97       1834.63        25.91 o                         
   8  -4   4        523.96        557.89        13.67 o                         
  10  -4   4        264.08        255.53        11.30 o                         
  12  -4   4        281.72        278.16        11.77 o                         
  14  -4   4       4353.73       4161.79        70.95 o                         
  16  -4   4         14.40         67.54        18.76 o                         
  18  -4   4        155.26        153.94        22.03 o                         
  20  -4   4          6.30          2.30         9.36 o                         
  22  -4   4         84.17         98.02        20.34 o                         
 -23  -3   4        248.38        296.81        33.42 o                         
 -21  -3   4        169.84        134.40        22.72 o                         
 -19  -3   4        496.26        454.14        36.32 o                         
 -17  -3   4        661.74        631.51        40.33 o                         
 -15  -3   4        237.15        272.76        17.05 o                         
 -13  -3   4        209.80        178.47        16.44 o                         
 -11  -3   4         14.73          2.92         6.59 o                         
  -9  -3   4        922.17        761.86        23.94 o                         
  -7  -3   4       4943.14       5043.94       105.48 o                         
  -5  -3   4       1843.62       1797.13        35.41 o                         
  -3  -3   4       1797.32       1863.51        34.36 o                         
  -1  -3   4       8576.96       8077.93        94.77 o                         
   1  -3   4       2806.19       3181.07        39.35 o                         
   3  -3   4        500.14        472.78        10.89 o                         
   5  -3   4       2693.79       2716.94        43.02 o                         
   7  -3   4        952.21        969.13        17.72 o                         
   9  -3   4       1456.93       1426.04        27.60 o                         
  11  -3   4        733.13        736.45        20.32 o                         
  13  -3   4       2808.42       2709.46        54.11 o                         
  15  -3   4       3533.17       3366.19        95.38 o                         
  17  -3   4        893.07        824.40        45.62 o                         
  19  -3   4        345.86        340.87        31.44 o                         
  21  -3   4        123.93        116.67        21.75 o                         
 -24  -2   4         74.01         42.50        15.05 o                         
 -22  -2   4         57.39         58.24        15.34 o                         
 -20  -2   4        270.74        299.27        38.65 o                         
 -18  -2   4        424.26        416.73        16.66 o                         
 -16  -2   4        240.91        250.32        10.43 o                         
 -14  -2   4        203.66        195.16         8.59 o                         
 -12  -2   4        220.24        218.55         8.54 o                         
 -10  -2   4        607.10        540.89        26.48 o                         
  -8  -2   4       4306.38       4505.65        94.27 o                         
  -6  -2   4       1779.52       1955.73        35.85 o                         
  -4  -2   4        123.16        114.90        14.19 o                         
  -2  -2   4       5138.51       5130.80        53.76 o                         
   0  -2   4        158.88        142.06         5.37 o                         
   2  -2   4       2933.79       2956.81        51.34 o                         
   4  -2   4       3559.04       3489.64        42.27 o                         
   6  -2   4       2209.01       2221.99        38.57 o                         
   8  -2   4       1948.90       2104.98        39.54 o                         
  10  -2   4        519.43        554.57        16.64 o                         
  12  -2   4        970.12        788.07        26.38 o                         
  14  -2   4       2834.93       2808.92        56.30 o                         
  16  -2   4        404.17        412.08        29.81 o                         
  18  -2   4        419.52        399.34        31.14 o                         
  20  -2   4        250.51        217.75        24.64 o                         
  22  -2   4        286.68        307.92        31.51 o                         
 -25  -1   4         73.42         95.70        20.86 o                         
 -23  -1   4        138.06         87.15        10.29 o                         
 -21  -1   4        162.40        142.14        11.99 o                         
 -19  -1   4         36.34         25.89         6.79 o                         
 -17  -1   4         97.34        112.90         9.65 o                         
 -15  -1   4       1017.22       1029.47        23.98 o                         
 -13  -1   4        145.74        125.03         7.13 o                         
 -11  -1   4        130.38        258.12         9.66 o                         
  -9  -1   4       2582.38       2352.95        52.78 o                         
  -7  -1   4       3507.32       3017.26        47.07 o                         
  -5  -1   4       6510.48       5872.04       114.19 o                         
  -3  -1   4        266.89        376.93        21.15 o                         
  -1  -1   4        462.59        543.59        13.16 o                         
   1  -1   4      22479.96      20530.77       223.76 o                         
   3  -1   4       3621.12       3503.10        41.22 o                         
   5  -1   4       3888.49       3905.52        54.40 o                         
   7  -1   4       4050.53       4101.08        59.52 o                         
   9  -1   4        706.78        629.41        19.82 o                         
  11  -1   4        557.01        592.04        17.46 o                         
  13  -1   4       2731.83       2884.81        46.22 o                         
  15  -1   4       2388.77       2479.26        73.99 o                         
  17  -1   4       1162.54       1111.77        49.92 o                         
  19  -1   4        541.44        594.99        38.49 o                         
  21  -1   4        101.22         94.56        27.86 o                         
  23  -1   4        334.85        389.62        23.42 o                         
 -26   0   4          0.15         12.12        12.36 o                         
 -24   0   4         28.93         28.63         7.25 o                         
 -22   0   4        518.81        499.84        24.40 o                         
 -20   0   4        105.65        135.88        18.31 o                         
 -18   0   4          1.26         -5.67         6.16 o                         
 -16   0   4        195.25        179.95        12.20 o                         
 -14   0   4         34.53         54.72         7.63 o                         
 -12   0   4       1223.76       1048.75        24.40 o                         
 -10   0   4       4522.95       4819.37        65.58 o                         
  -8   0   4       7312.57       7786.74        94.35 o                         
  -6   0   4      33768.84      30883.41       350.10 o                         
  -4   0   4       5208.51       5135.86        65.50 o                         
  -2   0   4       1049.90        981.92        29.91 o                         
   0   0   4       1263.17       1090.65        32.29 o                         
   2   0   4       9041.55       8832.40       149.44 o                         
   4   0   4       2278.13       2547.58        38.43 o                         
   6   0   4       7263.95       7406.95        75.91 o                         
   8   0   4        416.18        374.86        21.09 o                         
  10   0   4        135.27        204.23         9.93 o                         
  12   0   4        879.46        823.22        21.40 o                         
  14   0   4        104.21        139.60        12.79 o                         
  16   0   4        637.08        830.55        40.45 o                         
  18   0   4         15.70         14.97         8.00 o                         
  20   0   4         58.02         41.48        15.15 o                         
  22   0   4          1.38         -5.48         6.01 o                         
 -25   1   4         73.81         74.21        20.72 o                         
 -23   1   4        138.66        114.86        13.16 o                         
 -21   1   4        162.30        142.07        13.85 o                         
 -19   1   4         36.21         34.69         9.29 o                         
 -17   1   4         97.39         96.12        13.58 o                         
 -15   1   4       1016.17        970.19        39.61 o                         
 -13   1   4        145.73        129.75        17.50 o                         
 -11   1   4        130.48        255.68        14.98 o                         
  -9   1   4       2583.57       2287.12        37.28 o                         
  -7   1   4       3507.55       2981.12        43.92 o                         
  -5   1   4       6507.49       5830.92        73.06 o                         
  -3   1   4        268.18        392.20        17.99 o                         
  -1   1   4        462.52        548.86        21.62 o                         
   1   1   4      22497.22      20804.19       181.31 o                         
   3   1   4       3624.30       3555.48        40.44 o                         
   5   1   4       3897.39       3906.74        60.08 o                         
   7   1   4       4055.33       4137.56        49.93 o                         
   9   1   4        707.41        635.75        16.48 o                         
  11   1   4        557.47        605.48        17.43 o                         
  13   1   4       2735.17       2807.12        49.35 o                         
  15   1   4       2387.32       2355.34        51.11 o                         
  17   1   4       1162.05       1082.44        48.03 o                         
  19   1   4        540.18        569.76        26.45 o                         
  21   1   4        101.66         99.81        20.93 o                         
  23   1   4        335.13        386.14        24.16 o                         
 -24   2   4         73.76         47.64         9.86 o                         
 -22   2   4         57.53         73.62        14.50 o                         
 -20   2   4        270.95        257.21        24.24 o                         
 -18   2   4        425.00        376.05        28.49 o                         
 -16   2   4        240.34        268.23        23.04 o                         
 -14   2   4        204.09        197.91        18.94 o                         
 -12   2   4        220.35        206.35         9.07 o                         
 -10   2   4        607.75        532.71        14.37 o                         
  -8   2   4       4310.32       4468.02        59.62 o                         
  -6   2   4       1780.41       1960.48        56.68 o                         
  -4   2   4        122.57        129.30         7.36 o                         
  -2   2   4       5136.43       5281.63        55.15 o                         
   0   2   4        158.69        134.59         4.91 o                         
   2   2   4       2938.17       2924.49        29.57 o                         
   4   2   4       3553.24       3568.56        42.93 o                         
   6   2   4       2208.35       2213.91        32.32 o                         
   8   2   4       1947.78       2137.68        33.39 o                         
  10   2   4        518.11        536.32        16.24 o                         
  12   2   4        969.19        859.84        28.10 o                         
  14   2   4       2831.74       2935.40        81.58 o                         
  16   2   4        404.01        414.77        20.52 o                         
  18   2   4        420.65        419.89        22.45 o                         
  20   2   4        249.84        258.66        18.77 o                         
  22   2   4        287.53        308.34        28.16 o                         
 -25   3   4        162.80        187.06        24.95 o                         
 -23   3   4        248.66        250.35        27.78 o                         
 -21   3   4        170.35        159.32        21.26 o                         
 -19   3   4        495.57        408.30        32.28 o                         
 -17   3   4        661.92        554.36        35.19 o                         
 -15   3   4        238.22        257.38        23.29 o                         
 -13   3   4        209.64        195.00        19.34 o                         
 -11   3   4         14.68          6.56         2.16 o                         
  -9   3   4        923.10        750.31        14.50 o                         
  -7   3   4       4943.21       4893.36       100.78 o                         
  -5   3   4       1843.62       1781.23        32.00 o                         
  -3   3   4       1795.65       1798.11        26.73 o                         
  -1   3   4       8578.70       8116.96        70.36 o                         
   1   3   4       2806.80       3117.79        33.48 o                         
   3   3   4        499.88        484.41        12.35 o                         
   5   3   4       2698.17       2831.44        38.30 o                         
   7   3   4        952.33        964.98        20.76 o                         
   9   3   4       1458.20       1401.13        27.33 o                         
  11   3   4        734.51        718.63        19.95 o                         
  13   3   4       2812.55       2731.01        53.77 o                         
  15   3   4       3532.88       3430.08        90.94 o                         
  17   3   4        892.10        850.35        48.85 o                         
  19   3   4        345.99        333.57        27.13 o                         
  21   3   4        123.50        125.92        14.18 o                         
 -24   4   4         17.16        -10.94        13.00 o                         
 -22   4   4        449.32        459.31        38.51 o                         
 -20   4   4        266.19        259.55        32.34 o                         
 -18   4   4       1114.75       1056.58        53.45 o                         
 -16   4   4        485.52        463.47        33.39 o                         
 -14   4   4        644.20        597.51        36.79 o                         
 -12   4   4       1206.80       1153.41        68.89 o                         
 -10   4   4       1804.65       1645.08        39.94 o                         
  -8   4   4       1388.73       1574.17        27.83 o                         
  -6   4   4        772.65        772.36        19.91 o                         
  -4   4   4        397.57        365.29        15.42 o                         
  -2   4   4       2740.80       2812.35        45.99 o                         
   0   4   4         97.92        124.62         9.06 o                         
   2   4   4       3761.53       3839.65        41.37 o                         
   4   4   4        126.49        157.10         9.16 o                         
   6   4   4       1916.69       1825.41        29.95 o                         
   8   4   4        524.16        517.70        15.57 o                         
  10   4   4        265.27        254.99        11.52 o                         
  12   4   4        281.73        286.29        15.12 o                         
  14   4   4       4351.00       4108.86       110.95 o                         
  16   4   4         14.36         43.37        14.42 o                         
  18   4   4        154.59        127.39        20.90 o                         
  20   4   4          6.35         26.32        14.73 o                         
  22   4   4         84.43        104.83        17.19 o                         
 -23   5   4        117.15        102.00        20.80 o                         
 -21   5   4        365.14        352.32        34.91 o                         
 -19   5   4         38.24         20.11        11.45 o                         
 -17   5   4       1064.18       1074.98        50.71 o                         
 -15   5   4          5.20         15.70        11.37 o                         
 -13   5   4       1101.51       1009.73        49.48 o                         
 -11   5   4        593.87        622.85        25.78 o                         
  -9   5   4       1352.79       1320.08        35.69 o                         
  -7   5   4       1776.72       1708.82        23.07 o                         
  -5   5   4       3804.25       3764.90        40.95 o                         
  -3   5   4        855.47        924.40        17.60 o                         
  -1   5   4       1168.09       1315.16        26.82 o                         
   1   5   4         30.04         63.16         5.53 o                         
   3   5   4       2423.12       2426.47        37.44 o                         
   5   5   4       1940.03       1953.24        33.83 o                         
   7   5   4        211.43        244.94        11.52 o                         
   9   5   4        674.00        634.49        16.21 o                         
  11   5   4       3237.84       3232.88        59.61 o                         
  13   5   4        765.70        747.33        26.61 o                         
  15   5   4        354.39        370.10        19.51 o                         
  17   5   4         47.98         50.85        16.36 o                         
  19   5   4         13.90         30.61        15.99 o                         
  21   5   4         17.74         44.56        17.63 o                         
 -22   6   4        252.26        353.63        37.25 o                         
 -20   6   4          5.46         -2.68        12.57 o                         
 -18   6   4        892.17        908.24        54.80 o                         
 -16   6   4        264.83        286.05        29.68 o                         
 -14   6   4        110.07        128.10         9.52 o                         
 -12   6   4        149.44        168.15        14.85 o                         
 -10   6   4        749.83        736.92        19.85 o                         
  -8   6   4       2143.21       2223.90        37.23 o                         
  -6   6   4        504.58        506.79        11.68 o                         
  -4   6   4        430.82        390.61        10.44 o                         
  -2   6   4       1002.61       1010.26        26.12 o                         
   0   6   4        314.20        308.41         9.61 o                         
   2   6   4       2347.80       2350.63        30.01 o                         
   4   6   4       3167.68       3300.55        44.55 o                         
   6   6   4       1413.28       1338.35        39.98 o                         
   8   6   4       1434.30       1385.09        69.44 o                         
  10   6   4        651.24        645.42        40.94 o                         
  12   6   4       1822.16       1867.70        41.78 o                         
  14   6   4        477.73        565.30        41.66 o                         
  16   6   4        180.37        167.71        25.28 o                         
  18   6   4          2.29          1.81        10.69 o                         
 -19   7   4        246.80        249.15        31.49 o                         
 -17   7   4         84.25         88.05        19.35 o                         
 -15   7   4          7.35        -13.34        13.89 o                         
 -13   7   4        188.95        154.52        21.92 o                         
 -11   7   4        412.98        425.39        34.72 o                         
  -9   7   4       1329.60       1375.82        29.01 o                         
  -7   7   4        574.73        553.15        19.81 o                         
  -5   7   4        655.39        660.81        16.10 o                         
  -3   7   4       2748.21       2772.77        37.71 o                         
  -1   7   4        406.06        356.87        11.70 o                         
   1   7   4         49.01         67.10        11.90 o                         
   3   7   4       1204.57       1112.96        27.29 o                         
   5   7   4        502.60        466.20        23.35 o                         
   7   7   4        353.76        347.43        27.25 o                         
   9   7   4         42.34         27.19         7.19 o                         
  11   7   4        388.21        388.05        34.49 o                         
  13   7   4        335.30        321.97        33.14 o                         
  15   7   4        287.40        261.35        31.21 o                         
  17   7   4         17.90         12.78        10.34 o                         
 -18   8   4         52.35         50.46        17.61 o                         
 -16   8   4         52.60         56.18        17.46 o                         
 -14   8   4        262.38        265.14        30.91 o                         
 -12   8   4        742.56        790.27        50.82 o                         
 -10   8   4        424.23        348.89        65.21 o                         
  -8   8   4        743.86        782.00        24.28 o                         
  -6   8   4        724.46        676.62        42.27 o                         
  -4   8   4         18.11         11.35        11.28 o                         
  -2   8   4         40.07         71.28        25.02 o                         
   0   8   4        573.52        563.75        24.13 o                         
   2   8   4       1197.07       1127.67        52.27 o                         
   4   8   4        703.22        670.49        30.05 o                         
   6   8   4        341.74        318.05        28.69 o                         
   8   8   4        123.28        135.91        20.24 o                         
  10   8   4        185.49        169.45        24.55 o                         
  12   8   4        240.62        227.70        28.56 o                         
  14   8   4         70.33         52.37        17.77 o                         
 -15   9   4         16.40         30.10        13.38 o                         
 -13   9   4        239.15        217.22        29.18 o                         
 -11   9   4        367.95        376.80        36.52 o                         
  -9   9   4         94.14        119.78        21.10 o                         
  -7   9   4        544.05        514.31        40.02 o                         
  -5   9   4        418.80        397.82        20.47 o                         
  -3   9   4        159.94        172.57        14.63 o                         
  -1   9   4        299.64        255.46        17.41 o                         
   1   9   4        432.59        431.86        22.67 o                         
   3   9   4          0.91          3.48         5.47 o                         
   5   9   4        940.53        877.38        32.56 o                         
   7   9   4        281.11        279.66        29.79 o                         
   9   9   4        184.61        154.82        24.56 o                         
  11   9   4         81.96         82.15        20.40 o                         
 -10  10   4         80.99         58.57        17.74 o                         
  -8  10   4         95.03         87.13        19.92 o                         
  -6  10   4        168.79        172.19        24.70 o                         
  -4  10   4         36.59         28.10         9.34 o                         
  -2  10   4          6.00         13.51         6.30 o                         
   0  10   4        130.15        119.58        13.06 o                         
   2  10   4        549.05        542.47        26.72 o                         
   4  10   4         71.71         53.90        10.12 o                         
   6  10   4        216.59        212.80        26.75 o                         
   8  10   4        147.88        136.87        23.26 o                         
  -5  11   4         99.94         87.76        18.17 o                         
  -3  11   4        116.07        121.10        20.67 o                         
  -1  11   4         14.59          9.31         6.59 o                         
   1  11   4         25.52         24.68         8.63 o                         
 -10 -10   5         26.90         25.16        13.62 o                         
  -8 -10   5         16.87         19.32        11.71 o                         
  -6 -10   5        183.41        195.02        25.95 o                         
 -15  -9   5         44.48         29.08        15.63 o                         
 -13  -9   5         71.80         61.23        16.79 o                         
 -11  -9   5         37.81         51.46        14.69 o                         
  -9  -9   5          9.91          1.99        11.00 o                         
  -7  -9   5        248.35        248.69        27.77 o                         
  -5  -9   5        878.06        953.32        52.65 o                         
  -1  -9   5         91.84        121.65        11.82 o                         
   9  -9   5         25.19         25.91        13.42 o                         
  11  -9   5        306.29        355.49        36.53 o                         
 -16  -8   5        238.13        253.36        31.22 o                         
 -14  -8   5        335.28        388.59        36.49 o                         
 -12  -8   5        573.07        548.76        41.27 o                         
 -10  -8   5        675.67        726.68        45.79 o                         
  -8  -8   5        222.40        237.99        25.40 o                         
  -6  -8   5        396.86        347.16        29.39 o                         
  -4  -8   5       1188.89       1170.18        54.26 o                         
  -2  -8   5        301.39        281.80        17.38 o                         
   0  -8   5        332.69        278.26        70.72 o                         
   2  -8   5        103.09        137.03         7.82 o                         
   4  -8   5        545.25        501.32        20.12 o                         
   6  -8   5        382.36        392.66        21.20 o                         
   8  -8   5        116.16        115.76        11.66 o                         
  10  -8   5        474.04        424.87        36.75 o                         
  12  -8   5          1.27         -2.94        11.63 o                         
  14  -8   5        145.78        158.77        25.10 o                         
 -19  -7   5        639.87        629.96        48.57 o                         
 -17  -7   5         70.54         70.97        16.92 o                         
 -15  -7   5        292.82        272.38        31.14 o                         
 -13  -7   5        173.66        133.45        20.93 o                         
 -11  -7   5         88.96         75.05        15.43 o                         
  -9  -7   5         76.97        107.96        16.99 o                         
  -7  -7   5        777.18        696.03        39.72 o                         
  -5  -7   5        229.35        240.55        22.87 o                         
  -3  -7   5       1524.83       1547.23        41.17 o                         
  -1  -7   5         61.13         89.18        13.86 o                         
   1  -7   5        522.62        513.87        15.31 o                         
   3  -7   5         64.97         60.94         5.50 o                         
   5  -7   5       2172.42       2162.45        32.85 o                         
   7  -7   5        247.26        214.57         9.72 o                         
   9  -7   5        898.38        866.13        31.09 o                         
  11  -7   5         71.63         74.48        16.43 o                         
  13  -7   5        298.45        300.40        30.97 o                         
  15  -7   5        282.94        290.10        31.67 o                         
  17  -7   5         52.33         75.22        19.43 o                         
 -20  -6   5        257.24        282.10        32.00 o                         
 -18  -6   5        538.89        527.88        42.02 o                         
 -16  -6   5        209.37        227.80        27.27 o                         
 -14  -6   5          3.85         -9.27        12.05 o                         
 -12  -6   5        306.90        323.85        28.84 o                         
 -10  -6   5        252.57        228.76        23.20 o                         
  -8  -6   5        773.35        826.63        41.42 o                         
  -6  -6   5        251.20        227.09        15.06 o                         
  -4  -6   5        449.12        445.88        25.30 o                         
  -2  -6   5        173.76        158.26         8.78 o                         
   0  -6   5        171.20        178.74        11.03 o                         
   2  -6   5        108.19        107.28         6.92 o                         
   4  -6   5        676.94        686.24        15.85 o                         
   6  -6   5        215.43        208.54         8.75 o                         
   8  -6   5        808.23        871.47        20.97 o                         
  10  -6   5        129.27        114.33         7.85 o                         
  12  -6   5        710.76        732.36        26.71 o                         
  14  -6   5         87.32        103.03        18.50 o                         
  16  -6   5        159.87        193.92        25.29 o                         
  18  -6   5         24.67         40.95        14.04 o                         
 -21  -5   5         19.11         39.11        14.31 o                         
 -19  -5   5        946.81        881.67        54.27 o                         
 -17  -5   5        475.73        487.81        38.04 o                         
 -15  -5   5        116.13        133.42        20.11 o                         
 -13  -5   5         94.10        105.27        17.21 o                         
 -11  -5   5        479.37        483.01        32.12 o                         
  -9  -5   5         52.83         53.01         8.25 o                         
  -7  -5   5        732.72        785.52        42.63 o                         
  -5  -5   5       1547.74       1583.63        57.78 o                         
  -3  -5   5       1345.95       1395.40        49.74 o                         
  -1  -5   5        274.40        295.33        20.35 o                         
   1  -5   5        248.50        256.27        12.50 o                         
   3  -5   5         50.99         51.65         4.49 o                         
   5  -5   5        372.50        384.65        11.53 o                         
   7  -5   5        229.95        186.58         9.78 o                         
   9  -5   5        515.77        496.14        15.75 o                         
  11  -5   5       1882.00       1922.46        34.56 o                         
  13  -5   5        191.63        205.83        15.24 o                         
  15  -5   5        122.77        131.74        20.03 o                         
  17  -5   5        477.32        520.32        39.64 o                         
  19  -5   5         75.15         80.31        18.37 o                         
 -22  -4   5         28.70         22.23        12.53 o                         
 -20  -4   5        104.66         91.88        18.56 o                         
 -18  -4   5       1084.66       1069.27        56.42 o                         
 -16  -4   5       2987.26       2951.25        94.15 o                         
 -14  -4   5        502.00        519.11        34.55 o                         
 -12  -4   5        328.78        327.83        18.00 o                         
 -10  -4   5       1579.08       1717.82        41.37 o                         
  -8  -4   5        393.90        426.65        31.59 o                         
  -6  -4   5        369.57        391.13        24.98 o                         
  -4  -4   5        478.90        516.04        27.78 o                         
  -2  -4   5        571.86        552.37        14.54 o                         
   0  -4   5        667.79        701.48        14.22 o                         
   2  -4   5        633.54        653.27        19.47 o                         
   4  -4   5       6155.83       5946.41        66.04 o                         
   6  -4   5        188.58        214.05         8.59 o                         
   8  -4   5        884.25        914.81        18.83 o                         
  10  -4   5        110.92        111.26         7.75 o                         
  12  -4   5        275.68        275.11        12.47 o                         
  14  -4   5        132.17        152.27         9.85 o                         
  16  -4   5       1253.39       1232.06        60.31 o                         
  18  -4   5        339.30        310.71        30.36 o                         
  20  -4   5        300.25        290.65        30.90 o                         
 -23  -3   5         97.46         72.22        16.12 o                         
 -21  -3   5        532.29        501.89        40.48 o                         
 -19  -3   5        618.44        761.74        46.94 o                         
 -17  -3   5        269.65        270.44        26.77 o                         
 -15  -3   5         39.38         52.10         8.72 o                         
 -13  -3   5       1133.80       1137.28        33.62 o                         
 -11  -3   5        178.11        182.71        12.61 o                         
  -9  -3   5        217.63        249.66        13.80 o                         
  -7  -3   5       4565.42       4991.30       106.58 o                         
  -5  -3   5        277.45        280.02        22.39 o                         
  -3  -3   5       3075.87       3014.14        83.68 o                         
   1  -3   5       2942.42       3072.35        40.56 o                         
   3  -3   5        721.50        769.64        17.20 o                         
   5  -3   5       2027.15       2230.47        29.51 o                         
   7  -3   5        696.21        627.72        14.74 o                         
   9  -3   5        968.14        919.70        46.31 o                         
  11  -3   5       1300.84       1377.54        65.39 o                         
  13  -3   5       1188.38       1122.67        43.90 o                         
  15  -3   5         56.16         88.54        13.32 o                         
  17  -3   5         38.60         97.71        17.38 o                         
  19  -3   5        267.72        268.08        27.75 o                         
  21  -3   5        124.45        131.20        21.33 o                         
 -24  -2   5         14.36         21.89        12.97 o                         
 -22  -2   5         74.99        138.52        22.63 o                         
 -20  -2   5        347.30        398.87        17.64 o                         
 -18  -2   5       1085.25       1146.08        25.47 o                         
 -16  -2   5        913.99        887.87        21.15 o                         
 -14  -2   5        199.81        181.41        12.91 o                         
 -12  -2   5        314.12        305.76        15.68 o                         
 -10  -2   5         73.46         76.29         7.96 o                         
  -8  -2   5        635.41        617.26        28.63 o                         
  -6  -2   5       2372.36       2566.02        43.69 o                         
  -4  -2   5       5957.61       4986.90        93.84 o                         
  -2  -2   5       2469.35       2145.27        28.94 o                         
   0  -2   5        714.89        641.82        11.46 o                         
   2  -2   5        181.95        188.40         6.88 o                         
   4  -2   5       6431.13       6533.00        83.96 o                         
   6  -2   5       1405.08       1530.21        31.35 o                         
   8  -2   5        524.81        573.33        16.22 o                         
  10  -2   5       1972.18       1891.42        33.94 o                         
  12  -2   5       1820.68       1871.10        42.39 o                         
  14  -2   5       5529.72       5407.72       189.82 o                         
  16  -2   5       3993.07       3853.80       103.13 o                         
  18  -2   5        208.07        163.40        20.36 o                         
  20  -2   5         76.33         72.00        15.07 o                         
  22  -2   5        198.82        283.65        29.62 o                         
 -25  -1   5         50.14         19.98        10.17 o                         
 -23  -1   5          9.42         -2.61         5.00 o                         
 -21  -1   5        264.16        283.27        16.93 o                         
 -19  -1   5         27.18         41.59         7.07 o                         
 -17  -1   5        123.53        140.81         8.82 o                         
 -15  -1   5       2040.47       2029.75        34.49 o                         
 -13  -1   5       1326.93       1294.52        25.19 o                         
 -11  -1   5       5268.40       5318.32        61.63 o                         
  -9  -1   5       3343.09       3313.55        50.65 o                         
  -7  -1   5       2076.33       2095.02        37.84 o                         
  -5  -1   5       2526.53       2556.55        58.50 o                         
  -3  -1   5        923.76        867.34        31.03 o                         
  -1  -1   5       2702.13       3032.70        30.83 o                         
   1  -1   5       1194.25       1107.40        25.20 o                         
   3  -1   5        843.91        865.93        18.64 o                         
   5  -1   5       1614.51       1716.01        39.94 o                         
   7  -1   5       3226.95       3309.20        56.99 o                         
   9  -1   5        539.62        586.46        16.51 o                         
  11  -1   5       1569.95       1632.63        31.41 o                         
  13  -1   5        818.84        773.54        26.15 o                         
  15  -1   5        538.67        476.24        21.89 o                         
  17  -1   5        570.21        622.09        36.34 o                         
  19  -1   5        195.84        184.41        21.14 o                         
  21  -1   5        214.28        227.75        25.24 o                         
 -24   0   5          8.34         -0.57         7.28 o                         
 -22   0   5          1.40         -1.06         7.10 o                         
 -20   0   5          7.58         -3.02         7.34 o                         
 -18   0   5        163.03        148.21        12.13 o                         
 -16   0   5       1285.37       1318.91        27.51 o                         
 -14   0   5       2360.39       2376.93        43.56 o                         
 -12   0   5        914.76       1011.80        49.02 o                         
 -10   0   5       6193.47       6425.32        84.35 o                         
  -8   0   5        208.19        194.26         9.84 o                         
  -6   0   5          0.02         10.77         4.84 o                         
  -4   0   5       3575.12       3765.21        76.20 o                         
  -2   0   5       4269.88       4130.16        83.95 o                         
   0   0   5         29.42         48.54         8.39 o                         
   2   0   5        351.80        342.61        19.52 o                         
   4   0   5        861.61       1098.78        20.13 o                         
   6   0   5       5133.88       5471.26        60.47 o                         
   8   0   5       2180.02       2353.52        34.99 o                         
  10   0   5        306.76        333.21        12.58 o                         
  12   0   5        941.43        973.90        26.59 o                         
  14   0   5       3896.57       3856.25        69.32 o                         
  16   0   5       4779.30       4584.10       109.97 o                         
  18   0   5        159.87        117.41        16.21 o                         
  20   0   5        160.33        117.88        17.90 o                         
  22   0   5         57.88         64.29        10.01 o                         
 -25   1   5         50.24         15.73         7.50 o                         
 -23   1   5          9.33          0.41         6.64 o                         
 -21   1   5        264.80        224.71        23.54 o                         
 -19   1   5         27.00         39.94         9.15 o                         
 -17   1   5        122.81        110.04        14.41 o                         
 -15   1   5       2040.00       1950.04        38.72 o                         
 -13   1   5       1329.88       1315.18        42.32 o                         
 -11   1   5       5268.18       5289.47        72.97 o                         
  -9   1   5       3340.71       3272.16        50.13 o                         
  -7   1   5       2076.61       2039.02        35.73 o                         
  -5   1   5       2523.67       2577.32        56.31 o                         
  -3   1   5        923.73        821.18        29.66 o                         
  -1   1   5       2703.54       3025.37        67.19 o                         
   1   1   5       1192.74       1123.94        25.86 o                         
   3   1   5        844.29        871.92        16.39 o                         
   5   1   5       1609.87       1727.67        28.15 o                         
   7   1   5       3229.05       3385.62        36.46 o                         
   9   1   5        539.34        586.32        15.96 o                         
  11   1   5       1568.72       1607.98        30.56 o                         
  13   1   5        822.27        766.22        21.74 o                         
  15   1   5        538.78        518.27        32.37 o                         
  17   1   5        570.57        570.29        33.85 o                         
  19   1   5        195.58        196.61        21.46 o                         
  21   1   5        214.25        239.25        18.39 o                         
 -24   2   5         14.16         28.03        11.90 o                         
 -22   2   5         74.96        101.98        17.72 o                         
 -20   2   5        345.97        371.80        29.66 o                         
 -18   2   5       1086.09       1058.50        48.41 o                         
 -16   2   5        915.23        932.48        43.01 o                         
 -14   2   5        200.49        192.09         9.92 o                         
 -12   2   5        314.16        288.29        11.84 o                         
 -10   2   5         73.73         81.35         6.99 o                         
  -8   2   5        633.41        588.73        26.12 o                         
  -6   2   5       2371.04       2504.32        54.07 o                         
  -4   2   5       5957.95       5038.79       114.37 o                         
  -2   2   5       2471.33       2091.09        33.54 o                         
   0   2   5        713.02        615.40        12.06 o                         
   2   2   5        181.04        173.99         5.40 o                         
   4   2   5       6438.61       6740.80        71.71 o                         
   6   2   5       1404.40       1476.90        26.01 o                         
   8   2   5        524.22        561.08        15.97 o                         
  10   2   5       1974.68       1899.92        33.69 o                         
  12   2   5       1818.33       1868.04        48.63 o                         
  14   2   5       5526.34       5645.15        76.30 o                         
  16   2   5       3989.73       3991.34        99.83 o                         
  18   2   5        209.09        166.33        19.74 o                         
  20   2   5         76.32         85.08        18.40 o                         
  22   2   5        199.12        234.59        19.25 o                         
 -25   3   5        229.51        239.93        29.00 o                         
 -23   3   5         97.51         77.04        17.62 o                         
 -21   3   5        533.13        519.74        37.97 o                         
 -19   3   5        619.38        645.87        40.62 o                         
 -17   3   5        269.88        239.91        23.77 o                         
 -15   3   5         39.19         34.66        11.20 o                         
 -13   3   5       1135.01       1114.64        22.46 o                         
 -11   3   5        177.24        168.86         7.97 o                         
  -9   3   5        216.63        241.49        10.69 o                         
  -7   3   5       4562.75       4930.11       101.32 o                         
  -5   3   5        277.42        301.08        16.29 o                         
  -3   3   5       3076.19       2895.49        44.91 o                         
   1   3   5       2946.53       3058.30        37.98 o                         
   3   3   5        723.02        755.58        15.75 o                         
   5   3   5       2024.83       2202.87        42.82 o                         
   7   3   5        696.22        647.14        17.31 o                         
   9   3   5        967.19        906.53        21.98 o                         
  11   3   5       1297.88       1247.58        27.86 o                         
  13   3   5       1191.38       1115.91        27.57 o                         
  15   3   5         56.07         63.55        12.52 o                         
  17   3   5         38.37         78.62        17.29 o                         
  19   3   5        267.06        297.07        20.14 o                         
  21   3   5        124.84        133.00        14.79 o                         
 -24   4   5        189.75        164.11        25.48 o                         
 -22   4   5         28.65         45.22        15.69 o                         
 -20   4   5        104.52         82.88        17.30 o                         
 -18   4   5       1085.70       1099.01        54.95 o                         
 -16   4   5       2985.70       2896.65        91.07 o                         
 -14   4   5        502.16        481.82        33.13 o                         
 -12   4   5        329.26        326.88        18.49 o                         
 -10   4   5       1580.09       1629.53        70.35 o                         
  -8   4   5        393.55        422.64        13.90 o                         
  -6   4   5        370.66        340.68        31.00 o                         
  -4   4   5        476.32        499.33        14.14 o                         
  -2   4   5        572.66        561.21        14.61 o                         
   0   4   5        667.03        689.73        16.41 o                         
   2   4   5        631.31        591.70        15.29 o                         
   4   4   5       6158.73       5884.11        78.21 o                         
   6   4   5        188.89        199.49         7.97 o                         
   8   4   5        884.81        893.98        21.84 o                         
  10   4   5        110.61        113.74         8.23 o                         
  12   4   5        275.69        272.88        19.08 o                         
  14   4   5        131.65        148.16        16.03 o                         
  16   4   5       1251.88       1171.91        38.47 o                         
  18   4   5        339.72        298.12        31.09 o                         
  20   4   5        300.67        322.11        33.75 o                         
 -23   5   5         42.45         54.00        15.89 o                         
 -21   5   5         19.14         22.42        12.53 o                         
 -19   5   5        947.73        867.53        52.41 o                         
 -17   5   5        476.52        462.77        36.61 o                         
 -15   5   5        116.32        122.52        19.80 o                         
 -13   5   5         93.57        104.61        17.02 o                         
 -11   5   5        478.88        467.63        15.84 o                         
  -9   5   5         52.78         60.81         4.14 o                         
  -7   5   5        730.00        766.83        19.27 o                         
  -5   5   5       1548.52       1559.86        28.09 o                         
  -3   5   5       1346.25       1375.31        23.06 o                         
  -1   5   5        274.12        318.14        10.47 o                         
   1   5   5        249.24        235.62         9.54 o                         
   3   5   5         51.20         42.52         5.11 o                         
   5   5   5        371.36        379.77        13.90 o                         
   7   5   5        231.19        201.49        10.74 o                         
   9   5   5        515.74        492.73        16.56 o                         
  11   5   5       1882.25       1940.27        44.13 o                         
  13   5   5        191.67        182.95        13.56 o                         
  15   5   5        123.09        116.07        11.90 o                         
  17   5   5        476.08        488.87        40.86 o                         
  19   5   5         75.42         97.44        22.22 o                         
 -22   6   5         29.62         37.11        14.08 o                         
 -20   6   5        257.21        286.69        33.22 o                         
 -18   6   5        539.23        515.89        41.86 o                         
 -16   6   5        209.35        242.57        27.72 o                         
 -14   6   5          3.87          2.62         4.18 o                         
 -12   6   5        307.60        344.86        34.31 o                         
 -10   6   5        252.78        225.36         7.50 o                         
  -8   6   5        772.76        831.31        17.89 o                         
  -6   6   5        250.54        231.23         9.52 o                         
  -4   6   5        448.74        451.36        13.18 o                         
  -2   6   5        173.86        165.96         8.17 o                         
   0   6   5        172.41        182.46         8.45 o                         
   2   6   5        107.58        113.96         9.63 o                         
   4   6   5        677.74        697.11        19.95 o                         
   6   6   5        214.96        221.11        10.44 o                         
   8   6   5        808.14        847.09        24.25 o                         
  10   6   5        129.61        106.42        11.22 o                         
  12   6   5        710.70        734.77        25.97 o                         
  14   6   5         87.32        121.34        21.23 o                         
  16   6   5        159.60        168.36        24.50 o                         
  18   6   5         24.66         33.06        15.03 o                         
 -19   7   5        639.94        590.02        47.31 o                         
 -17   7   5         70.70         70.52        16.84 o                         
 -15   7   5        292.17        330.35        33.27 o                         
 -13   7   5        173.74        146.54         9.09 o                         
 -11   7   5         89.04         90.53         8.97 o                         
  -9   7   5         77.00         96.97         6.41 o                         
  -7   7   5        778.45        738.95        16.86 o                         
  -5   7   5        229.51        255.48        12.07 o                         
  -3   7   5       1523.75       1518.05        25.74 o                         
  -1   7   5         60.90         79.45         6.10 o                         
   1   7   5        524.01        494.35        16.44 o                         
   3   7   5         65.21         59.16         5.81 o                         
   5   7   5       2171.11       2105.89        40.01 o                         
   7   7   5        246.21        238.72        16.22 o                         
   9   7   5        896.53        878.80        32.51 o                         
  11   7   5         71.26         37.46        13.04 o                         
  13   7   5        298.80        265.16        29.60 o                         
  15   7   5        282.79        301.75        34.24 o                         
 -16   8   5        239.27        315.25        35.79 o                         
 -14   8   5        335.61        342.46        35.46 o                         
 -12   8   5        571.46        535.75        42.55 o                         
 -10   8   5        675.52        716.61        81.16 o                         
  -8   8   5        222.27        230.82        13.24 o                         
  -6   8   5        395.83        380.30        18.78 o                         
  -4   8   5       1189.41       1205.55        25.95 o                         
  -2   8   5        300.55        260.88        20.74 o                         
   0   8   5        332.75        297.10        17.95 o                         
   2   8   5        103.29        131.55        12.53 o                         
   4   8   5        545.99        500.47        24.01 o                         
   6   8   5        382.19        387.55        32.99 o                         
   8   8   5        116.10        105.50        19.13 o                         
  10   8   5        474.34        467.92        39.02 o                         
  12   8   5          1.26         -2.91        10.51 o                         
  14   8   5        145.20        138.09        24.69 o                         
 -13   9   5         72.04         87.03        19.82 o                         
 -11   9   5         37.83         36.54        14.92 o                         
  -9   9   5          9.74         -0.11         9.58 o                         
  -7   9   5        248.00        291.09        27.91 o                         
  -5   9   5        877.16        909.88        31.90 o                         
  -3   9   5        737.31        709.52        28.81 o                         
  -1   9   5         92.41        114.88        12.47 o                         
   1   9   5        117.76         95.99        11.60 o                         
   3   9   5        608.75        530.41        25.76 o                         
   5   9   5         70.75         66.63        16.69 o                         
   7   9   5         77.90         81.30        17.39 o                         
   9   9   5         25.11         17.54        11.57 o                         
  11   9   5        306.26        348.97        35.82 o                         
 -10  10   5         26.90         59.08        16.41 o                         
  -8  10   5         17.00         10.84        11.24 o                         
  -6  10   5        183.38        159.36        24.24 o                         
  -4  10   5        186.16        178.61        15.46 o                         
  -2  10   5          8.88         11.05         6.66 o                         
   0  10   5        179.59        209.48        17.00 o                         
   2  10   5         77.88         91.09        12.21 o                         
   4  10   5        193.83        177.14        16.19 o                         
   6  10   5        191.30        133.33        22.43 o                         
   8  10   5          5.93         -2.36        10.21 o                         
 -10 -10   6         27.92         19.90        11.81 o                         
  -8 -10   6        166.30        188.43        26.04 o                         
  -6 -10   6        454.05        450.43        38.67 o                         
 -15  -9   6        112.38        122.94        23.89 o                         
 -13  -9   6         34.82          5.44         9.27 o                         
 -11  -9   6        130.67        136.99        22.06 o                         
  -9  -9   6        324.63        343.27        32.83 o                         
  -7  -9   6         44.05         27.68        12.19 o                         
  -5  -9   6        260.34        262.62        27.62 o                         
  -1  -9   6         11.72         20.55         6.48 o                         
   9  -9   6        146.38        174.72        25.81 o                         
  11  -9   6         54.54         87.66        20.01 o                         
 -16  -8   6        388.12        442.54        40.23 o                         
 -14  -8   6         83.03         91.23        19.27 o                         
 -12  -8   6         42.78         35.39        12.45 o                         
 -10  -8   6        119.28        104.88        18.91 o                         
  -8  -8   6        365.25        328.06        29.82 o                         
  -6  -8   6       1258.14       1253.20        57.27 o                         
  -4  -8   6        477.25        466.91        33.36 o                         
  -2  -8   6         19.34         12.82         6.35 o                         
   0  -8   6        107.81        106.76         8.92 o                         
   2  -8   6        106.47        102.55         8.50 o                         
   4  -8   6        459.10        498.93        36.13 o                         
   6  -8   6          5.16         -0.85         5.28 o                         
   8  -8   6          8.90         17.04        10.67 o                         
  10  -8   6        393.82        387.84        35.27 o                         
  12  -8   6        138.97        119.84        22.24 o                         
  14  -8   6         91.12         98.49        21.28 o                         
 -19  -7   6        360.20        357.00        36.81 o                         
 -17  -7   6         24.18         59.96        18.29 o                         
 -15  -7   6        246.32        270.65        29.68 o                         
 -13  -7   6         83.45         61.58        14.12 o                         
 -11  -7   6        217.55        253.24        26.78 o                         
  -9  -7   6        328.30        375.53        30.18 o                         
  -7  -7   6        530.06        582.02        36.04 o                         
  -5  -7   6        445.99        483.56        31.91 o                         
  -3  -7   6        280.89        322.56        25.51 o                         
  -1  -7   6         11.59          7.18         3.82 o                         
   1  -7   6         73.42         64.02         6.13 o                         
   3  -7   6        257.25        248.07        11.26 o                         
   5  -7   6        754.83        729.84        19.68 o                         
   7  -7   6        178.54        181.18        13.21 o                         
   9  -7   6        173.92        192.33        10.29 o                         
  11  -7   6         87.57         93.25        13.41 o                         
  13  -7   6        226.03        226.00        27.12 o                         
  15  -7   6        133.90        131.04        22.19 o                         
 -20  -6   6        178.03        220.15        29.04 o                         
 -18  -6   6        511.29        558.00        43.64 o                         
 -16  -6   6         82.69         98.36        19.12 o                         
 -14  -6   6        227.41        180.84        22.93 o                         
 -12  -6   6        913.91        927.59        48.64 o                         
 -10  -6   6         67.66         63.09        13.61 o                         
  -8  -6   6        272.74        235.40        22.62 o                         
  -6  -6   6        670.59        723.70        37.12 o                         
  -4  -6   6        275.13        294.46        16.60 o                         
  -2  -6   6        742.67        671.26        24.32 o                         
   0  -6   6         34.34         40.47         5.09 o                         
   2  -6   6        550.21        568.16        16.96 o                         
   4  -6   6        154.70        152.41         9.03 o                         
   6  -6   6        813.92        806.90        18.91 o                         
   8  -6   6        394.81        406.25        14.90 o                         
  10  -6   6        100.75         94.13         7.77 o                         
  12  -6   6        738.86        803.74        27.93 o                         
  14  -6   6        307.11        288.03        28.68 o                         
  16  -6   6        191.89        156.40        22.79 o                         
  18  -6   6        126.52        159.41        23.87 o                         
 -21  -5   6         45.53         48.65        16.67 o                         
 -19  -5   6         67.74         59.70        16.24 o                         
 -17  -5   6        354.71        373.27        33.45 o                         
 -15  -5   6        194.19        253.28        26.23 o                         
 -13  -5   6         57.19         41.04        12.19 o                         
 -11  -5   6        885.03        944.39        45.52 o                         
  -9  -5   6       1688.10       1776.09        74.06 o                         
  -7  -5   6        494.94        495.39        21.19 o                         
  -5  -5   6          5.51          0.32         4.47 o                         
  -3  -5   6       1526.44       1577.65        55.04 o                         
  -1  -5   6        373.26        355.65        16.07 o                         
   1  -5   6        296.27        307.44        12.05 o                         
   3  -5   6        542.64        531.63        22.76 o                         
   5  -5   6        636.05        600.21        15.44 o                         
   7  -5   6       1941.82       1965.93        30.90 o                         
   9  -5   6        317.12        370.82        14.87 o                         
  11  -5   6        104.00         93.87         7.98 o                         
  13  -5   6        380.41        383.08        15.68 o                         
  15  -5   6         77.50         62.27        14.31 o                         
  17  -5   6         75.29         65.69        14.47 o                         
  19  -5   6         47.83         57.47        15.86 o                         
 -22  -4   6         69.25         78.57        17.50 o                         
 -20  -4   6        537.37        488.73        40.29 o                         
 -18  -4   6        977.30       1090.26        56.92 o                         
 -16  -4   6       1089.40       1108.39        54.45 o                         
 -14  -4   6         21.26         10.17         8.05 o                         
 -12  -4   6        524.64        577.61        24.31 o                         
 -10  -4   6         98.58        132.71        13.07 o                         
  -8  -4   6       1854.82       1748.53        40.62 o                         
  -6  -4   6        829.61        922.66        40.33 o                         
  -4  -4   6        246.75        266.55        20.61 o                         
  -2  -4   6        473.45        497.73        17.68 o                         
   0  -4   6        674.85        774.81        23.46 o                         
   2  -4   6        352.51        360.22        12.81 o                         
   4  -4   6        309.43        350.73        11.18 o                         
   6  -4   6        583.32        615.00        15.42 o                         
   8  -4   6         62.92         65.36         5.48 o                         
  10  -4   6        713.57        664.59        19.39 o                         
  12  -4   6         73.27         65.10         6.81 o                         
  14  -4   6        380.36        429.80        16.94 o                         
  16  -4   6        538.07        504.37        35.51 o                         
  18  -4   6        192.86        212.09        25.27 o                         
  20  -4   6         56.14         33.00        12.28 o                         
 -23  -3   6         10.05         14.58        10.10 o                         
 -21  -3   6         40.56         34.30        14.52 o                         
 -19  -3   6        620.97        673.89        45.14 o                         
 -17  -3   6        802.53        716.60        43.72 o                         
 -15  -3   6        776.26        776.97        29.10 o                         
 -13  -3   6        555.12        581.91        34.12 o                         
 -11  -3   6        370.23        352.96        17.60 o                         
  -9  -3   6        129.86         94.42         8.99 o                         
  -7  -3   6       2270.08       2359.89        66.75 o                         
  -5  -3   6        304.58        317.00        13.96 o                         
  -3  -3   6        187.48        236.04        11.35 o                         
  -1  -3   6       1363.21       1339.25        23.16 o                         
   1  -3   6        531.80        576.33        19.36 o                         
   3  -3   6        922.48       1128.16        19.85 o                         
   5  -3   6       1266.11       1299.58        35.93 o                         
   7  -3   6        569.15        545.29        14.30 o                         
   9  -3   6       1089.41       1206.63        26.73 o                         
  11  -3   6       1495.32       1480.39        37.19 o                         
  13  -3   6        789.67        783.49        27.80 o                         
  15  -3   6         59.42         68.77        15.84 o                         
  17  -3   6        584.17        552.32        36.70 o                         
  19  -3   6        284.22        258.29        26.18 o                         
  21  -3   6        183.86        200.11        26.21 o                         
 -24  -2   6         98.34        105.35        21.09 o                         
 -22  -2   6         26.25         10.27        10.64 o                         
 -20  -2   6          9.07          8.27         5.24 o                         
 -18  -2   6       1045.06        942.01        41.01 o                         
 -16  -2   6       1243.43       1130.31        36.58 o                         
 -14  -2   6         42.34         32.58         6.23 o                         
 -12  -2   6        666.82        633.67        38.51 o                         
 -10  -2   6         76.32         71.00         7.79 o                         
  -8  -2   6        572.07        535.65        27.69 o                         
  -6  -2   6        864.88       1019.06        25.37 o                         
  -4  -2   6        435.42        413.62        14.29 o                         
  -2  -2   6        605.06        769.28        14.35 o                         
   0  -2   6        724.96        843.33        15.35 o                         
   2  -2   6       2443.36       2363.01        43.50 o                         
   4  -2   6       2060.66       2156.11        49.38 o                         
   6  -2   6         73.78         64.06         5.58 o                         
   8  -2   6        196.16        193.99         9.73 o                         
  10  -2   6        261.36        243.19        11.65 o                         
  12  -2   6        425.27        408.49        18.93 o                         
  14  -2   6         84.45         74.34         9.48 o                         
  16  -2   6        628.27        589.16        27.66 o                         
  18  -2   6        436.51        435.59        32.35 o                         
  20  -2   6        473.58        461.76        35.39 o                         
 -25  -1   6         66.48         68.71        18.79 o                         
 -23  -1   6         67.78         82.11        14.96 o                         
 -21  -1   6        240.82        273.63        17.12 o                         
 -19  -1   6         87.33         70.52         9.89 o                         
 -17  -1   6       2567.36       2571.21        42.30 o                         
 -15  -1   6       1482.95       1558.21        30.16 o                         
 -13  -1   6         66.89         49.98         5.42 o                         
 -11  -1   6       1043.57       1045.20        22.15 o                         
  -9  -1   6       3861.18       3596.69        81.89 o                         
  -7  -1   6      10445.75      10860.20       131.43 o                         
  -5  -1   6       8448.78       9062.56       110.01 o                         
  -3  -1   6       2995.49       2878.78        44.39 o                         
  -1  -1   6        509.62        459.92         9.19 o                         
   1  -1   6        610.90        606.24        27.27 o                         
   3  -1   6       1606.97       1790.75        52.09 o                         
   5  -1   6       6873.99       7192.14        90.67 o                         
   7  -1   6       1876.43       1813.45        29.95 o                         
   9  -1   6       1843.94       2023.76        45.38 o                         
  11  -1   6         70.81         51.03         5.78 o                         
  13  -1   6        371.86        364.31        31.67 o                         
  15  -1   6       2128.05       2219.97        51.08 o                         
  17  -1   6        621.59        631.48        27.10 o                         
  19  -1   6        448.67        417.93        31.39 o                         
  21  -1   6         27.11         57.93        12.92 o                         
 -24   0   6        116.42        115.23        13.02 o                         
 -22   0   6         63.82         94.41        11.95 o                         
 -20   0   6        231.87        241.28        16.83 o                         
 -18   0   6         27.68         58.83         6.51 o                         
 -16   0   6       1484.69       1393.94        33.55 o                         
 -14   0   6       6665.76       6935.04        95.05 o                         
 -12   0   6       9540.63       9175.02       142.44 o                         
 -10   0   6      10746.29       9575.95       119.28 o                         
  -8   0   6       3699.86       3980.43        75.21 o                         
  -6   0   6        762.71       1031.78        34.87 o                         
  -4   0   6        520.53        562.99        24.90 o                         
  -2   0   6         53.97         63.58        10.73 o                         
   0   0   6       1120.89       1364.26        22.00 o                         
   2   0   6       1583.20       1548.77        47.43 o                         
   4   0   6          1.46          4.47         1.92 o                         
   6   0   6       7913.79       8683.00        88.82 o                         
   8   0   6       2367.20       2493.95        36.85 o                         
  10   0   6        402.27        400.47        14.09 o                         
  12   0   6         16.46         15.30         6.09 o                         
  14   0   6        447.19        434.63        20.37 o                         
  16   0   6        511.37        522.85        23.80 o                         
  18   0   6         21.86         36.44        10.48 o                         
  20   0   6         55.58         55.75        12.57 o                         
  22   0   6          0.75         -8.37         8.66 o                         
 -25   1   6         65.69         53.28        10.27 o                         
 -23   1   6         68.14         76.13        11.45 o                         
 -21   1   6        240.92        257.09        23.93 o                         
 -19   1   6         87.54         83.84        14.14 o                         
 -17   1   6       2569.27       2401.53        69.21 o                         
 -15   1   6       1482.34       1490.74        33.86 o                         
 -13   1   6         66.60         54.87         6.53 o                         
 -11   1   6       1042.69       1051.18        28.07 o                         
  -9   1   6       3862.83       3569.40        55.84 o                         
  -7   1   6      10443.08      10981.64       175.03 o                         
  -5   1   6       8439.09       9051.47       112.78 o                         
  -3   1   6       2997.07       2875.48        68.73 o                         
  -1   1   6        508.54        497.52        24.58 o                         
   1   1   6        609.81        568.46        12.86 o                         
   3   1   6       1608.50       1807.87        26.83 o                         
   5   1   6       6869.75       7240.74        92.57 o                         
   7   1   6       1876.96       1804.90        23.77 o                         
   9   1   6       1846.07       2076.81        39.32 o                         
  11   1   6         70.74         64.19         6.15 o                         
  13   1   6        371.26        388.88        18.29 o                         
  15   1   6       2127.30       2151.33        49.75 o                         
  17   1   6        622.96        676.64        36.44 o                         
  19   1   6        448.88        507.65        33.65 o                         
  21   1   6         27.37         37.80        11.82 o                         
 -24   2   6         98.42        103.84        17.95 o                         
 -22   2   6         26.31         40.82        12.90 o                         
 -20   2   6          9.07          4.46         8.69 o                         
 -18   2   6       1045.02        888.48        44.77 o                         
 -16   2   6       1241.03       1151.63        28.36 o                         
 -14   2   6         42.50         40.03         5.43 o                         
 -12   2   6        667.52        639.34        19.48 o                         
 -10   2   6         76.31         71.10         6.71 o                         
  -8   2   6        572.03        543.91        20.00 o                         
  -6   2   6        864.05       1070.18        37.57 o                         
  -4   2   6        435.59        406.41        22.27 o                         
  -2   2   6        604.59        776.50        23.44 o                         
   0   2   6        726.08        811.33        14.30 o                         
   2   2   6       2446.01       2319.15        25.51 o                         
   4   2   6       2056.00       2083.54        61.07 o                         
   6   2   6         73.16         61.55         5.66 o                         
   8   2   6        195.37        187.52         9.51 o                         
  10   2   6        260.56        251.02         9.43 o                         
  12   2   6        426.81        443.74        21.42 o                         
  14   2   6         84.31         82.42        11.62 o                         
  16   2   6        626.30        622.93        36.24 o                         
  18   2   6        436.74        434.39        29.89 o                         
  20   2   6        473.17        424.86        31.60 o                         
 -25   3   6         36.95         26.64        12.07 o                         
 -23   3   6         10.06          5.77         9.43 o                         
 -21   3   6         40.64         42.27        14.46 o                         
 -19   3   6        621.80        679.08        41.62 o                         
 -17   3   6        803.48        694.86        40.74 o                         
 -15   3   6        775.26        766.26        19.86 o                         
 -13   3   6        556.45        557.78        16.84 o                         
 -11   3   6        369.68        362.78        13.62 o                         
  -9   3   6        130.07         98.41         7.52 o                         
  -7   3   6       2267.40       2381.75        43.47 o                         
  -5   3   6        304.52        306.92        13.00 o                         
  -3   3   6        187.24        245.53        11.01 o                         
  -1   3   6       1363.32       1357.23        22.66 o                         
   1   3   6        532.23        601.84        13.68 o                         
   3   3   6        923.15       1089.12        30.19 o                         
   5   3   6       1265.51       1280.22        19.92 o                         
   7   3   6        568.98        544.69        21.27 o                         
   9   3   6       1089.84       1211.66        26.79 o                         
  11   3   6       1495.74       1541.89        53.17 o                         
  13   3   6        789.16        799.07        23.59 o                         
  15   3   6         60.19         71.55         9.68 o                         
  17   3   6        585.21        542.06        32.90 o                         
  19   3   6        284.16        250.22        18.38 o                         
  21   3   6        184.86        224.79        29.55 o                         
 -24   4   6        243.37        302.78        32.35 o                         
 -22   4   6         69.62         71.83        17.13 o                         
 -20   4   6        537.98        476.36        37.48 o                         
 -18   4   6        975.84        975.53        52.34 o                         
 -16   4   6       1088.02       1027.66        52.07 o                         
 -14   4   6         21.09         20.82         9.36 o                         
 -12   4   6        524.44        524.32        22.97 o                         
 -10   4   6         98.32        119.19         6.88 o                         
  -8   4   6       1852.04       1787.32        32.08 o                         
  -6   4   6        827.96        897.66        20.91 o                         
  -4   4   6        246.66        233.74        10.11 o                         
  -2   4   6        475.24        486.18        12.52 o                         
   0   4   6        674.99        730.30        15.43 o                         
   2   4   6        353.08        334.42        11.50 o                         
   4   4   6        308.63        349.01        11.87 o                         
   6   4   6        582.91        604.16        14.28 o                         
   8   4   6         62.69         75.04         8.08 o                         
  10   4   6        713.88        650.64        20.16 o                         
  12   4   6         72.49         65.11         7.28 o                         
  14   4   6        379.17        399.26        38.30 o                         
  18   4   6        192.31        199.33        28.08 o                         
  20   4   6         55.95         50.51        18.17 o                         
 -23   5   6         49.20         44.10        15.05 o                         
 -21   5   6         45.42         32.57        14.96 o                         
 -19   5   6         67.68         72.41        17.55 o                         
 -17   5   6        354.61        332.50        31.54 o                         
 -15   5   6        195.07        219.25        24.93 o                         
 -13   5   6         56.45         48.77        13.45 o                         
 -11   5   6        883.98        927.49        20.04 o                         
  -9   5   6       1688.69       1776.95        33.42 o                         
  -7   5   6        495.75        468.81        15.38 o                         
  -5   5   6          5.72          3.91         3.52 o                         
  -3   5   6       1525.30       1556.90        31.43 o                         
  -1   5   6        373.45        340.10        11.26 o                         
   1   5   6        296.48        299.61        10.47 o                         
   3   5   6        542.55        498.27        22.93 o                         
   5   5   6        638.11        593.75        17.53 o                         
   7   5   6       1943.78       1920.07        45.67 o                         
   9   5   6        316.16        362.04        12.94 o                         
  11   5   6        104.02         93.59        10.26 o                         
  13   5   6        379.68        346.36        24.73 o                         
  15   5   6         78.13         63.17        15.80 o                         
  17   5   6         75.51         82.27        18.89 o                         
  19   5   6         47.58         74.07        18.45 o                         
 -22   6   6         28.04         23.75        12.45 o                         
 -20   6   6        178.38        175.55        26.25 o                         
 -18   6   6        511.58        566.44        44.43 o                         
 -16   6   6         82.23         78.00        17.04 o                         
 -14   6   6        226.95        199.13        16.66 o                         
 -12   6   6        913.83        971.82        29.12 o                         
 -10   6   6         67.55         59.55         8.44 o                         
  -8   6   6        272.40        252.04         9.32 o                         
  -6   6   6        669.96        710.71        19.68 o                         
  -4   6   6        276.32        265.94        10.58 o                         
  -2   6   6        742.98        672.50        16.96 o                         
   0   6   6         34.52         39.03         4.74 o                         
   2   6   6        550.91        548.27        15.38 o                         
   4   6   6        155.60        133.69         9.06 o                         
   6   6   6        812.15        780.52        26.30 o                         
   8   6   6        395.16        405.67        22.90 o                         
  10   6   6        100.47        125.68        10.26 o                         
  12   6   6        738.72        785.58        30.71 o                         
  14   6   6        307.35        330.10        33.42 o                         
  16   6   6        191.20        201.31        28.66 o                         
 -19   7   6        359.98        376.98        38.79 o                         
 -17   7   6         24.35         44.29        14.89 o                         
 -15   7   6        246.12        284.83        30.24 o                         
 -13   7   6         83.86        100.38         8.66 o                         
 -11   7   6        217.70        214.20         8.04 o                         
  -9   7   6        327.99        354.85        13.13 o                         
  -7   7   6        530.35        552.42        20.04 o                         
  -5   7   6        446.94        502.83        14.17 o                         
  -3   7   6        281.83        304.60        11.36 o                         
  -1   7   6         11.43          3.53         3.26 o                         
   1   7   6         73.77         58.59         5.72 o                         
   3   7   6        256.86        249.84        12.70 o                         
   5   7   6        755.52        730.39        22.68 o                         
   7   7   6        178.53        177.01        11.60 o                         
   9   7   6        173.71        191.18        17.44 o                         
  11   7   6         87.52         76.59        17.14 o                         
  13   7   6        226.18        181.12        25.98 o                         
  15   7   6        133.89        141.11        24.11 o                         
 -16   8   6        388.39        422.83        40.59 o                         
 -14   8   6         83.01        112.48        21.67 o                         
 -12   8   6         42.74         37.79        15.25 o                         
 -10   8   6        119.28        131.20        21.39 o                         
  -8   8   6        365.90        362.80        16.34 o                         
  -6   8   6       1258.17       1254.49        25.66 o                         
  -4   8   6        476.85        509.48        16.67 o                         
  -2   8   6         19.27         12.53         4.47 o                         
   0   8   6        107.58        124.69         9.31 o                         
   2   8   6        106.92         89.87         8.54 o                         
   4   8   6        460.89        499.70        23.88 o                         
   6   8   6          5.19          5.12         9.06 o                         
   8   8   6          8.94         17.69        11.62 o                         
  10   8   6        394.80        441.81        39.01 o                         
  12   8   6        139.34        126.18        22.91 o                         
 -13   9   6         34.71         34.40        13.43 o                         
 -11   9   6        130.66        110.91        21.46 o                         
  -9   9   6        324.09        373.95        36.06 o                         
  -7   9   6         44.02         32.73        12.43 o                         
  -5   9   6        260.54        248.36        17.13 o                         
  -3   9   6         11.91         23.29        10.36 o                         
  -1   9   6         11.75          5.74         5.69 o                         
   1   9   6          9.74         13.93         6.78 o                         
   3   9   6        294.11        317.46        20.58 o                         
   5   9   6         21.80         30.64        11.59 o                         
   7   9   6        190.81        190.77        26.12 o                         
   9   9   6        146.37        210.65        28.92 o                         
 -10  10   6         28.07         29.99        13.88 o                         
  -8  10   6        165.80        151.98        24.68 o                         
  -6  10   6        454.17        524.95        43.35 o                         
  -4  10   6         51.95         67.17        13.79 o                         
  -2  10   6         64.37         67.50        10.41 o                         
   0  10   6         40.69         34.53         8.43 o                         
   2  10   6         69.00         76.43        11.42 o                         
   4  10   6        292.69        311.50        31.94 o                         
   6  10   6        407.47        443.87        39.91 o                         
  -8 -10   7        154.03        173.69        26.08 o                         
  -6 -10   7         43.99         25.42        11.40 o                         
 -13  -9   7        124.42        101.39        20.07 o                         
 -11  -9   7        106.05         86.83        18.83 o                         
  -9  -9   7        312.62        318.42        32.18 o                         
  -7  -9   7        155.14        143.58        21.41 o                         
  -5  -9   7        472.37        404.87        33.94 o                         
  -3  -9   7        265.54        335.79        24.29 o                         
  -1  -9   7        166.32        162.24        15.89 o                         
 -16  -8   7        454.22        444.07        40.14 o                         
 -14  -8   7        109.83        199.59        27.39 o                         
 -12  -8   7         14.69         30.14        14.09 o                         
 -10  -8   7        161.88        138.22        20.35 o                         
  -8  -8   7        106.59        110.44        18.21 o                         
  -6  -8   7        660.47        634.07        40.33 o                         
  -4  -8   7        184.64        168.74        20.81 o                         
  -2  -8   7        743.59        752.87        35.91 o                         
   0  -8   7        145.55        152.28        12.57 o                         
   2  -8   7        193.92        198.02        27.31 o                         
   4  -8   7         87.16         99.31        11.24 o                         
  10  -8   7         27.47         16.25        10.84 o                         
  12  -8   7        151.51        189.96        27.87 o                         
 -19  -7   7         49.50         49.45        16.09 o                         
 -17  -7   7        223.11        232.99        28.65 o                         
 -15  -7   7        423.56        506.43        40.61 o                         
 -13  -7   7        126.27        111.55        18.87 o                         
 -11  -7   7        211.59        213.17        24.41 o                         
  -9  -7   7        340.56        338.74        29.03 o                         
  -7  -7   7        839.25        801.99        42.92 o                         
  -5  -7   7        489.02        471.31        31.44 o                         
  -3  -7   7        523.11        568.36        33.58 o                         
  -1  -7   7         76.34         65.34         7.65 o                         
   1  -7   7        500.52        520.28        30.28 o                         
   3  -7   7        435.12        430.97        18.65 o                         
   5  -7   7        271.33        254.71        14.29 o                         
   7  -7   7        342.02        344.28        14.51 o                         
   9  -7   7         55.03         57.15         7.77 o                         
  11  -7   7         44.12         38.90        12.77 o                         
  13  -7   7        124.26        144.76        22.77 o                         
  15  -7   7        166.97        192.15        26.11 o                         
 -20  -6   7        148.74        201.44        29.06 o                         
 -18  -6   7         70.12         84.13        19.10 o                         
 -16  -6   7          8.54         16.90        10.18 o                         
 -14  -6   7         31.37         29.37        11.41 o                         
 -12  -6   7         11.78         10.28         7.31 o                         
 -10  -6   7        191.88        178.78        20.47 o                         
  -8  -6   7        222.71        225.09        21.51 o                         
  -6  -6   7        165.55        160.10        17.80 o                         
  -4  -6   7         57.96         41.70         9.21 o                         
  -2  -6   7        125.44        142.79         7.82 o                         
   0  -6   7         70.40         67.36         6.53 o                         
   2  -6   7        599.48        607.21        34.64 o                         
   4  -6   7       1386.78       1449.90        30.25 o                         
   6  -6   7        473.25        430.51        16.10 o                         
   8  -6   7         27.86         16.42         4.02 o                         
  10  -6   7         20.12         29.02         5.29 o                         
  12  -6   7         70.60         71.55        16.27 o                         
  14  -6   7        434.18        445.28        22.53 o                         
  16  -6   7         34.93         42.04        14.52 o                         
 -21  -5   7         24.94         55.53        18.29 o                         
 -19  -5   7          6.16         21.48        12.43 o                         
 -17  -5   7        794.15        670.37        44.49 o                         
 -15  -5   7        236.03        230.67        25.54 o                         
 -13  -5   7        153.96        170.20        21.00 o                         
 -11  -5   7        438.29        414.67        30.00 o                         
  -9  -5   7        816.13        836.67        40.19 o                         
  -7  -5   7        146.96        122.69        10.86 o                         
  -5  -5   7        568.93        522.89        33.92 o                         
  -3  -5   7        754.36        726.92        37.47 o                         
  -1  -5   7        229.77        208.36        16.53 o                         
   1  -5   7        580.18        616.23        18.43 o                         
   3  -5   7        429.11        393.59        14.70 o                         
   5  -5   7       2150.03       2089.06        32.62 o                         
   7  -5   7       2565.16       2604.61        42.95 o                         
   9  -5   7        386.65        376.81        15.24 o                         
  11  -5   7         62.08         67.22         7.04 o                         
  13  -5   7          6.93          3.91         4.20 o                         
  15  -5   7        175.53        206.21        15.95 o                         
  17  -5   7        372.45        366.54        32.16 o                         
 -22  -4   7        308.24        351.56        36.48 o                         
 -20  -4   7        251.09        299.64        31.78 o                         
 -18  -4   7        767.23        822.73        49.41 o                         
 -16  -4   7         41.83         43.49        14.96 o                         
 -14  -4   7        322.82        300.35        27.33 o                         
 -12  -4   7        167.90        181.47        19.98 o                         
 -10  -4   7        486.76        448.35        20.57 o                         
  -8  -4   7       1100.80       1032.85        30.50 o                         
  -6  -4   7        765.46        815.78        38.89 o                         
  -4  -4   7        199.54        198.66        18.96 o                         
  -2  -4   7       3174.96       3245.52        43.40 o                         
   0  -4   7        431.25        439.38        15.04 o                         
   2  -4   7         46.07         41.24         5.24 o                         
   4  -4   7        382.15        397.51        24.25 o                         
   6  -4   7        133.62        148.83         8.10 o                         
   8  -4   7        432.54        421.19        15.41 o                         
  10  -4   7        388.43        444.94        17.60 o                         
  12  -4   7        276.26        247.78        15.54 o                         
  14  -4   7        990.25        999.74        33.31 o                         
  16  -4   7       1524.75       1459.10        43.47 o                         
  18  -4   7         26.39         11.01         8.65 o                         
 -23  -3   7        125.32        190.06        28.40 o                         
 -21  -3   7        344.18        368.31        35.79 o                         
 -19  -3   7         54.83         51.94        16.25 o                         
 -17  -3   7        193.45        262.95        26.75 o                         
 -15  -3   7        491.15        514.43        34.76 o                         
 -13  -3   7        115.59        110.06        10.61 o                         
 -11  -3   7        469.10        486.32        21.06 o                         
  -9  -3   7        225.87        210.11        13.20 o                         
  -7  -3   7        746.62        722.10        34.88 o                         
  -5  -3   7       5347.65       5296.50        81.94 o                         
  -3  -3   7        664.15        670.97        19.54 o                         
  -1  -3   7          4.98          1.99         2.42 o                         
   1  -3   7       1291.13       1125.37        27.22 o                         
   3  -3   7        562.37        552.54        16.97 o                         
   5  -3   7       1983.97       2048.20        31.74 o                         
   7  -3   7       1045.48       1101.65        21.92 o                         
   9  -3   7        375.10        383.42        17.50 o                         
  11  -3   7       1080.82        979.70        30.20 o                         
  13  -3   7        661.35        606.77        24.78 o                         
  15  -3   7       1108.27       1056.93        54.76 o                         
  17  -3   7       1344.78       1377.88        42.47 o                         
  19  -3   7          2.17          4.22         7.99 o                         
 -24  -2   7        130.40        146.53        26.02 o                         
 -22  -2   7         71.41         46.87        15.82 o                         
 -20  -2   7         33.58         26.41        12.19 o                         
 -18  -2   7        664.68        677.83        43.34 o                         
 -16  -2   7       2231.64       2235.15        59.67 o                         
 -14  -2   7       1161.82       1208.29        61.06 o                         
 -12  -2   7        252.90        265.09        15.28 o                         
 -10  -2   7       1021.64       1032.85        38.94 o                         
  -8  -2   7        543.84        519.26        28.34 o                         
  -6  -2   7       2719.70       2796.15        48.21 o                         
  -4  -2   7       2830.73       2884.70        46.75 o                         
  -2  -2   7       2032.98       2094.19        30.23 o                         
   0  -2   7        330.24        353.02        12.97 o                         
   2  -2   7         90.41         98.65         7.39 o                         
   4  -2   7        823.06        810.45        18.85 o                         
   6  -2   7        574.45        606.31        16.80 o                         
   8  -2   7        627.47        639.43        26.38 o                         
  10  -2   7        672.77        651.97        22.81 o                         
  12  -2   7       1722.41       1651.08        40.40 o                         
  14  -2   7       1432.98       1304.83        37.53 o                         
  16  -2   7        159.09        196.16        15.61 o                         
  18  -2   7        101.83        126.72        18.72 o                         
  20  -2   7         88.46         70.86        14.44 o                         
 -25  -1   7        477.54        555.74        46.34 o                         
 -23  -1   7         80.28        114.88        22.30 o                         
 -21  -1   7        223.23        273.89        39.48 o                         
 -19  -1   7          2.10          9.55         4.16 o                         
 -17  -1   7        875.80        908.46        23.86 o                         
 -15  -1   7        506.77        494.15        16.67 o                         
 -13  -1   7       1592.81       1542.89        64.17 o                         
 -11  -1   7       1771.23       1876.48        56.18 o                         
  -9  -1   7       2945.69       3042.40        75.61 o                         
  -7  -1   7        495.90        497.13        21.39 o                         
  -5  -1   7        473.63        622.96        18.23 o                         
  -3  -1   7       1715.96       1574.36        25.08 o                         
  -1  -1   7       1889.50       1722.54        32.28 o                         
   1  -1   7       2035.84       2254.13        62.29 o                         
   3  -1   7        628.84        679.29        32.16 o                         
   5  -1   7        269.17        279.70        11.41 o                         
   7  -1   7        982.34       1158.22        25.95 o                         
   9  -1   7        492.21        453.52        18.44 o                         
  11  -1   7         94.87         67.04         7.62 o                         
  13  -1   7         99.41        109.23        10.19 o                         
  15  -1   7       1586.74       1557.76        41.83 o                         
  17  -1   7        251.89        239.40        16.98 o                         
  19  -1   7        116.43        163.53        19.88 o                         
 -24   0   7         27.46         17.10        16.86 o                         
 -22   0   7          5.05         14.20         6.99 o                         
 -20   0   7        222.09        249.32        14.56 o                         
 -18   0   7        154.99        153.45        10.03 o                         
 -16   0   7       4710.70       4559.28        91.42 o                         
 -14   0   7         60.46         44.65         6.29 o                         
 -12   0   7       3067.38       2920.34        51.83 o                         
 -10   0   7       7318.52       7368.16        99.36 o                         
  -8   0   7         32.19         78.31        10.71 o                         
  -6   0   7       6298.87       6720.10       128.70 o                         
  -4   0   7       3039.65       3383.51        56.76 o                         
  -2   0   7        820.92        954.12        37.50 o                         
   0   0   7       1286.98       1304.21        21.84 o                         
   2   0   7        439.74        425.94        24.90 o                         
   4   0   7       1868.08       2192.89        63.00 o                         
   6   0   7        930.54        963.90        30.39 o                         
   8   0   7        472.73        422.05        13.00 o                         
  10   0   7        158.25        151.99         8.90 o                         
  12   0   7         48.09         81.17         8.35 o                         
  14   0   7          3.23          2.46         4.49 o                         
  16   0   7         29.91         30.28         7.72 o                         
  18   0   7          6.22          2.65         9.46 o                         
  20   0   7        273.82        277.83        25.75 o                         
 -25   1   7        477.64        578.36        30.47 o                         
 -23   1   7         80.25        101.71        12.90 o                         
 -21   1   7        223.20        255.11        24.70 o                         
 -19   1   7          2.08         11.80         5.01 o                         
 -17   1   7        875.86        883.52        47.27 o                         
 -15   1   7        507.10        507.85        31.91 o                         
 -13   1   7       1593.67       1442.89        40.68 o                         
 -11   1   7       1769.59       1858.48        38.47 o                         
  -9   1   7       2943.27       2980.93        55.78 o                         
  -7   1   7        496.39        516.46        23.55 o                         
  -5   1   7        472.51        595.38        20.24 o                         
  -3   1   7       1717.03       1550.41        49.51 o                         
  -1   1   7       1886.43       1754.87        53.43 o                         
   1   1   7       2038.57       2217.45        31.12 o                         
   3   1   7        630.02        682.79        15.13 o                         
   5   1   7        268.88        276.92         9.89 o                         
   7   1   7        983.19       1127.14        20.54 o                         
   9   1   7        493.18        488.42        20.32 o                         
  11   1   7         95.46         99.40        10.78 o                         
  13   1   7        100.28        136.47        11.12 o                         
  15   1   7       1585.98       1669.01        79.49 o                         
  17   1   7        251.78        272.93        21.32 o                         
  19   1   7        115.86        173.26        20.09 o                         
 -24   2   7        129.94        155.75        22.15 o                         
 -22   2   7         72.08         53.46        13.61 o                         
 -20   2   7         33.74         45.24        11.94 o                         
 -18   2   7        665.59        649.28        28.32 o                         
 -16   2   7       2228.47       2200.54        44.03 o                         
 -14   2   7       1161.63       1213.11        30.27 o                         
 -12   2   7        252.43        254.57        13.12 o                         
 -10   2   7       1022.36       1010.13        26.55 o                         
  -8   2   7        543.28        466.32        17.56 o                         
  -6   2   7       2719.88       2815.55        98.43 o                         
  -4   2   7       2837.31       2867.69        72.22 o                         
  -2   2   7       2035.13       2028.61        58.10 o                         
   0   2   7        329.59        360.04        18.56 o                         
   2   2   7         90.27         91.85         7.01 o                         
   4   2   7        822.48        813.03        19.92 o                         
   6   2   7        572.51        588.72         9.45 o                         
   8   2   7        624.81        627.60        21.91 o                         
  10   2   7        671.62        661.66        15.41 o                         
  12   2   7       1722.11       1610.12        32.35 o                         
  14   2   7       1433.56       1311.29        36.35 o                         
  16   2   7        160.07        189.78        26.68 o                         
  18   2   7        101.83        101.77        15.41 o                         
 -23   3   7        124.95        184.51        25.36 o                         
 -21   3   7        343.74        320.90        30.55 o                         
 -19   3   7         55.10         58.42        14.09 o                         
 -17   3   7        192.57        264.32        12.30 o                         
 -15   3   7        491.52        514.28        17.63 o                         
 -13   3   7        114.69        112.55         8.52 o                         
 -11   3   7        468.04        509.96        18.15 o                         
  -9   3   7        226.36        216.42        21.84 o                         
  -7   3   7        746.99        750.16        24.70 o                         
  -5   3   7       5350.62       5229.69        88.20 o                         
  -3   3   7        665.29        665.92        16.59 o                         
  -1   3   7          5.12          4.46         3.30 o                         
   1   3   7       1289.43       1135.23        19.80 o                         
   3   3   7        561.50        522.89        12.40 o                         
   5   3   7       1984.14       2051.32        26.77 o                         
   7   3   7       1045.47       1097.97        19.18 o                         
   9   3   7        374.87        355.78        14.40 o                         
  11   3   7       1080.53        992.02        25.87 o                         
  13   3   7        660.32        616.07        23.87 o                         
  15   3   7       1108.86       1062.95        34.06 o                         
  17   3   7       1345.55       1420.75        53.78 o                         
 -24   4   7         96.80         85.08        19.62 o                         
 -22   4   7        309.65        358.94        34.60 o                         
 -20   4   7        251.31        303.03        30.93 o                         
 -18   4   7        766.22        820.58        48.59 o                         
 -16   4   7         41.77         28.79        12.45 o                         
 -14   4   7        321.30        314.11        23.51 o                         
 -12   4   7        167.35        170.07         9.80 o                         
 -10   4   7        487.03        482.22        13.14 o                         
  -8   4   7       1098.37       1043.33        24.47 o                         
  -6   4   7        765.22        766.71        19.95 o                         
  -4   4   7        200.62        171.27         9.07 o                         
  -2   4   7       3175.40       3237.06        49.71 o                         
   0   4   7        432.04        453.83        13.46 o                         
   2   4   7         45.79         45.23         4.44 o                         
   4   4   7        382.82        376.56        12.34 o                         
   6   4   7        134.67        152.85         8.38 o                         
   8   4   7        432.98        425.59        12.58 o                         
  10   4   7        388.47        443.63        17.10 o                         
  12   4   7        276.15        278.30        14.24 o                         
  14   4   7        990.46       1021.14        56.02 o                         
  18   4   7         26.33         61.99        19.26 o                         
 -23   5   7        228.99        215.93        29.23 o                         
 -21   5   7         24.79         28.23        15.17 o                         
 -19   5   7          6.18         10.83        11.31 o                         
 -17   5   7        793.74        675.92        45.55 o                         
 -15   5   7        235.75        201.83        24.23 o                         
 -13   5   7        154.48        146.38        10.76 o                         
 -11   5   7        438.45        373.35        11.38 o                         
  -9   5   7        816.37        852.44        22.78 o                         
  -7   5   7        146.88        135.57         8.82 o                         
  -5   5   7        569.06        501.45        16.29 o                         
  -3   5   7        754.92        737.58        17.32 o                         
  -1   5   7        230.53        207.13         8.99 o                         
   1   5   7        579.45        606.95        17.20 o                         
   3   5   7        428.90        409.77        14.19 o                         
   5   5   7       2150.60       2026.50        35.31 o                         
   7   5   7       2560.82       2653.52        42.79 o                         
   9   5   7        387.02        371.46        12.74 o                         
  11   5   7         62.11         83.44         9.04 o                         
  13   5   7          6.88          8.44         9.84 o                         
  17   5   7        372.97        373.32        37.56 o                         
 -20   6   7        148.78        188.47        28.36 o                         
 -18   6   7         70.14         90.90        20.38 o                         
 -16   6   7          8.46         13.44         6.28 o                         
 -14   6   7         31.05         28.84         6.85 o                         
 -12   6   7         11.73          8.93         2.05 o                         
 -10   6   7        191.97        175.99        12.62 o                         
  -8   6   7        223.30        235.47        11.95 o                         
  -6   6   7        165.29        167.02        10.05 o                         
  -4   6   7         57.87         57.77         8.10 o                         
  -2   6   7        125.37        145.15         8.19 o                         
   0   6   7         70.16         71.08         6.15 o                         
   2   6   7        600.19        595.88        18.54 o                         
   4   6   7       1386.81       1424.17        35.75 o                         
   6   6   7        473.20        390.79        18.41 o                         
   8   6   7         27.94         32.37         6.85 o                         
  10   6   7         20.26         24.51         7.02 o                         
  12   6   7         70.35         88.47        18.94 o                         
  14   6   7        435.38        516.16        43.07 o                         
  16   6   7         34.77         69.81        19.97 o                         
 -19   7   7         49.34         63.48        19.52 o                         
 -17   7   7        223.10        273.85        33.14 o                         
 -15   7   7        422.93        443.05        39.47 o                         
 -13   7   7        126.29        120.07        12.68 o                         
 -11   7   7        212.16        209.91        10.01 o                         
  -9   7   7        339.97        364.33        13.13 o                         
  -7   7   7        838.55        835.34        22.95 o                         
  -5   7   7        487.54        480.56        19.16 o                         
  -3   7   7        524.46        600.81        19.48 o                         
  -1   7   7         75.76         65.34         8.37 o                         
   1   7   7        500.32        510.17        18.11 o                         
   3   7   7        433.89        448.66        20.45 o                         
   5   7   7        270.90        246.66        15.56 o                         
   7   7   7        342.11        310.46        15.34 o                         
   9   7   7         54.73         43.92        10.34 o                         
  11   7   7         43.88         65.20        16.96 o                         
  13   7   7        124.04        109.23        20.54 o                         
 -16   8   7        453.47        435.37        41.60 o                         
 -14   8   7        110.30        136.44        22.90 o                         
 -12   8   7         14.85         36.11        14.89 o                         
 -10   8   7        161.96        145.06        23.13 o                         
  -8   8   7        106.90        149.25         8.66 o                         
  -6   8   7        659.60        642.20        25.10 o                         
  -4   8   7        184.73        167.75        10.50 o                         
  -2   8   7        744.78        747.84        28.37 o                         
   0   8   7        145.96        138.47        10.30 o                         
   2   8   7        194.24        199.82        12.76 o                         
   4   8   7         87.61        101.72        11.92 o                         
   6   8   7        190.56        191.02        16.41 o                         
   8   8   7        142.94        127.42        21.30 o                         
  10   8   7         27.61         33.49        13.10 o                         
  12   8   7        152.11        140.57        25.84 o                         
 -13   9   7        124.58        117.60        22.57 o                         
 -11   9   7        105.60        109.30        22.13 o                         
  -9   9   7        312.09        331.34        35.25 o                         
  -7   9   7        154.77        157.05        13.41 o                         
  -5   9   7        473.63        440.31        23.09 o                         
  -3   9   7        265.60        280.70        19.14 o                         
  -1   9   7        166.40        151.97        10.93 o                         
   1   9   7        359.69        338.84        16.23 o                         
   3   9   7         86.47         54.55        13.93 o                         
   5   9   7        477.57        397.16        35.47 o                         
   7   9   7         34.72         17.64        10.78 o                         
   9   9   7        175.73        236.39        30.75 o                         
  -8  10   7        153.93        191.36        27.86 o                         
  -6  10   7         44.13         39.10        16.20 o                         
  -4  10   7        244.87        298.08        20.20 o                         
  -2  10   7         95.02         96.34        12.35 o                         
   0  10   7         11.14         20.73         8.14 o                         
   2  10   7          1.66         -2.30         5.84 o                         
   4  10   7        367.26        320.23        33.36 o                         
 -13  -9   8         19.31         16.00        13.27 o                         
 -11  -9   8        316.78        333.67        33.76 o                         
  -9  -9   8        108.60        106.61        19.15 o                         
  -7  -9   8        495.00        491.25        37.90 o                         
  -5  -9   8        206.29        206.37        24.06 o                         
  -3  -9   8        447.30        505.03        31.37 o                         
 -16  -8   8        370.13        438.11        39.93 o                         
 -14  -8   8        115.22         98.22        19.30 o                         
 -12  -8   8        294.63        295.30        30.36 o                         
 -10  -8   8        462.69        440.72        35.58 o                         
  -8  -8   8        563.79        610.52        40.46 o                         
  -6  -8   8        334.68        332.68        29.09 o                         
  -4  -8   8        552.75        560.77        24.79 o                         
  -2  -8   8         41.64         38.61         9.80 o                         
   0  -8   8         10.30          0.83         5.09 o                         
   2  -8   8         86.06        107.34        13.53 o                         
   4  -8   8         35.03         42.20         8.31 o                         
 -19  -7   8        158.57        209.46        29.25 o                         
 -17  -7   8        171.43        196.90        27.77 o                         
 -15  -7   8         16.08          7.51        10.34 o                         
 -13  -7   8         76.35        113.91        19.94 o                         
 -11  -7   8        500.93        456.01        34.57 o                         
  -9  -7   8        649.61        634.31        39.26 o                         
  -7  -7   8        231.22        262.14        24.38 o                         
  -5  -7   8        461.59        499.00        32.24 o                         
  -3  -7   8       1495.20       1384.58        38.01 o                         
  -1  -7   8       1095.75       1190.87        33.85 o                         
   1  -7   8         31.67         33.95        10.94 o                         
   3  -7   8        500.79        475.56        27.16 o                         
   5  -7   8        147.81        130.52        14.22 o                         
   7  -7   8        732.56        760.67        34.68 o                         
   9  -7   8        127.80        116.28        11.21 o                         
  11  -7   8        396.40        331.23        32.64 o                         
  13  -7   8         58.19         43.66        14.58 o                         
 -20  -6   8          0.72         10.03        12.35 o                         
 -18  -6   8         48.10         13.71        11.77 o                         
 -16  -6   8        498.66        508.02        39.63 o                         
 -14  -6   8        360.20        304.32        29.45 o                         
 -12  -6   8        188.45        185.64        22.14 o                         
 -10  -6   8        199.46        205.58        21.66 o                         
  -8  -6   8        290.81        320.66        25.75 o                         
  -6  -6   8        746.81        643.61        34.69 o                         
  -4  -6   8        668.53        718.08        35.18 o                         
  -2  -6   8        711.07        633.11        19.00 o                         
   0  -6   8        296.71        323.49        17.00 o                         
   2  -6   8        172.22        205.03        22.41 o                         
   4  -6   8         70.47         63.77        10.76 o                         
   6  -6   8        370.95        347.17        23.52 o                         
   8  -6   8       1438.85       1524.77        84.81 o                         
  10  -6   8          2.01         -2.60         4.21 o                         
  12  -6   8        114.91        105.56        11.62 o                         
  14  -6   8        186.77        210.22        16.36 o                         
 -21  -5   8         67.82         67.57        18.31 o                         
 -19  -5   8         43.20         37.41        13.30 o                         
 -17  -5   8        278.08        295.08        30.24 o                         
 -15  -5   8         32.52         33.94        11.63 o                         
 -13  -5   8        747.20        761.22        43.09 o                         
 -11  -5   8        815.93        770.24        41.39 o                         
  -9  -5   8         74.73         86.51        13.80 o                         
  -7  -5   8        536.30        543.48        30.42 o                         
  -5  -5   8         59.16         77.37        11.42 o                         
  -3  -5   8        198.73        224.17        14.74 o                         
  -1  -5   8        214.42        234.89        12.16 o                         
   1  -5   8         21.28         15.77         4.24 o                         
   3  -5   8        395.39        396.13        17.85 o                         
   5  -5   8       2018.76       2075.92        46.72 o                         
   7  -5   8       1891.01       1832.14        36.07 o                         
   9  -5   8          6.62          5.38         3.77 o                         
  11  -5   8        279.15        304.59        18.09 o                         
  13  -5   8         63.70         84.33        11.00 o                         
  15  -5   8         60.01         55.34         9.23 o                         
  17  -5   8        153.39        155.00        21.46 o                         
 -22  -4   8         32.75         45.63        16.39 o                         
 -20  -4   8          1.00          6.75         9.76 o                         
 -18  -4   8        206.50        192.14        24.51 o                         
 -16  -4   8       1748.30       1881.37        73.26 o                         
 -14  -4   8       1227.40       1231.89        54.79 o                         
 -12  -4   8         20.65         21.36         9.42 o                         
 -10  -4   8        336.16        313.97        24.09 o                         
  -8  -4   8        127.48        139.63        11.59 o                         
  -6  -4   8         71.03         64.24        12.40 o                         
  -4  -4   8       1519.04       1641.38        37.28 o                         
  -2  -4   8        466.75        449.69        12.74 o                         
   0  -4   8       1103.27       1105.80        26.18 o                         
   2  -4   8        831.21        884.45        23.26 o                         
   4  -4   8        188.39        211.45        12.21 o                         
   6  -4   8        642.44        639.60        19.33 o                         
   8  -4   8        236.61        224.68        11.85 o                         
  10  -4   8        365.65        368.12        15.62 o                         
  12  -4   8         37.17         43.39         7.90 o                         
  14  -4   8        250.31        249.39        16.93 o                         
  16  -4   8        117.86        118.65        26.50 o                         
  18  -4   8        353.12        399.10        33.08 o                         
 -23  -3   8        236.89        211.59        28.56 o                         
 -21  -3   8         57.54         65.03        17.60 o                         
 -19  -3   8         17.04          5.79        10.23 o                         
 -17  -3   8       1215.96       1206.49        57.87 o                         
 -15  -3   8       2161.60       1984.02        71.77 o                         
 -13  -3   8        643.52        670.11        37.46 o                         
 -11  -3   8        784.78        827.28        28.20 o                         
  -9  -3   8        352.56        287.31        20.16 o                         
  -7  -3   8         29.60         55.27        11.05 o                         
  -5  -3   8        191.58        217.79        14.81 o                         
  -3  -3   8        392.81        406.17        16.72 o                         
  -1  -3   8        163.71        175.41         7.22 o                         
   1  -3   8          7.39          7.78         4.25 o                         
   3  -3   8        381.46        354.82        14.50 o                         
   5  -3   8       2301.06       2402.01        41.97 o                         
   7  -3   8        812.31        815.18        21.60 o                         
   9  -3   8        676.28        668.94        24.34 o                         
  11  -3   8       1017.87       1058.64        32.15 o                         
  13  -3   8         34.18         42.87         8.16 o                         
  15  -3   8        359.05        352.66        20.25 o                         
  17  -3   8        293.63        260.38        18.30 o                         
 -24  -2   8        112.06         92.95        20.98 o                         
 -22  -2   8        110.96        128.01        21.95 o                         
 -20  -2   8         61.79         56.72        14.37 o                         
 -18  -2   8        181.87        160.10        22.17 o                         
 -16  -2   8        645.06        702.91        41.53 o                         
 -14  -2   8       1934.65       1928.14        46.75 o                         
 -12  -2   8        134.05        119.52        10.99 o                         
 -10  -2   8        308.45        306.88        15.97 o                         
  -8  -2   8        759.24        763.37        36.61 o                         
  -6  -2   8        614.47        597.55        19.72 o                         
  -4  -2   8        464.78        533.48        14.81 o                         
  -2  -2   8        807.74        789.28        16.64 o                         
   0  -2   8       2356.53       2345.71        39.43 o                         
   2  -2   8        626.12        618.93        18.88 o                         
   4  -2   8         22.46         50.03         7.31 o                         
   6  -2   8       1769.11       1720.93        31.20 o                         
   8  -2   8       1198.22       1160.07        29.95 o                         
  10  -2   8        120.27        117.16        10.26 o                         
  12  -2   8        970.39        909.27        29.25 o                         
  14  -2   8        329.89        286.88        17.35 o                         
  16  -2   8         79.27         78.67        17.02 o                         
  18  -2   8         62.97         73.35        10.69 o                         
 -23  -1   8         42.07         47.72        16.35 o                         
 -21  -1   8         14.36          6.97         9.14 o                         
 -19  -1   8         37.65         50.91         7.21 o                         
 -17  -1   8       2079.79       2062.57        59.87 o                         
 -15  -1   8       5330.82       5392.62        88.45 o                         
 -13  -1   8        277.95        401.85        19.09 o                         
 -11  -1   8         73.22         77.33         8.65 o                         
  -9  -1   8        230.57        231.90        19.62 o                         
  -7  -1   8        501.54        572.92        19.48 o                         
  -5  -1   8       2738.44       2500.86        43.46 o                         
  -3  -1   8        971.89       1014.86        19.63 o                         
  -1  -1   8       1171.47       1246.68        33.04 o                         
   1  -1   8        585.21        562.81        21.55 o                         
   3  -1   8       1175.26       1141.73        32.09 o                         
   5  -1   8       2897.50       2917.15        57.62 o                         
   7  -1   8        166.22        147.03         8.14 o                         
   9  -1   8        234.53        213.26        11.72 o                         
  11  -1   8         56.74         44.70         9.40 o                         
  13  -1   8       1399.86       1289.53        35.38 o                         
  15  -1   8        249.03        203.95        23.83 o                         
  17  -1   8         53.38         92.53        10.91 o                         
 -24   0   8        234.49        333.28        36.43 o                         
 -22   0   8        651.29        736.89        31.40 o                         
 -20   0   8         28.62         40.82         6.36 o                         
 -18   0   8         23.62         34.03         6.20 o                         
 -16   0   8        789.90        749.84        21.93 o                         
 -14   0   8          9.48          6.04         4.26 o                         
 -12   0   8        356.89        362.29        16.84 o                         
 -10   0   8        593.88        601.65        29.50 o                         
  -8   0   8        277.93        292.13        20.36 o                         
  -6   0   8        657.76        707.70        32.39 o                         
  -4   0   8          7.71         41.76        12.79 o                         
  -2   0   8        619.37        591.44        31.14 o                         
   0   0   8       2115.81       2133.48        31.74 o                         
   2   0   8       2409.39       2290.80        47.62 o                         
   4   0   8       4350.38       4516.38       225.90 o                         
   6   0   8        245.13        221.05        13.29 o                         
   8   0   8        818.04        856.38        18.97 o                         
  10   0   8         69.20         68.69         6.58 o                         
  12   0   8        105.52        105.27         9.16 o                         
  14   0   8         25.67         43.72         7.53 o                         
  16   0   8         79.40         62.82         8.90 o                         
  18   0   8        321.69        361.99        35.56 o                         
 -25   1   8        370.59        435.53        35.06 o                         
 -23   1   8         42.38         33.38         9.82 o                         
 -21   1   8         14.42         15.50        10.23 o                         
 -19   1   8         37.61         50.09         7.18 o                         
 -17   1   8       2079.74       2105.57        45.79 o                         
 -15   1   8       5326.85       5279.42        82.04 o                         
 -13   1   8        279.72        376.27        27.08 o                         
 -11   1   8         73.15         71.91         8.03 o                         
  -9   1   8        230.89        218.26        12.85 o                         
  -7   1   8        500.38        574.38        28.16 o                         
  -5   1   8       2739.57       2413.12        47.77 o                         
  -3   1   8        972.10       1013.43        41.19 o                         
  -1   1   8       1173.62       1319.90        27.16 o                         
   1   1   8        584.63        572.90        16.59 o                         
   3   1   8       1175.36       1115.24        20.67 o                         
   5   1   8       2894.70       2933.01        82.40 o                         
   7   1   8        166.73        130.59        12.38 o                         
   9   1   8        234.57        203.40        10.44 o                         
  11   1   8         56.47         65.09         7.87 o                         
  13   1   8       1398.28       1294.48        34.02 o                         
  15   1   8        249.94        247.61        15.69 o                         
  17   1   8         53.31         99.41        22.66 o                         
 -24   2   8        111.77        149.26        21.81 o                         
 -22   2   8        111.09        151.45        21.39 o                         
 -20   2   8         62.17         76.08        16.08 o                         
 -18   2   8        181.81        170.97        11.76 o                         
 -16   2   8        645.43        693.33        23.67 o                         
 -14   2   8       1933.55       1910.38        41.56 o                         
 -12   2   8        134.05        112.07         9.44 o                         
 -10   2   8        309.03        298.56        14.78 o                         
  -8   2   8        759.92        709.51        19.49 o                         
  -6   2   8        615.20        602.35        22.71 o                         
  -4   2   8        465.50        581.23        30.89 o                         
  -2   2   8        805.61        736.04        34.78 o                         
   0   2   8       2355.27       2304.82        41.76 o                         
   2   2   8        626.76        582.53        18.37 o                         
   4   2   8         22.41         52.73         5.23 o                         
   6   2   8       1768.43       1757.96        31.39 o                         
   8   2   8       1198.73       1145.21        36.68 o                         
  10   2   8        119.85        116.86         8.90 o                         
  12   2   8        971.86        912.66        34.88 o                         
  14   2   8        329.19        310.18        16.57 o                         
  16   2   8         78.94         65.65         8.68 o                         
  18   2   8         62.38         50.28        16.01 o                         
 -23   3   8        236.52        218.40        27.17 o                         
 -21   3   8         57.25         73.99        16.72 o                         
 -19   3   8         17.07         15.13        10.10 o                         
 -17   3   8       1215.64       1148.87        29.53 o                         
 -15   3   8       2161.07       2012.43        41.77 o                         
 -13   3   8        645.06        676.22        36.48 o                         
 -11   3   8        784.61        810.51        24.94 o                         
  -9   3   8        351.50        285.02        12.20 o                         
  -7   3   8         30.11         62.65         8.62 o                         
  -5   3   8        191.51        213.05        13.94 o                         
  -3   3   8        393.45        345.41        23.63 o                         
  -1   3   8        164.22        164.20         7.28 o                         
   1   3   8          7.29          6.99         2.03 o                         
   3   3   8        381.57        348.98        23.32 o                         
   5   3   8       2298.53       2278.62        29.26 o                         
   7   3   8        811.82        813.64        15.58 o                         
   9   3   8        676.42        633.56        14.82 o                         
  11   3   8       1018.46       1109.76        24.81 o                         
  13   3   8         34.27         39.31        15.08 o                         
  15   3   8        358.54        370.17        19.09 o                         
  17   3   8        292.78        308.91        33.22 o                         
 -22   4   8         32.68         60.87        18.12 o                         
 -20   4   8          0.96         -8.06        10.47 o                         
 -18   4   8        205.92        193.28        25.15 o                         
 -16   4   8       1748.76       1806.64        36.19 o                         
 -14   4   8       1225.31       1181.65        29.23 o                         
 -12   4   8         20.83         21.53         5.02 o                         
 -10   4   8        337.21        334.43        13.33 o                         
  -8   4   8        127.84        128.23         8.86 o                         
  -6   4   8         70.74         64.59         6.63 o                         
  -4   4   8       1519.40       1611.33        30.29 o                         
  -2   4   8        465.23        476.48        14.33 o                         
   0   4   8       1102.53       1088.40        21.93 o                         
   2   4   8        831.23        859.05        20.90 o                         
   4   4   8        187.90        188.15         9.38 o                         
   6   4   8        640.84        613.36        15.97 o                         
   8   4   8        236.32        200.89         8.55 o                         
  10   4   8        365.98        388.17        12.61 o                         
  12   4   8         36.93         56.40         8.83 o                         
  14   4   8        250.80        268.90        16.55 o                         
  16   4   8        118.35        115.44        21.67 o                         
 -21   5   8         67.82         60.44        17.94 o                         
 -19   5   8         43.29         38.87        13.21 o                         
 -17   5   8        278.49        247.50        28.18 o                         
 -15   5   8         32.44         35.44         3.66 o                         
 -13   5   8        748.10        751.64        19.02 o                         
 -11   5   8        815.86        814.24        27.07 o                         
  -9   5   8         74.56        109.17         8.91 o                         
  -7   5   8        536.27        543.75        18.12 o                         
  -5   5   8         59.44         75.77         6.05 o                         
  -3   5   8        198.91        216.00         9.59 o                         
  -1   5   8        215.49        225.50        10.68 o                         
   1   5   8         21.31         17.27         3.95 o                         
   3   5   8        394.54        400.16        14.06 o                         
   5   5   8       2018.30       1984.42        34.58 o                         
   7   5   8       1891.28       1818.28        41.33 o                         
   9   5   8          6.49          4.94         3.41 o                         
  11   5   8        278.49        283.16        23.70 o                         
  13   5   8         63.86         86.75        18.06 o                         
  15   5   8         59.38         96.54        20.19 o                         
 -20   6   8          0.71          6.55        12.00 o                         
 -18   6   8         48.17         46.11         8.95 o                         
 -16   6   8        498.29        535.03        25.32 o                         
 -14   6   8        359.23        365.31        20.27 o                         
 -12   6   8        188.18        215.92        10.02 o                         
 -10   6   8        198.13        218.55        15.19 o                         
  -8   6   8        291.66        304.52        14.19 o                         
  -6   6   8        746.48        697.11        21.14 o                         
  -4   6   8        667.82        688.62        20.72 o                         
  -2   6   8        709.86        651.39        20.01 o                         
   0   6   8        296.76        283.93        12.81 o                         
   2   6   8        172.29        202.73        10.95 o                         
   4   6   8         70.26         68.58         8.10 o                         
   6   6   8        371.55        312.69        16.85 o                         
   8   6   8       1439.13       1465.09        51.01 o                         
  10   6   8          2.04          6.00        10.81 o                         
  12   6   8        115.88        102.67        19.61 o                         
  14   6   8        187.09        222.95        29.58 o                         
 -17   7   8        170.92        175.96        27.19 o                         
 -15   7   8         16.10         19.00        11.75 o                         
 -13   7   8         76.13        103.24        10.75 o                         
 -11   7   8        502.07        478.61        15.28 o                         
  -9   7   8        650.19        693.21        26.57 o                         
  -7   7   8        231.76        225.54        15.20 o                         
  -5   7   8        462.76        460.39        17.56 o                         
  -3   7   8       1496.81       1432.83        32.11 o                         
  -1   7   8       1096.64       1171.89        28.69 o                         
   1   7   8         31.95         36.45        12.89 o                         
   3   7   8        501.01        497.25        27.39 o                         
   5   7   8        147.95        151.53        12.48 o                         
   7   7   8        729.49        649.71        41.76 o                         
   9   7   8        128.02        149.42        22.32 o                         
  11   7   8        396.23        417.64        26.61 o                         
 -14   8   8        115.17        113.54        21.68 o                         
 -12   8   8        293.92        330.03        34.98 o                         
 -10   8   8        461.97        504.56        41.75 o                         
  -8   8   8        563.11        596.58        18.85 o                         
  -6   8   8        334.55        315.43        14.23 o                         
  -4   8   8        552.89        523.37        19.04 o                         
  -2   8   8         41.22         24.84         9.76 o                         
   0   8   8         10.43          2.97         4.34 o                         
   2   8   8         85.86         94.84        17.34 o                         
   4   8   8         35.15         38.90         8.75 o                         
   6   8   8        976.91        908.05        36.56 o                         
   8   8   8        144.65        162.35        16.72 o                         
  10   8   8        151.60        134.90        23.56 o                         
 -11   9   8        316.95        297.70        34.97 o                         
  -9   9   8        108.77        111.95        22.21 o                         
  -7   9   8        495.37        439.46        40.04 o                         
  -5   9   8        206.49        227.69        17.17 o                         
  -3   9   8        448.12        461.09        25.14 o                         
  -1   9   8          6.26          7.19         4.91 o                         
   1   9   8         60.19         53.87         8.97 o                         
   3   9   8         12.72          2.11        16.35 o                         
   5   9   8        213.86        289.40        31.41 o                         
   7   9   8         76.71        103.10        20.28 o                         
  -6  10   8        100.95         99.13        22.74 o                         
  -4  10   8        478.88        535.90        44.51 o                         
  -2  10   8         36.25         50.96        16.91 o                         
   0  10   8         17.67         28.28        13.17 o                         
 -11  -9   9        302.85        315.46        32.36 o                         
  -9  -9   9        442.42        450.59        37.12 o                         
  -7  -9   9         45.13         18.86         9.96 o                         
  -5  -9   9        406.62        406.62        30.75 o                         
  -3  -9   9         24.20         48.27        11.90 o                         
 -14  -8   9         75.78         66.84        16.56 o                         
 -12  -8   9         55.05         44.98        14.21 o                         
 -10  -8   9        122.25        101.69        18.45 o                         
  -8  -8   9        330.57        377.86        31.62 o                         
  -6  -8   9        243.64        239.09        24.45 o                         
  -4  -8   9        147.65        161.07        19.44 o                         
  -2  -8   9        769.73        852.45        42.63 o                         
   0  -8   9         89.14         98.20        14.39 o                         
   2  -8   9        106.35        100.35        13.39 o                         
   4  -8   9        404.34        411.19        26.46 o                         
 -17  -7   9        120.85        102.77        21.82 o                         
 -15  -7   9        578.12        592.37        43.41 o                         
 -13  -7   9        338.42        321.77        30.91 o                         
 -11  -7   9        163.68        165.02        21.56 o                         
  -9  -7   9        398.17        379.44        30.13 o                         
  -7  -7   9        108.15         87.96        15.28 o                         
  -5  -7   9        649.04        597.03        34.95 o                         
  -3  -7   9        958.25       1023.19        47.52 o                         
  -1  -7   9       1260.60       1325.31        53.05 o                         
   1  -7   9        537.63        504.86        30.63 o                         
   3  -7   9         62.65         59.02        11.43 o                         
   5  -7   9        118.78        115.43        14.53 o                         
   7  -7   9        203.52        198.61        19.04 o                         
   9  -7   9        233.11        218.32        20.21 o                         
  11  -7   9         99.63        134.85        20.56 o                         
 -20  -6   9         45.97         37.64        15.99 o                         
 -18  -6   9        137.99        127.68        22.01 o                         
 -16  -6   9        234.93        280.78        30.06 o                         
 -14  -6   9        163.07        197.09        24.32 o                         
 -12  -6   9         35.54         54.13        14.17 o                         
 -10  -6   9        165.32        144.14        18.07 o                         
  -8  -6   9        146.09        157.31        18.42 o                         
  -6  -6   9        894.95        830.58        39.42 o                         
  -4  -6   9       1089.42       1118.32        33.23 o                         
  -2  -6   9        886.10        898.61        43.41 o                         
   0  -6   9        446.82        433.70        20.91 o                         
   2  -6   9        885.53        812.32        39.44 o                         
   4  -6   9         88.77        101.48        14.69 o                         
   6  -6   9        186.74        214.21        19.98 o                         
   8  -6   9        895.76        839.18        40.87 o                         
  10  -6   9         49.80         56.13         8.91 o                         
  12  -6   9        211.46        249.54        17.32 o                         
  14  -6   9         33.38         64.01        15.26 o                         
 -21  -5   9         25.92          3.34        11.12 o                         
 -19  -5   9          1.03         -3.07        10.46 o                         
 -17  -5   9          6.69         23.62        14.19 o                         
 -15  -5   9        420.07        411.49        33.38 o                         
 -13  -5   9        666.09        595.74        37.82 o                         
 -11  -5   9        630.59        580.74        35.36 o                         
  -9  -5   9       1384.70       1431.48        54.14 o                         
  -7  -5   9         59.16         72.10        11.84 o                         
  -5  -5   9       1076.31       1089.06        41.19 o                         
  -3  -5   9       1322.29       1308.36        53.29 o                         
  -1  -5   9       1102.57       1080.50        33.03 o                         
   1  -5   9       1356.79       1359.21        37.93 o                         
   3  -5   9        246.57        300.76        23.79 o                         
   5  -5   9         30.39         34.86         9.79 o                         
   7  -5   9         65.47         62.05        12.24 o                         
   9  -5   9        377.29        371.35        19.76 o                         
  11  -5   9        120.42         84.93        13.93 o                         
  13  -5   9         71.73         74.67        10.41 o                         
  15  -5   9         40.76         48.71        14.07 o                         
 -22  -4   9        204.73        172.50        26.44 o                         
 -20  -4   9         79.49         65.63        17.16 o                         
 -18  -4   9        220.57        190.51        24.28 o                         
 -16  -4   9        194.88        211.34        24.66 o                         
 -14  -4   9       1829.88       1851.91        69.02 o                         
 -12  -4   9        402.63        498.25        32.32 o                         
 -10  -4   9         29.50         32.98         9.56 o                         
  -8  -4   9         44.27         24.46         7.62 o                         
  -4  -4   9        149.98        168.87        11.20 o                         
  -2  -4   9       1688.61       1682.92        27.27 o                         
   0  -4   9         77.82         79.06         9.80 o                         
   2  -4   9        355.05        335.87        25.65 o                         
   4  -4   9        387.50        355.93        18.95 o                         
   6  -4   9       2225.97       2104.40        68.33 o                         
   8  -4   9        249.04        213.97        14.25 o                         
  10  -4   9        204.05        212.09        21.15 o                         
  12  -4   9         94.31         91.04        10.77 o                         
  14  -4   9         29.37         32.29         7.37 o                         
  16  -4   9        387.98        406.45        24.10 o                         
 -23  -3   9         27.83         54.67        17.69 o                         
 -21  -3   9        114.45        107.11        21.13 o                         
 -19  -3   9        230.85        215.54        26.40 o                         
 -17  -3   9         66.82         93.65        17.17 o                         
 -15  -3   9       1320.19       1253.06        55.74 o                         
 -13  -3   9        311.83        306.75        25.75 o                         
 -11  -3   9        538.13        527.61        31.04 o                         
  -9  -3   9        181.41        177.46        12.56 o                         
  -7  -3   9        434.75        464.96        30.21 o                         
  -5  -3   9        149.47        177.46        10.91 o                         
  -3  -3   9        389.37        413.70        13.40 o                         
  -1  -3   9       2922.43       2853.93        50.26 o                         
   1  -3   9        303.72        317.71        14.30 o                         
   3  -3   9        495.55        555.47        19.32 o                         
   5  -3   9       1054.45       1064.23        78.19 o                         
   7  -3   9        307.61        288.10        15.30 o                         
   9  -3   9        947.71        897.97        35.74 o                         
  11  -3   9        161.16        152.76        12.60 o                         
  13  -3   9         85.53         99.31        11.06 o                         
  15  -3   9        139.03        132.97        12.97 o                         
  17  -3   9         65.46         27.85        11.98 o                         
 -24  -2   9        150.57        178.50        27.68 o                         
 -22  -2   9        110.66        104.32        21.21 o                         
 -20  -2   9        344.90        280.90        30.28 o                         
 -18  -2   9         20.84         21.96        10.41 o                         
 -16  -2   9        654.53        623.14        39.57 o                         
 -14  -2   9        519.87        507.51        33.33 o                         
 -12  -2   9        429.42        446.02        26.96 o                         
 -10  -2   9       1210.16       1164.48        80.89 o                         
  -8  -2   9        246.36        244.34        21.39 o                         
  -6  -2   9        248.37        295.88        27.81 o                         
  -4  -2   9       2099.05       2123.92        34.31 o                         
  -2  -2   9       2025.87       2019.15        30.22 o                         
   0  -2   9        300.50        352.93        14.72 o                         
   2  -2   9        485.18        454.29        19.04 o                         
   4  -2   9        200.40        185.16        11.54 o                         
   6  -2   9        495.33        544.08        33.38 o                         
   8  -2   9       2196.60       2087.62        42.75 o                         
  10  -2   9        733.73        657.54        23.37 o                         
  12  -2   9        331.97        338.07        36.88 o                         
  14  -2   9          9.37          5.87         5.07 o                         
  16  -2   9         22.80         21.40         6.04 o                         
  18  -2   9        227.20        255.21        29.57 o                         
 -23  -1   9        212.82        276.56        32.34 o                         
 -21  -1   9         27.55         36.97        14.76 o                         
 -19  -1   9        334.68        353.18        32.30 o                         
 -17  -1   9       1531.83       1432.98        41.43 o                         
 -15  -1   9       1954.68       1909.55       118.19 o                         
 -13  -1   9       2124.76       2133.90        48.34 o                         
 -11  -1   9       1623.31       1676.70        40.17 o                         
  -9  -1   9        775.28        777.22        37.21 o                         
  -7  -1   9        348.14        351.79        15.45 o                         
  -5  -1   9        317.51        337.42        12.22 o                         
  -3  -1   9        622.75        765.81        17.15 o                         
  -1  -1   9         39.20         38.68         7.14 o                         
   1  -1   9        270.89        277.88        16.08 o                         
   3  -1   9        144.46        220.75        25.38 o                         
   5  -1   9        839.25        833.60        45.79 o                         
   7  -1   9        496.79        446.44        15.27 o                         
   9  -1   9         91.12         81.63         7.67 o                         
  11  -1   9         15.86          7.19         6.61 o                         
  13  -1   9         27.53         20.90        12.59 o                         
  15  -1   9        326.88        362.19        26.99 o                         
  17  -1   9        231.82        237.15        28.40 o                         
 -24   0   9         12.33         26.78        12.59 o                         
 -22   0   9          4.25         -1.54         6.61 o                         
 -20   0   9        302.27        317.44        15.65 o                         
 -18   0   9       1121.56       1139.85        29.10 o                         
 -16   0   9       5740.14       5166.38        70.63 o                         
 -14   0   9        562.36        597.88        31.94 o                         
 -12   0   9         87.96        131.68        15.36 o                         
 -10   0   9          0.24          4.71         6.27 o                         
  -8   0   9         25.45         15.64         7.79 o                         
  -6   0   9        683.91        682.68        24.79 o                         
  -4   0   9        124.12        116.47        10.76 o                         
  -2   0   9       1733.52       1831.70        61.27 o                         
   0   0   9        968.87        980.78        43.15 o                         
   2   0   9       2996.17       3052.83       166.03 o                         
   4   0   9         52.32         49.46         7.73 o                         
   6   0   9          1.81         18.37         6.54 o                         
   8   0   9          4.87          2.12         8.84 o                         
  10   0   9        369.91        309.80        13.17 o                         
  12   0   9        243.23        205.45        14.24 o                         
  14   0   9        193.87        171.72        12.22 o                         
  16   0   9         80.28         99.38        20.53 o                         
  18   0   9         28.47         16.68        12.42 o                         
 -23   1   9        212.43        238.52        19.74 o                         
 -21   1   9         27.56         13.90         9.86 o                         
 -19   1   9        334.43        306.60        24.07 o                         
 -17   1   9       1532.80       1398.75        37.38 o                         
 -15   1   9       1952.63       1833.28        47.29 o                         
 -13   1   9       2123.63       1965.33        44.53 o                         
 -11   1   9       1622.67       1629.16        39.51 o                         
  -9   1   9        775.27        784.87        35.16 o                         
  -7   1   9        347.26        321.61        16.74 o                         
  -5   1   9        317.05        295.27        25.20 o                         
  -3   1   9        620.05        729.32        36.88 o                         
  -1   1   9         39.09         46.51         4.96 o                         
   1   1   9        270.69        299.42        11.66 o                         
   3   1   9        144.35        184.76         9.36 o                         
   5   1   9        841.53        830.11        29.46 o                         
   7   1   9        496.45        465.47        22.84 o                         
   9   1   9         91.43         60.09         4.57 o                         
  11   1   9         15.71         12.25         6.36 o                         
  13   1   9         27.75         42.85         6.30 o                         
  15   1   9        326.53        345.56        33.04 o                         
  17   1   9        231.90        244.96        29.47 o                         
 -24   2   9        150.47        163.10        22.66 o                         
 -22   2   9        110.44        103.06        18.24 o                         
 -20   2   9        344.28        343.44        30.90 o                         
 -18   2   9         20.84         33.06         6.16 o                         
 -16   2   9        654.86        660.78        24.17 o                         
 -14   2   9        521.65        504.07        20.76 o                         
 -12   2   9        430.54        447.54        19.52 o                         
 -10   2   9       1212.84       1153.71        44.66 o                         
  -8   2   9        246.03        222.85        11.64 o                         
  -6   2   9        249.44        306.17        23.84 o                         
  -4   2   9       2099.60       2051.25        65.50 o                         
  -2   2   9       2030.97       1992.50        39.84 o                         
   0   2   9        300.22        353.26        14.62 o                         
   2   2   9        486.03        433.22        22.47 o                         
   4   2   9        200.37        183.04         9.18 o                         
   6   2   9        494.02        546.65        16.60 o                         
   8   2   9       2196.55       2015.63        56.37 o                         
  10   2   9        732.78        639.12        17.36 o                         
  12   2   9        331.67        314.42        14.03 o                         
  14   2   9          9.57         -6.40        10.85 o                         
  16   2   9         22.63         24.88        12.18 o                         
  18   2   9        227.06        234.82        31.20 o                         
 -23   3   9         27.51         62.97        16.79 o                         
 -21   3   9        114.28         91.15        18.18 o                         
 -19   3   9        230.06        255.40        27.87 o                         
 -17   3   9         66.61         74.16         7.99 o                         
 -15   3   9       1319.47       1329.87        34.62 o                         
 -13   3   9        311.68        327.62        19.28 o                         
 -11   3   9        536.46        529.03        17.78 o                         
  -9   3   9        181.65        189.02        10.87 o                         
  -7   3   9        434.03        449.41        21.25 o                         
  -5   3   9        150.87        142.98        16.52 o                         
  -3   3   9        390.78        407.31        17.79 o                         
  -1   3   9       2920.16       2833.14        52.35 o                         
   1   3   9        302.96        305.30        18.34 o                         
   3   3   9        495.24        583.76        21.17 o                         
   5   3   9       1056.54       1070.11        25.14 o                         
   7   3   9        308.53        281.45        13.01 o                         
   9   3   9        947.89        823.86        14.91 o                         
  11   3   9        161.53        158.97         9.15 o                         
  13   3   9         85.97        112.92        20.50 o                         
  15   3   9        139.06        132.25        23.26 o                         
  17   3   9         65.62         34.93        15.10 o                         
 -22   4   9        204.62        183.29        26.11 o                         
 -20   4   9         79.74         97.65        19.97 o                         
 -18   4   9        220.78        232.02        26.78 o                         
 -16   4   9        194.73        196.83        15.16 o                         
 -14   4   9       1829.49       1850.59        41.38 o                         
 -12   4   9        403.13        460.49        17.37 o                         
 -10   4   9         29.51         34.42         5.61 o                         
  -8   4   9         44.43         36.94         7.09 o                         
  -6   4   9       1967.57       1923.34        46.71 o                         
  -4   4   9        150.51        156.42         8.02 o                         
  -2   4   9       1691.00       1716.70        29.93 o                         
   0   4   9         77.64         94.76         6.26 o                         
   2   4   9        355.16        323.63        10.60 o                         
   4   4   9        387.36        331.14        10.48 o                         
   6   4   9       2225.95       2011.30        74.91 o                         
   8   4   9        249.33        214.57         8.93 o                         
  10   4   9        203.03        195.80        14.74 o                         
  12   4   9         94.37         79.61        18.53 o                         
  14   4   9         29.50          2.92        11.71 o                         
  16   4   9        388.47        455.69        41.33 o                         
 -21   5   9         25.97         27.78        13.44 o                         
 -19   5   9          1.01         -3.39        11.53 o                         
 -17   5   9          6.58         31.00        13.92 o                         
 -15   5   9        419.12        469.92        24.74 o                         
 -13   5   9        667.47        688.86        19.73 o                         
 -11   5   9        631.04        590.36        18.87 o                         
  -9   5   9       1384.70       1462.11        32.70 o                         
  -7   5   9         59.06         53.59         6.48 o                         
  -5   5   9       1078.60       1087.88        31.32 o                         
  -3   5   9       1324.14       1289.50        24.97 o                         
  -1   5   9       1103.06       1000.19        24.20 o                         
   1   5   9       1358.69       1370.47        27.24 o                         
   3   5   9        246.75        305.96        12.02 o                         
   5   5   9         30.31         26.17         4.28 o                         
   7   5   9         65.00         45.58         5.21 o                         
   9   5   9        376.70        345.60        20.35 o                         
  11   5   9        120.39         90.87        18.92 o                         
  13   5   9         71.54         92.81        19.49 o                         
  15   5   9         40.75         59.24        16.30 o                         
 -20   6   9         46.14         46.69        17.75 o                         
 -18   6   9        138.20        144.03        25.00 o                         
 -16   6   9        235.23        227.42        26.10 o                         
 -14   6   9        162.76        158.23        17.11 o                         
 -12   6   9         35.22         34.66         8.30 o                         
 -10   6   9        165.59        167.15        14.36 o                         
  -8   6   9        146.17        150.10        10.38 o                         
  -6   6   9        893.87        797.05        23.64 o                         
  -4   6   9       1090.43       1143.55        28.05 o                         
  -2   6   9        886.89        909.82        25.41 o                         
   0   6   9        447.40        413.00        20.51 o                         
   2   6   9        883.58        842.53        26.54 o                         
   4   6   9         88.61         87.83         8.80 o                         
   6   6   9        187.01        210.09        23.91 o                         
   8   6   9        893.83        784.85        48.04 o                         
  10   6   9         50.11         58.95        16.38 o                         
  12   6   9        211.27        260.73        30.42 o                         
  14   6   9         33.61         63.02        17.83 o                         
 -17   7   9        121.03        109.02        22.26 o                         
 -15   7   9        578.63        592.69        47.14 o                         
 -13   7   9        338.66        381.74        21.04 o                         
 -11   7   9        163.78        194.74        15.03 o                         
  -9   7   9        398.41        395.17        21.12 o                         
  -7   7   9        108.55         92.86        10.71 o                         
  -5   7   9        650.64        639.72        21.49 o                         
  -3   7   9        958.37       1030.77        27.56 o                         
  -1   7   9       1259.35       1313.06        36.12 o                         
   1   7   9        537.43        506.75        21.79 o                         
   3   7   9         62.24         62.19        13.81 o                         
   5   7   9        118.44        124.43        19.25 o                         
   7   7   9        203.03        182.55        23.78 o                         
   9   7   9        232.20        248.43        28.54 o                         
  11   7   9         98.97        105.15        21.21 o                         
 -14   8   9         75.72         62.00        17.79 o                         
 -12   8   9         55.18         50.81        17.95 o                         
 -10   8   9        122.28         82.46        18.93 o                         
  -8   8   9        329.82        372.09        15.72 o                         
  -6   8   9        244.51        233.22        13.17 o                         
  -4   8   9        147.37        161.98        14.28 o                         
  -2   8   9        770.93        782.12        31.37 o                         
   0   8   9         88.86         58.35        12.83 o                         
   2   8   9        105.73        101.48        16.10 o                         
   4   8   9        404.64        403.52        32.67 o                         
   6   8   9        302.49        286.12        21.56 o                         
   8   8   9        212.06        188.28        17.95 o                         
  -9   9   9        443.08        515.98        45.39 o                         
  -7   9   9         45.34         62.51        18.12 o                         
  -5   9   9        405.98        380.89        22.72 o                         
  -3   9   9         24.17         37.83         8.90 o                         
  -1   9   9         70.40         49.14         7.69 o                         
   1   9   9         24.16         31.15         8.05 o                         
   3   9   9         91.38        140.72        15.19 o                         
   5   9   9         20.73         19.93         7.95 o                         
  -7  -9  10         81.68         88.36        12.03 o                         
  -5  -9  10         94.07         84.35        15.29 o                         
 -14  -8  10        208.61        249.72        29.31 o                         
 -12  -8  10        343.86        367.86        33.73 o                         
 -10  -8  10        126.89        139.97        20.19 o                         
  -8  -8  10        274.58        327.06        29.40 o                         
  -6  -8  10         53.15         39.03         8.20 o                         
  -4  -8  10        248.84        223.67        23.41 o                         
  -2  -8  10        213.61        221.96        23.07 o                         
   0  -8  10         13.31          8.68         6.42 o                         
   2  -8  10         51.95         52.93        10.89 o                         
 -17  -7  10        220.35        232.51        28.91 o                         
 -15  -7  10         19.67          8.64         9.14 o                         
 -13  -7  10        423.68        430.15        35.37 o                         
 -11  -7  10        252.73        238.59        25.57 o                         
  -9  -7  10         31.80         30.00        10.37 o                         
  -7  -7  10        500.40        509.11        33.56 o                         
  -5  -7  10        568.67        585.17        25.63 o                         
  -3  -7  10       1296.18       1271.95        56.18 o                         
  -1  -7  10        160.67        148.29        18.84 o                         
   1  -7  10         23.91         26.18         9.49 o                         
   3  -7  10        286.51        273.27        23.57 o                         
   5  -7  10        143.95        139.15        17.45 o                         
   7  -7  10         69.77         91.15        14.22 o                         
 -18  -6  10          5.85         -7.33        10.39 o                         
 -16  -6  10        132.98        136.42        22.21 o                         
 -14  -6  10        845.07        827.28        48.16 o                         
 -12  -6  10        648.45        603.98        38.94 o                         
 -10  -6  10        341.97        313.88        27.07 o                         
  -8  -6  10         33.38         27.96         9.63 o                         
  -6  -6  10          9.35         12.27         6.39 o                         
  -4  -6  10        306.23        316.06        17.46 o                         
  -2  -6  10       1850.76       1904.72        68.70 o                         
   0  -6  10        187.36        180.26        19.89 o                         
   2  -6  10        125.48        133.74        17.04 o                         
   4  -6  10        107.94        133.16        17.01 o                         
   6  -6  10        818.53        816.28        41.82 o                         
   8  -6  10        108.03        109.25        15.72 o                         
  10  -6  10         22.77         25.13         9.27 o                         
  12  -6  10         68.39         77.53        15.36 o                         
 -21  -5  10        122.95        130.27        22.98 o                         
 -19  -5  10         52.23         50.88        15.96 o                         
 -17  -5  10         15.59          6.48        10.00 o                         
 -15  -5  10        917.84        891.18        49.61 o                         
 -13  -5  10        289.16        275.47        26.26 o                         
 -11  -5  10          7.35         52.37        11.78 o                         
  -9  -5  10        408.49        393.18        27.39 o                         
  -7  -5  10        298.95        301.24        22.36 o                         
  -5  -5  10        333.87        340.71        17.53 o                         
  -3  -5  10       3761.29       3453.82        98.25 o                         
  -1  -5  10       1195.63       1200.92        52.15 o                         
   1  -5  10        791.90        855.36        42.76 o                         
   3  -5  10        235.66        233.85        22.66 o                         
   5  -5  10        128.82        146.28        18.47 o                         
   7  -5  10        446.65        434.80        31.07 o                         
   9  -5  10         44.88         19.08         9.64 o                         
  11  -5  10          0.55         -2.60         6.83 o                         
  13  -5  10         82.13        102.87        11.92 o                         
 -22  -4  10         26.68         31.46        14.30 o                         
 -20  -4  10        168.18        167.59        25.17 o                         
 -18  -4  10         38.39         29.79        12.61 o                         
 -16  -4  10         21.99         22.61        11.42 o                         
 -14  -4  10       1434.80       1369.17        58.60 o                         
 -12  -4  10        614.21        575.42        34.72 o                         
 -10  -4  10        318.52        337.01        25.03 o                         
  -8  -4  10        221.73        203.90        18.01 o                         
  -4  -4  10        552.92        647.29        29.88 o                         
  -2  -4  10       1244.95       1326.75        30.53 o                         
   0  -4  10       1239.30       1237.25        52.30 o                         
   2  -4  10        523.93        512.75        32.94 o                         
   4  -4  10         47.17         36.46        10.60 o                         
   6  -4  10        231.46        182.91        20.52 o                         
   8  -4  10       1083.48       1029.57        49.36 o                         
  10  -4  10        156.58        163.58        13.43 o                         
  12  -4  10        137.36        154.85        26.61 o                         
  14  -4  10         80.06         94.55        17.41 o                         
 -23  -3  10         90.65         87.35        20.49 o                         
 -21  -3  10         14.17         34.01        14.16 o                         
 -19  -3  10         17.03         -3.79        10.18 o                         
 -17  -3  10        166.00        176.94        23.44 o                         
 -15  -3  10        496.81        509.52        35.17 o                         
 -13  -3  10        193.11        241.35        22.74 o                         
 -11  -3  10        199.83        226.98        20.62 o                         
  -9  -3  10       1292.38       1236.58        45.42 o                         
  -5  -3  10        304.30        265.46        13.54 o                         
  -3  -3  10        764.52        717.22        20.27 o                         
  -1  -3  10        542.60        474.15        22.32 o                         
   1  -3  10        145.71        260.85        23.86 o                         
   3  -3  10         55.34         58.23        12.37 o                         
   5  -3  10       1409.86       1312.68        54.91 o                         
   7  -3  10       2333.18       2216.17        75.21 o                         
   9  -3  10         64.68         60.75         8.18 o                         
  11  -3  10        103.52         80.59        14.50 o                         
  13  -3  10         61.33         59.48         9.07 o                         
  15  -3  10          1.68          6.08         9.77 o                         
 -22  -2  10         62.35         49.55        15.68 o                         
 -20  -2  10         59.28         58.58        15.12 o                         
 -18  -2  10         40.02         25.74        11.84 o                         
 -16  -2  10          0.27          3.51         7.63 o                         
 -14  -2  10        299.73        281.35        25.08 o                         
 -12  -2  10        960.83        893.01        41.60 o                         
 -10  -2  10        124.97        118.73        14.30 o                         
  -8  -2  10        178.05        188.64        19.86 o                         
  -6  -2  10        148.96        135.60         8.61 o                         
  -4  -2  10         79.89         58.75         5.36 o                         
  -2  -2  10       1434.49       1429.06        34.11 o                         
   0  -2  10       1985.58       2031.85        39.79 o                         
   2  -2  10        194.36        200.44        20.94 o                         
   4  -2  10        381.76        371.49        28.57 o                         
   6  -2  10        762.27        637.05        38.22 o                         
   8  -2  10       2548.06       2411.95        80.52 o                         
  10  -2  10        164.90        174.94        15.27 o                         
  12  -2  10        260.06        284.08        16.24 o                         
  14  -2  10         21.15         31.11        12.07 o                         
  16  -2  10         77.19         70.28        17.10 o                         
 -23  -1  10         36.73        104.65        21.64 o                         
 -21  -1  10         22.38         42.62        13.93 o                         
 -19  -1  10        146.88        153.26        22.48 o                         
 -17  -1  10        758.85        694.89        43.02 o                         
 -15  -1  10        793.24        841.83        44.72 o                         
 -13  -1  10          0.03          4.25         5.03 o                         
 -11  -1  10        321.01        314.29        17.06 o                         
  -9  -1  10        301.68        284.53        15.21 o                         
  -7  -1  10          8.70          7.74         3.82 o                         
  -5  -1  10        266.17        290.24        12.10 o                         
  -3  -1  10        324.81        283.67        10.06 o                         
  -1  -1  10       1240.02       1270.60        37.10 o                         
   1  -1  10        614.84        732.61        22.79 o                         
   3  -1  10        586.72        523.54        33.32 o                         
   5  -1  10        760.61        834.93        43.59 o                         
   7  -1  10         61.63         57.38        13.25 o                         
   9  -1  10        292.92        313.49        22.29 o                         
  11  -1  10        102.84        104.95         8.88 o                         
  13  -1  10        278.48        352.44        32.61 o                         
  15  -1  10         41.98         28.26        12.51 o                         
  17  -1  10         78.46         64.50        17.64 o                         
 -24   0  10         12.82         32.34        14.81 o                         
 -22   0  10         75.11         84.93        11.99 o                         
 -20   0  10        919.08       1032.34        37.96 o                         
 -18   0  10        364.79        338.20        19.76 o                         
 -16   0  10        509.24        456.40        22.29 o                         
 -14   0  10        942.95        861.71        40.66 o                         
 -12   0  10         36.71         21.53         8.33 o                         
 -10   0  10        210.33        248.62        20.97 o                         
  -8   0  10        242.35        241.13        15.82 o                         
  -6   0  10        773.25        752.23        27.48 o                         
  -4   0  10        196.45        190.19        13.91 o                         
  -2   0  10         60.75         88.11        10.39 o                         
   0   0  10          0.82         14.50         9.73 o                         
   2   0  10        392.79        371.47        19.72 o                         
   4   0  10         85.96         84.99        14.86 o                         
   6   0  10          4.28         -1.74         9.88 o                         
   8   0  10        316.56        346.14        29.82 o                         
  10   0  10        601.87        580.46        16.49 o                         
  12   0  10        112.61         91.12        18.52 o                         
  14   0  10         62.99        109.68        20.57 o                         
  16   0  10         12.27         25.27        14.17 o                         
 -23   1  10         36.57        101.09        22.31 o                         
 -21   1  10         22.43         22.56         7.61 o                         
 -19   1  10        147.03        128.47        11.89 o                         
 -17   1  10        758.99        730.96        50.68 o                         
 -15   1  10        794.26        780.29        28.05 o                         
 -13   1  10          0.02         -2.67         5.98 o                         
 -11   1  10        321.68        312.56        23.12 o                         
  -9   1  10        302.15        274.83        16.37 o                         
  -7   1  10          8.55          5.02         5.68 o                         
  -5   1  10        267.64        322.05        17.92 o                         
  -3   1  10        323.70        289.95        24.56 o                         
  -1   1  10       1240.35       1338.88        28.56 o                         
   1   1  10        612.36        669.46        17.30 o                         
   3   1  10        585.54        548.07        24.71 o                         
   5   1  10        760.11        759.92        42.27 o                         
   7   1  10         61.29         50.27        13.39 o                         
   9   1  10        294.59        312.81        29.57 o                         
  11   1  10        102.68         98.29        17.83 o                         
  13   1  10        278.96        295.82        30.79 o                         
  15   1  10         42.25         24.75        12.01 o                         
  17   1  10         78.57        101.62        22.06 o                         
 -22   2  10         62.54         71.61        18.01 o                         
 -20   2  10         59.20         62.36        16.36 o                         
 -18   2  10         39.85         35.49        11.11 o                         
 -16   2  10          0.27         -0.46         4.29 o                         
 -14   2  10        300.62        298.32        16.95 o                         
 -12   2  10        962.12        889.24        29.56 o                         
 -10   2  10        124.79        112.72         9.24 o                         
  -8   2  10        178.89        232.27        15.00 o                         
  -6   2  10        149.55        136.43        12.11 o                         
  -4   2  10         79.88         59.26        12.26 o                         
  -2   2  10       1436.49       1397.38        33.02 o                         
   0   2  10       1988.76       1987.79        52.62 o                         
   2   2  10        193.86        187.51        10.56 o                         
   4   2  10        381.22        396.46        13.73 o                         
   6   2  10        762.66        643.53        20.82 o                         
   8   2  10       2548.84       2375.24        83.28 o                         
  10   2  10        164.51        159.48        22.59 o                         
  12   2  10        259.72        256.29        29.03 o                         
  14   2  10         21.04         22.36        11.97 o                         
  16   2  10         77.16         61.97        16.53 o                         
 -23   3  10         90.59        125.30        22.44 o                         
 -21   3  10         14.12          9.47        10.32 o                         
 -19   3  10         17.02         35.39        14.66 o                         
 -17   3  10        166.16        178.92        17.15 o                         
 -15   3  10        496.69        487.63        21.26 o                         
 -13   3  10        192.67        198.79        13.70 o                         
 -11   3  10        200.40        247.76        13.04 o                         
  -9   3  10       1292.30       1290.14        30.31 o                         
  -7   3  10        192.85        192.34        20.79 o                         
  -5   3  10        304.11        230.29        22.28 o                         
  -3   3  10        764.86        707.36        24.48 o                         
  -1   3  10        543.67        459.12        19.15 o                         
   1   3  10        145.38        288.11        14.99 o                         
   3   3  10         55.49         55.74         7.07 o                         
   5   3  10       1409.30       1348.88        56.61 o                         
   7   3  10       2333.51       2248.05        62.35 o                         
   9   3  10         64.13         61.09         8.39 o                         
  11   3  10        103.81        110.50        20.81 o                         
  13   3  10         61.75         53.11        15.82 o                         
  15   3  10          1.70          9.90        13.80 o                         
 -22   4  10         26.51         53.53        17.03 o                         
 -20   4  10        168.57        220.43        29.05 o                         
 -18   4  10         38.37         48.30        15.35 o                         
 -16   4  10         21.83         11.64         9.42 o                         
 -14   4  10       1436.33       1507.16        32.88 o                         
 -12   4  10        616.62        588.35        19.88 o                         
 -10   4  10        318.63        327.19        14.95 o                         
  -8   4  10        222.20        217.94        16.25 o                         
  -6   4  10        687.52        666.47        46.40 o                         
  -4   4  10        553.04        626.87        28.44 o                         
  -2   4  10       1245.29       1267.63        53.11 o                         
   0   4  10       1238.95       1264.85        48.47 o                         
   2   4  10        524.15        500.46        29.80 o                         
   4   4  10         47.20         40.22         7.11 o                         
   6   4  10        232.38        199.57        14.20 o                         
   8   4  10       1081.61       1074.56        34.25 o                         
  10   4  10        156.98        158.57        13.34 o                         
  12   4  10        136.86        109.30        21.05 o                         
  14   4  10         79.93         87.10        20.39 o                         
 -21   5  10        122.66        117.70        22.87 o                         
 -19   5  10         51.75         44.35        33.13 o                         
 -17   5  10         15.53          3.86         8.37 o                         
 -15   5  10        917.72        925.92        68.38 o                         
 -13   5  10        288.91        289.29        17.53 o                         
 -11   5  10          7.57         59.49         7.82 o                         
  -9   5  10        408.21        410.85        53.15 o                         
  -7   5  10        299.39        307.32        19.13 o                         
  -5   5  10        334.03        351.04        13.05 o                         
  -3   5  10       3764.16       3487.29        53.55 o                         
  -1   5  10       1195.98       1217.93        25.96 o                         
   1   5  10        792.40        820.75        31.04 o                         
   3   5  10        235.25        225.43         9.75 o                         
   5   5  10        128.53        125.89        14.06 o                         
   7   5  10        446.33        429.35        33.72 o                         
   9   5  10         44.60         19.55        11.77 o                         
  11   5  10          0.58         20.22        12.76 o                         
  13   5  10         81.59         82.10        18.93 o                         
 -18   6  10          5.81         69.87        18.09 o                         
 -16   6  10        132.71        119.14        25.80 o                         
 -14   6  10        846.29        848.74        35.16 o                         
 -12   6  10        648.56        671.95        29.85 o                         
 -10   6  10        341.31        312.21        19.82 o                         
  -8   6  10         33.77         31.09         7.78 o                         
  -6   6  10          9.29         11.43         4.45 o                         
  -4   6  10        306.08        292.21        14.10 o                         
  -2   6  10       1849.48       1799.74        50.89 o                         
   0   6  10        186.68        185.99        12.42 o                         
   2   6  10        125.05        162.10        20.83 o                         
   4   6  10        108.01        124.43        19.66 o                         
   6   6  10        816.95        876.00        50.10 o                         
   8   6  10        108.64        106.52        20.08 o                         
  10   6  10         22.61         20.82        12.05 o                         
  12   6  10         68.53         68.72        18.32 o                         
 -15   7  10         19.71         16.10        14.28 o                         
 -13   7  10        423.46        457.78        24.32 o                         
 -11   7  10        253.10        264.15        18.46 o                         
  -9   7  10         31.80         38.16        11.73 o                         
  -7   7  10        500.94        552.57        26.46 o                         
  -5   7  10        568.68        580.97        20.97 o                         
  -3   7  10       1295.43       1241.15        30.97 o                         
  -1   7  10        160.92        168.63        20.54 o                         
   1   7  10         23.83         29.59        10.11 o                         
   3   7  10        286.32        270.74        26.85 o                         
   5   7  10        143.87        147.87        21.98 o                         
   7   7  10         69.87         73.17        16.42 o                         
   9   7  10         78.39         79.88        18.39 o                         
 -12   8  10        343.73        393.11        40.65 o                         
 -10   8  10        127.08        131.23        24.28 o                         
  -8   8  10        274.59        333.44        35.44 o                         
  -6   8  10         53.28         38.57         8.63 o                         
  -4   8  10        248.24        268.93        18.95 o                         
  -2   8  10        214.88        258.16        24.85 o                         
   0   8  10         13.42         18.39         9.94 o                         
   2   8  10         52.01         54.61        14.24 o                         
   4   8  10          4.34         11.16         9.54 o                         
   6   8  10         95.07         61.88        15.56 o                         
  -7   9  10         81.56         88.48        20.98 o                         
  -5   9  10         93.96         79.19        11.25 o                         
  -3   9  10        101.29        103.26        13.26 o                         
  -1   9  10         37.28         24.89        10.77 o                         
   1   9  10         32.13         30.88         8.20 o                         
 -12  -8  11        482.56        542.58        40.71 o                         
 -10  -8  11        185.22        179.60        22.76 o                         
  -8  -8  11        111.39        142.42        19.78 o                         
  -6  -8  11         51.19         56.07         9.00 o                         
  -4  -8  11        373.41        411.82        33.65 o                         
  -2  -8  11         23.99         29.06        10.49 o                         
   0  -8  11        314.45        275.19        25.45 o                         
   2  -8  11        243.64        195.69        21.36 o                         
 -15  -7  11        290.28        311.35        32.01 o                         
 -13  -7  11        441.52        447.72        36.47 o                         
 -11  -7  11         45.42         50.49        14.07 o                         
  -9  -7  11         34.32         32.71        10.54 o                         
  -7  -7  11        468.94        501.45        24.95 o                         
  -5  -7  11        121.77        118.52        12.75 o                         
  -3  -7  11        136.39        145.93        19.64 o                         
  -1  -7  11        692.74        715.08        42.36 o                         
   1  -7  11        228.70        227.05        23.02 o                         
   3  -7  11        247.17        215.04        22.27 o                         
   5  -7  11        162.80        170.12        19.93 o                         
   7  -7  11          0.40         -6.80         6.93 o                         
 -18  -6  11         32.47         49.01        17.24 o                         
 -16  -6  11         53.99         59.37        15.82 o                         
 -14  -6  11        134.55        115.93        19.51 o                         
 -12  -6  11        221.78        242.92        25.16 o                         
 -10  -6  11        146.98        130.73        17.19 o                         
  -8  -6  11         28.28         29.97        10.66 o                         
  -6  -6  11          0.01          0.02         4.74 o                         
  -4  -6  11         31.29         51.96         8.32 o                         
  -2  -6  11        482.38        421.52        32.04 o                         
   0  -6  11        240.06        229.41        23.94 o                         
   2  -6  11        281.32        280.87        26.09 o                         
   4  -6  11        208.99        219.64        22.91 o                         
   6  -6  11         67.50         89.32        15.32 o                         
   8  -6  11         59.39         85.12        15.15 o                         
  10  -6  11         67.26         54.16        12.39 o                         
 -19  -5  11          0.63         -3.88        11.26 o                         
 -17  -5  11         56.14         52.35        15.19 o                         
 -15  -5  11        476.50        472.36        36.34 o                         
 -13  -5  11         37.61         56.85        13.08 o                         
 -11  -5  11         40.75         37.52        11.39 o                         
  -9  -5  11        176.41        172.63        18.27 o                         
  -7  -5  11        113.82        149.31        15.84 o                         
  -5  -5  11        145.42        136.12        11.44 o                         
  -3  -5  11        232.84        273.55        26.52 o                         
  -1  -5  11       1485.92       1419.73        60.25 o                         
   1  -5  11        361.18        327.31        27.62 o                         
   3  -5  11        230.13        208.23        22.47 o                         
   5  -5  11         84.72         77.50        15.32 o                         
   7  -5  11        161.67        122.96        18.59 o                         
   9  -5  11         16.59         20.52        10.77 o                         
  11  -5  11          5.07         11.59         9.52 o                         
 -20  -4  11        148.68        172.19        25.82 o                         
 -18  -4  11         27.83         32.97        11.42 o                         
 -16  -4  11         88.63         67.81        14.72 o                         
 -14  -4  11         68.32         98.88        16.41 o                         
 -12  -4  11        135.35        117.81        16.32 o                         
 -10  -4  11         46.89         59.73        11.31 o                         
  -8  -4  11       1001.19       1020.50        40.97 o                         
  -6  -4  11         51.19         62.21        14.98 o                         
  -4  -4  11        242.06        269.26        13.93 o                         
  -2  -4  11        593.08        567.10        37.31 o                         
   0  -4  11        293.53        263.76        25.42 o                         
   2  -4  11        308.36        288.63        26.33 o                         
   4  -4  11         49.49         60.98        14.36 o                         
   6  -4  11        184.99        176.16        20.59 o                         
   8  -4  11        493.02        428.48        32.80 o                         
  10  -4  11         27.59         30.34        12.17 o                         
  12  -4  11         11.81        -12.15        12.15 o                         
 -21  -3  11         24.13         38.97        14.46 o                         
 -19  -3  11         16.47         55.89        15.21 o                         
 -17  -3  11         15.45         18.89        11.63 o                         
 -15  -3  11        198.47        157.06        20.25 o                         
 -13  -3  11        319.28        284.74        25.42 o                         
 -11  -3  11         71.92         61.84        11.95 o                         
  -9  -3  11        157.29        171.44        16.57 o                         
  -7  -3  11        816.49        784.05        45.49 o                         
  -5  -3  11         39.72         36.19         5.96 o                         
  -3  -3  11        806.87        775.63        36.20 o                         
  -1  -3  11       1411.01       1401.81        59.06 o                         
   1  -3  11        230.45        197.84        21.70 o                         
   3  -3  11        102.59        120.26        17.96 o                         
   5  -3  11        162.58        161.76        20.91 o                         
   7  -3  11        671.38        720.32        42.75 o                         
   9  -3  11        436.77        387.56        32.12 o                         
  11  -3  11        120.94        128.36        20.33 o                         
  13  -3  11         41.37         37.57        14.59 o                         
 -22  -2  11          2.58        -14.32        14.32 o                         
 -20  -2  11         74.12         34.83        14.05 o                         
 -18  -2  11        260.66        262.52        28.85 o                         
 -16  -2  11        458.95        410.04        32.11 o                         
 -14  -2  11         17.12         24.38         8.71 o                         
 -12  -2  11        288.53        258.37        22.55 o                         
 -10  -2  11         14.89         12.00         5.76 o                         
  -6  -2  11        337.46        315.11        14.96 o                         
  -4  -2  11          5.03          6.70         2.93 o                         
  -2  -2  11       2371.59       2336.48        78.62 o                         
   0  -2  11       1164.68       1113.96        51.51 o                         
   2  -2  11        978.21       1175.17        53.60 o                         
   4  -2  11        671.81        645.16        39.60 o                         
   6  -2  11       1301.23       1198.35        56.03 o                         
   8  -2  11         69.57         54.59        14.78 o                         
  10  -2  11        323.28        322.78        29.91 o                         
  12  -2  11         58.52         65.37        14.10 o                         
  14  -2  11         29.85         30.45        12.68 o                         
 -23  -1  11        138.41        161.63        26.30 o                         
 -21  -1  11        151.53        130.54        22.78 o                         
 -19  -1  11         82.05         81.48        18.19 o                         
 -17  -1  11         19.70         10.31         9.40 o                         
 -15  -1  11        362.25        342.54        28.67 o                         
 -13  -1  11        579.44        542.75        33.84 o                         
 -11  -1  11        180.60        190.23        18.54 o                         
  -9  -1  11        532.65        529.98        27.91 o                         
  -7  -1  11       1264.54       1304.21        58.16 o                         
  -5  -1  11        693.19        699.93        32.07 o                         
  -3  -1  11        314.64        313.51        11.29 o                         
  -1  -1  11       1219.80       1234.16        54.63 o                         
   1  -1  11        117.55        118.51        17.28 o                         
   3  -1  11        332.57        353.35        29.20 o                         
   5  -1  11         45.47         75.20        15.40 o                         
   7  -1  11         34.30         28.86        11.03 o                         
   9  -1  11       2098.66       1952.54        76.55 o                         
  11  -1  11        429.24        449.74        36.24 o                         
  13  -1  11         42.53         62.98        16.59 o                         
  15  -1  11        472.75        499.26        41.85 o                         
 -22   0  11        235.83        173.87        25.80 o                         
 -20   0  11        160.37        132.52        22.13 o                         
 -18   0  11         28.79          9.31         9.85 o                         
 -16   0  11         67.10         74.00        14.62 o                         
 -14   0  11         88.73        120.46        17.06 o                         
 -12   0  11        177.87        192.53        24.48 o                         
 -10   0  11        223.00        221.23        21.55 o                         
  -8   0  11        642.77        652.73        27.01 o                         
  -6   0  11        693.27        724.15        28.49 o                         
  -4   0  11        329.33        318.26        12.12 o                         
  -2   0  11        176.53        163.28         6.24 o                         
   0   0  11        837.05        841.62        44.47 o                         
   2   0  11        208.08        335.56        28.56 o                         
   4   0  11          0.65         -8.55         9.74 o                         
   6   0  11        377.51        306.91        28.40 o                         
   8   0  11        254.18        239.50        26.81 o                         
  10   0  11        114.33        122.06        20.76 o                         
  12   0  11          4.43         15.24        12.07 o                         
  14   0  11         21.66         41.47        14.87 o                         
  16   0  11        232.28        240.07        31.42 o                         
 -23   1  11        138.71        143.67        17.04 o                         
 -21   1  11        151.34        124.10        14.57 o                         
 -19   1  11         81.78         52.11        14.72 o                         
 -17   1  11         19.78         14.21         6.46 o                         
 -15   1  11        361.94        398.41        27.42 o                         
 -13   1  11        579.58        526.52        31.74 o                         
 -11   1  11        180.02        174.47        18.82 o                         
  -9   1  11        531.23        554.52        24.43 o                         
  -7   1  11       1264.51       1322.91        39.07 o                         
  -5   1  11        692.82        727.16        28.41 o                         
  -3   1  11        315.49        351.88        28.98 o                         
  -1   1  11       1221.06       1281.19        28.00 o                         
   1   1  11        117.60        113.53        11.06 o                         
   3   1  11        332.34        335.10        29.07 o                         
   5   1  11         45.65         60.68        14.07 o                         
   7   1  11         34.44         61.67        14.54 o                         
   9   1  11       2098.58       2032.24        79.73 o                         
  11   1  11        428.21        435.43        37.11 o                         
  13   1  11         42.87         33.40        14.40 o                         
  15   1  11        472.57        502.96        42.55 o                         
 -22   2  11          2.54         -2.67        10.48 o                         
 -20   2  11         74.69         81.91        17.98 o                         
 -18   2  11        260.72        261.03        27.15 o                         
 -16   2  11        460.19        414.52        40.20 o                         
 -14   2  11         17.21         13.48         5.34 o                         
 -12   2  11        289.89        231.55        15.99 o                         
 -10   2  11         14.88         13.51         4.98 o                         
  -8   2  11        852.28        793.42        29.43 o                         
  -6   2  11        337.45        340.52        19.37 o                         
  -4   2  11          5.08          7.02         9.04 o                         
  -2   2  11       2372.21       2333.90        46.35 o                         
   0   2  11       1162.46       1150.92        28.96 o                         
   2   2  11        977.01       1185.77        56.38 o                         
   4   2  11        672.17        652.10        20.03 o                         
   6   2  11       1301.40       1230.84        29.50 o                         
   8   2  11         69.69         52.39        15.07 o                         
  10   2  11        321.43        245.16        28.95 o                         
  12   2  11         58.71         85.50        19.16 o                         
  14   2  11         29.46        104.31        20.33 o                         
 -21   3  11         24.22         37.97        16.77 o                         
 -19   3  11         16.45         32.24        13.47 o                         
 -17   3  11         15.66         13.72        11.97 o                         
 -15   3  11        198.56        186.51        13.97 o                         
 -13   3  11        318.62        302.17        15.15 o                         
 -11   3  11         72.13         52.66         6.90 o                         
  -9   3  11        156.98        194.97        16.63 o                         
  -7   3  11        814.69        847.25        30.35 o                         
  -5   3  11         39.83         27.72         9.94 o                         
  -3   3  11        807.62        758.72        26.09 o                         
  -1   3  11       1411.36       1504.73        37.82 o                         
   1   3  11        229.55        220.13        13.42 o                         
   3   3  11        102.80        103.03         9.61 o                         
   5   3  11        162.14        172.12        14.71 o                         
   7   3  11        670.73        660.36        23.90 o                         
   9   3  11        435.53        338.99        32.56 o                         
  11   3  11        120.75        103.21        20.76 o                         
  13   3  11         41.66         43.43        15.31 o                         
 -20   4  11        148.75        143.02        23.82 o                         
 -18   4  11         27.66         42.57        14.21 o                         
 -16   4  11         88.67        107.33        17.76 o                         
 -14   4  11         68.39         67.32         7.44 o                         
 -12   4  11        135.82        102.05         9.31 o                         
 -10   4  11         47.01         35.84         6.18 o                         
  -8   4  11       1002.29       1024.96        36.57 o                         
  -6   4  11         51.05         51.63        12.75 o                         
  -4   4  11        242.85        243.98        15.64 o                         
  -2   4  11        591.53        584.41        25.48 o                         
   0   4  11        293.22        284.62        25.83 o                         
   2   4  11        308.61        330.72        40.30 o                         
   4   4  11         49.24         54.41         8.10 o                         
   6   4  11        185.36        186.55        14.21 o                         
   8   4  11        490.96        441.13        36.89 o                         
  10   4  11         27.70         30.86        13.55 o                         
  12   4  11         11.79         14.48        11.89 o                         
 -19   5  11          0.64          2.11         7.42 o                         
 -17   5  11         56.35         59.82        11.41 o                         
 -15   5  11        476.57        503.66        27.13 o                         
 -13   5  11         37.78         59.60        13.56 o                         
 -11   5  11         40.55         33.89         6.32 o                         
  -9   5  11        176.59        158.43        14.84 o                         
  -7   5  11        113.98        140.78        14.12 o                         
  -5   5  11        145.09        143.17        18.75 o                         
  -3   5  11        233.47        240.25        16.42 o                         
  -1   5  11       1484.97       1534.66        42.18 o                         
   1   5  11        360.35        323.65        18.90 o                         
   3   5  11        230.36        228.62        16.09 o                         
   5   5  11         85.06         63.97         9.10 o                         
   7   5  11        161.88        150.36        23.20 o                         
   9   5  11         16.45          6.82         8.69 o                         
  11   5  11          5.13          8.58        11.13 o                         
 -18   6  11         32.34         26.27        13.05 o                         
 -16   6  11         54.25         48.01        11.79 o                         
 -14   6  11        134.56        120.72        13.97 o                         
 -12   6  11        222.40        261.89        19.44 o                         
 -10   6  11        146.75        139.90        18.65 o                         
  -8   6  11         28.35         36.41         8.47 o                         
  -6   6  11          0.02          0.52         4.81 o                         
  -4   6  11         31.16         71.97         8.73 o                         
  -2   6  11        481.97        443.96        33.11 o                         
   0   6  11        239.53        222.70        24.25 o                         
   2   6  11        280.72        259.47        26.87 o                         
   4   6  11        208.86        185.91        23.33 o                         
   6   6  11         67.83        100.34        19.12 o                         
   8   6  11         58.96         76.21        17.97 o                         
  10   6  11         67.33        104.49        21.39 o                         
 -13   7  11        441.36        484.25        44.14 o                         
 -11   7  11         45.46         52.51         9.60 o                         
  -9   7  11         34.61         26.82         8.74 o                         
  -7   7  11        468.82        505.52        36.40 o                         
  -5   7  11        121.63        127.08        14.41 o                         
  -3   7  11        135.62        152.11        20.35 o                         
  -1   7  11        691.95        648.32        40.71 o                         
   1   7  11        229.62        192.82        23.51 o                         
   3   7  11        246.53        250.60        27.34 o                         
   5   7  11        163.47        157.19        22.48 o                         
   7   7  11          0.39          7.57        10.54 o                         
 -10   8  11        185.00        201.76        29.80 o                         
  -8   8  11        111.88        120.14        23.44 o                         
  -6   8  11         51.54         62.14        30.25 o                         
  -4   8  11        373.23        424.70        31.80 o                         
  -2   8  11         24.02         17.29         9.87 o                         
   0   8  11        314.10        293.90        28.28 o                         
   2   8  11        243.20        200.35        24.85 o                         
   4   8  11        173.63        180.47        24.43 o                         
  -8  -8  12         28.08         41.33        13.91 o                         
  -6  -8  12         26.21         18.59        10.02 o                         
  -4  -8  12         10.15         16.22        10.11 o                         
  -2  -8  12        378.64        397.67        32.80 o                         
   0  -8  12          1.44         -3.97         6.75 o                         
 -13  -7  12        116.39        114.01        19.06 o                         
 -11  -7  12         54.17         29.13        10.74 o                         
  -9  -7  12        135.30        150.85        19.37 o                         
  -7  -7  12         60.91         65.77        10.13 o                         
  -5  -7  12          8.32          7.52         9.15 o                         
  -3  -7  12        200.76        171.56        22.23 o                         
  -1  -7  12        102.61        125.08        19.01 o                         
   1  -7  12        203.00        249.52        25.80 o                         
   3  -7  12         27.05         22.22         9.85 o                         
   5  -7  12         96.33         89.81        16.16 o                         
 -16  -6  12         33.99         19.37        11.15 o                         
 -14  -6  12         65.32         70.78        16.35 o                         
 -12  -6  12        117.86        106.34        16.93 o                         
 -10  -6  12        102.76         78.15        14.26 o                         
  -8  -6  12        243.95        224.98        16.72 o                         
  -6  -6  12        267.30        275.34        19.16 o                         
  -4  -6  12        120.29         73.99        15.15 o                         
  -2  -6  12         28.83         34.93        11.79 o                         
   0  -6  12        140.46        189.51        22.97 o                         
   2  -6  12        331.80        310.77        28.61 o                         
   4  -6  12        154.40        154.72        20.62 o                         
   6  -6  12        255.96        273.48        26.75 o                         
   8  -6  12        324.87        350.27        30.77 o                         
 -17  -5  12         28.68         51.88        14.54 o                         
 -15  -5  12        108.56        131.10        19.98 o                         
 -13  -5  12        447.30        375.52        30.52 o                         
 -11  -5  12         92.86        141.94        18.49 o                         
  -9  -5  12        171.12        189.37        19.10 o                         
  -7  -5  12        147.41        135.07        23.76 o                         
  -5  -5  12        284.90        307.46        29.90 o                         
  -3  -5  12        238.29        267.50        27.69 o                         
  -1  -5  12         77.10         54.43        13.43 o                         
   1  -5  12        190.48        161.04        20.71 o                         
   3  -5  12         96.69        118.28        18.35 o                         
   5  -5  12         58.28         64.75        15.52 o                         
   7  -5  12          6.63          1.40         9.37 o                         
   9  -5  12        358.26        404.61        34.03 o                         
 -20  -4  12         78.06         75.73        17.99 o                         
 -18  -4  12         69.73         81.19        17.83 o                         
 -16  -4  12         52.03         27.06        11.18 o                         
 -14  -4  12        179.89        160.10        20.57 o                         
 -12  -4  12         49.06         54.95        12.02 o                         
 -10  -4  12        312.72        336.75        24.93 o                         
  -8  -4  12        362.72        326.17        18.26 o                         
  -6  -4  12        269.26        296.84        29.29 o                         
  -4  -4  12         82.51         87.17         7.92 o                         
  -2  -4  12        519.98        493.15        36.26 o                         
   0  -4  12        723.29        700.96        42.81 o                         
   2  -4  12        485.20        435.02        33.81 o                         
   4  -4  12         77.57         94.62        17.22 o                         
   6  -4  12         12.98         21.07        11.28 o                         
   8  -4  12        102.73         85.82        16.84 o                         
  10  -4  12         80.35        115.90        19.23 o                         
  12  -4  12        187.90        170.14        23.82 o                         
 -21  -3  12         77.34        114.18        20.74 o                         
 -19  -3  12         46.33         63.27        16.11 o                         
 -17  -3  12         53.25         63.94        15.00 o                         
 -15  -3  12        271.56        259.08        25.61 o                         
 -13  -3  12         54.16         42.72        10.21 o                         
 -11  -3  12        442.06        364.93        26.27 o                         
  -9  -3  12         62.19         43.79         9.92 o                         
  -7  -3  12        320.08        339.90        31.51 o                         
  -5  -3  12         88.42        102.42         8.54 o                         
  -3  -3  12        441.12        453.60        13.72 o                         
  -1  -3  12       1297.99       1260.07        58.30 o                         
   1  -3  12       1139.53       1086.34        53.81 o                         
   3  -3  12        395.44        396.06        33.05 o                         
   5  -3  12        380.02        308.48        29.28 o                         
   7  -3  12         52.44         44.76        13.44 o                         
   9  -3  12         14.82         47.96        13.66 o                         
  11  -3  12         55.62         56.47        15.29 o                         
  13  -3  12        160.84        164.77        24.39 o                         
 -20  -2  12         31.52         26.17        13.78 o                         
 -18  -2  12         31.89         35.65        12.49 o                         
 -16  -2  12         50.73         65.99        14.74 o                         
 -14  -2  12         84.00         99.00        16.49 o                         
 -12  -2  12       1338.13       1229.78        50.25 o                         
 -10  -2  12         85.24         85.32        12.70 o                         
  -8  -2  12         31.17         38.50        12.58 o                         
  -6  -2  12        393.71        391.80        22.05 o                         
  -4  -2  12       1159.74       1120.40        36.12 o                         
  -2  -2  12       2735.15       2779.83        90.87 o                         
   0  -2  12        457.41        471.33        35.36 o                         
   2  -2  12       1406.68       1329.39        59.80 o                         
   4  -2  12        147.29        128.08        19.23 o                         
   6  -2  12        862.81        840.93        48.66 o                         
   8  -2  12        383.85        347.42        32.30 o                         
  10  -2  12        239.61        224.59        26.21 o                         
  12  -2  12        283.41        306.19        31.39 o                         
 -21  -1  12       1131.85       1218.12        66.05 o                         
 -19  -1  12        407.41        383.54        34.83 o                         
 -17  -1  12         65.93         45.31        12.50 o                         
 -15  -1  12         27.72         23.89         9.90 o                         
 -13  -1  12        155.09        125.89        17.01 o                         
 -11  -1  12       1043.74        842.26        39.70 o                         
  -9  -1  12        696.44        718.36        26.87 o                         
  -7  -1  12         18.56         17.16        10.70 o                         
  -5  -1  12        151.65        118.03         8.72 o                         
  -3  -1  12        137.71        152.29        13.12 o                         
  -1  -1  12       1725.07       1758.41        69.15 o                         
   1  -1  12         87.23         83.67        16.89 o                         
   3  -1  12        763.44        841.37        47.40 o                         
   5  -1  12        197.03        206.23        24.55 o                         
   7  -1  12        455.83        429.79        35.27 o                         
   9  -1  12         70.54         70.92        15.31 o                         
  11  -1  12         92.69        102.14        19.63 o                         
  13  -1  12         82.23         66.55        17.39 o                         
 -22   0  12        883.75        833.86        55.84 o                         
 -20   0  12        451.02        364.29        35.37 o                         
 -18   0  12        836.81        991.59        54.76 o                         
 -16   0  12         23.93         24.15        11.73 o                         
 -14   0  12         85.47         62.78        13.13 o                         
 -12   0  12         99.38         69.21        13.20 o                         
 -10   0  12        284.21        222.59        15.93 o                         
  -8   0  12        221.31        260.61        27.12 o                         
  -6   0  12        235.46        207.77        21.00 o                         
  -4   0  12        159.47        150.00         9.42 o                         
  -2   0  12       8303.20       7864.96       291.50 o                         
   0   0  12       3986.56       3636.83       106.04 o                         
   2   0  12        203.95        230.00        24.83 o                         
   4   0  12        159.60        149.90        20.84 o                         
   6   0  12        161.64        143.73        21.16 o                         
   8   0  12        267.08        226.77        27.05 o                         
  10   0  12        204.36        143.81        22.02 o                         
  12   0  12          6.13          1.20        11.11 o                         
  14   0  12         19.61         10.73        10.49 o                         
 -21   1  12       1132.15       1281.18        68.79 o                         
 -11   1  12       1041.51        878.25        49.97 o                         
  -9   1  12        696.19        745.87        45.48 o                         
  -7   1  12         18.51          2.17         9.96 o                         
  -5   1  12        151.09        144.99        20.39 o                         
  -3   1  12        137.22        183.69        11.03 o                         
  -1   1  12       1724.82       1756.73        69.53 o                         
   1   1  12         87.27        114.15        20.33 o                         
   3   1  12        763.27        877.62        49.33 o                         
   5   1  12        197.86        188.52        24.19 o                         
   7   1  12        456.18        457.81        37.36 o                         
   9   1  12         70.55         77.42        17.46 o                         
  11   1  12         92.05         66.21        16.08 o                         
  13   1  12         82.24         89.16        20.30 o                         
 -20   2  12         31.46         29.95        12.10 o                         
 -18   2  12         31.93         33.39        13.99 o                         
 -14   2  12         83.72         82.66        10.57 o                         
 -12   2  12       1340.61       1211.00        38.74 o                         
 -10   2  12         85.07        105.97        18.64 o                         
  -8   2  12         31.15         28.64        13.03 o                         
  -6   2  12        394.63        461.68        34.60 o                         
  -4   2  12       1160.51       1161.53        32.75 o                         
  -2   2  12       2735.51       2775.77       135.21 o                         
   0   2  12        456.47        544.54        19.17 o                         
   2   2  12       1406.21       1359.82        30.86 o                         
   4   2  12        147.67        147.10         8.72 o                         
   6   2  12        863.80        854.31        50.37 o                         
   8   2  12        383.21        330.94        32.64 o                         
  10   2  12        239.41        240.45        29.19 o                         
  12   2  12        283.19        297.61        33.23 o                         
 -21   3  12         77.10         88.43        19.54 o                         
 -19   3  12         46.50         39.58        15.88 o                         
 -17   3  12         53.33         67.77        17.81 o                         
 -15   3  12        271.16        251.17        21.59 o                         
 -13   3  12         53.91         46.73         7.10 o                         
 -11   3  12        442.09        379.55        20.94 o                         
  -9   3  12         61.76         52.13        13.78 o                         
  -7   3  12        319.93        341.41        29.63 o                         
  -5   3  12         88.14        100.74        12.99 o                         
  -3   3  12        440.62        461.83        22.64 o                         
  -1   3  12       1296.15       1327.88        35.51 o                         
   1   3  12       1140.27       1166.19        32.77 o                         
   3   3  12        396.20        407.91        18.14 o                         
   5   3  12        380.04        356.24        33.36 o                         
   7   3  12         52.73         12.36        10.66 o                         
   9   3  12         14.71         29.24        13.10 o                         
  11   3  12         55.45         67.47        16.38 o                         
 -20   4  12         78.43         84.73        18.57 o                         
 -18   4  12         69.72         37.94        10.76 o                         
 -16   4  12         52.17         39.61         9.85 o                         
 -14   4  12        179.79        171.48        16.64 o                         
 -12   4  12         49.05         64.59         8.08 o                         
 -10   4  12        313.40        339.92        19.79 o                         
  -8   4  12        362.85        378.49        31.50 o                         
  -6   4  12        269.08        275.92        17.71 o                         
  -4   4  12         82.36         79.11         9.71 o                         
  -2   4  12        519.71        512.49        35.83 o                         
   0   4  12        722.24        692.16        26.59 o                         
   2   4  12        483.71        487.75        31.49 o                         
   4   4  12         77.65         80.05        17.47 o                         
   6   4  12         13.16         26.22        13.34 o                         
   8   4  12        102.64         85.07        19.06 o                         
  10   4  12         80.17        115.95        23.06 o                         
 -17   5  12         28.24         25.82        12.46 o                         
 -15   5  12        108.47        153.94        17.44 o                         
 -13   5  12        447.91        414.45        25.23 o                         
 -11   5  12         92.85         85.15        12.90 o                         
  -9   5  12        171.96        190.61        17.05 o                         
  -7   5  12        147.87        128.07        18.93 o                         
  -5   5  12        284.98        249.40        25.49 o                         
  -3   5  12        237.99        276.54        28.92 o                         
  -1   5  12         76.95         87.78        10.74 o                         
   1   5  12        190.94        170.93        40.53 o                         
   3   5  12         96.88         89.23        17.95 o                         
   5   5  12         58.31         31.47        12.41 o                         
   7   5  12          6.68         -0.29         9.02 o                         
   9   5  12        357.16        351.07        35.73 o                         
 -16   6  12         33.81         16.89         7.75 o                         
 -14   6  12         65.36         67.52        11.58 o                         
 -12   6  12        117.84        121.87        23.91 o                         
 -10   6  12        102.46        106.32        19.61 o                         
  -8   6  12        242.83        235.22        19.01 o                         
  -6   6  12        267.38        285.32        27.88 o                         
  -4   6  12        119.73         99.23        16.70 o                         
  -2   6  12         28.91         30.04        11.28 o                         
   0   6  12        139.92        145.98        21.24 o                         
   2   6  12        332.03        362.32        32.82 o                         
   4   6  12        154.27        150.68        22.57 o                         
   6   6  12        255.71        284.76        31.65 o                         
   8   6  12        325.75        332.88        34.62 o                         
 -11   7  12         53.93         34.92         9.28 o                         
  -9   7  12        135.51        158.20        15.90 o                         
  -7   7  12         61.09         43.79        20.62 o                         
  -5   7  12          8.27          3.97         8.34 o                         
  -3   7  12        200.98        177.07        22.58 o                         
  -1   7  12        102.35        119.43        19.12 o                         
   1   7  12        203.59        219.92        25.64 o                         
   3   7  12         26.94         31.49        11.91 o                         
   5   7  12         96.27         87.03        18.03 o                         
  -6   8  12         26.32         32.09        12.01 o                         
  -4   8  12         10.14         -7.45         8.18 o                         
  -2   8  12        379.38        373.71        32.13 o                         
   0   8  12          1.51         -2.36        10.71 o                         
  -9  -7  13         10.31         34.18        14.86 o                         
  -7  -7  13        339.58        417.21        38.21 o                         
  -5  -7  13        443.60        450.27        38.01 o                         
  -3  -7  13        176.23        175.50        23.76 o                         
  -1  -7  13        100.82         90.26        18.20 o                         
   1  -7  13         10.24          5.04         8.33 o                         
 -14  -6  13        198.18        152.55        21.27 o                         
 -12  -6  13          7.17         -1.12         8.85 o                         
 -10  -6  13         59.59         57.40        12.40 o                         
  -8  -6  13         69.21         66.79        10.11 o                         
  -6  -6  13        251.90        301.07        32.31 o                         
  -4  -6  13        259.45        240.46        28.14 o                         
  -2  -6  13         66.94         77.55        16.81 o                         
   0  -6  13        592.22        588.10        41.68 o                         
   2  -6  13        106.52         89.26        17.37 o                         
   4  -6  13         14.34         12.21         9.86 o                         
 -17  -5  13         17.76         35.74        12.17 o                         
 -15  -5  13         16.77         -8.34         9.60 o                         
 -13  -5  13         52.11         48.24        12.32 o                         
 -11  -5  13         43.10         58.62        12.56 o                         
  -9  -5  13        260.59        269.70        17.98 o                         
  -7  -5  13        853.65        917.82        31.21 o                         
  -5  -5  13        500.92        470.58        38.33 o                         
  -3  -5  13        202.33        171.91        23.14 o                         
  -1  -5  13        473.92        456.85        36.64 o                         
   1  -5  13         58.74         62.90        15.65 o                         
   3  -5  13        166.10        241.22        26.55 o                         
   5  -5  13          1.80         -1.17         9.57 o                         
   7  -5  13        261.72        253.66        27.86 o                         
 -18  -4  13        109.28         95.92        19.26 o                         
 -16  -4  13        152.20        183.32        22.87 o                         
 -14  -4  13        262.64        342.27        29.08 o                         
 -12  -4  13        396.84        372.11        28.37 o                         
 -10  -4  13        177.96        193.97        19.15 o                         
  -8  -4  13        183.59        209.61        14.78 o                         
  -6  -4  13        203.33        208.18        26.65 o                         
  -4  -4  13        220.28        242.03        11.92 o                         
  -2  -4  13         46.19         53.84        16.01 o                         
   0  -4  13       1132.31       1268.75        61.43 o                         
   2  -4  13        535.68        526.93        38.70 o                         
   4  -4  13        166.79        180.78        24.20 o                         
   6  -4  13         70.13         61.47        15.62 o                         
   8  -4  13        106.17         95.00        17.45 o                         
 -19  -3  13         23.31         20.18        10.78 o                         
 -17  -3  13         97.89        118.31        19.32 o                         
 -15  -3  13         78.21         50.03        12.32 o                         
 -13  -3  13         74.78         75.49        13.89 o                         
 -11  -3  13        410.56        326.71        24.72 o                         
  -9  -3  13        279.78        261.63        16.56 o                         
  -7  -3  13        127.46        126.98        21.79 o                         
  -5  -3  13        436.14        462.69        17.05 o                         
  -3  -3  13        204.87        245.48        28.15 o                         
  -1  -3  13        782.10        763.37        47.08 o                         
   1  -3  13        540.87        585.22        41.25 o                         
   3  -3  13        626.40        565.49        40.70 o                         
   5  -3  13         99.98         90.97        17.59 o                         
   7  -3  13        108.08        105.78        19.68 o                         
   9  -3  13        322.26        296.86        31.29 o                         
  11  -3  13        105.98        125.44        22.25 o                         
 -20  -2  13         12.53         13.04        11.84 o                         
 -18  -2  13        103.96        117.85        19.71 o                         
 -16  -2  13         20.66         30.22        10.47 o                         
 -14  -2  13        169.82        160.09        19.81 o                         
 -12  -2  13         63.66         55.69        11.67 o                         
 -10  -2  13         13.31          5.41         8.69 o                         
  -8  -2  13        520.79        553.47        42.04 o                         
  -6  -2  13        162.59        141.54        10.27 o                         
  -4  -2  13        164.06        152.60         7.52 o                         
  -2  -2  13        211.31        246.11        26.78 o                         
   0  -2  13       2033.07       1990.91        77.88 o                         
   2  -2  13        522.25        535.04        38.65 o                         
   4  -2  13        426.25        416.41        35.68 o                         
   6  -2  13        158.63        166.97        23.08 o                         
   8  -2  13        151.35        133.53        22.35 o                         
  10  -2  13         56.33         47.15        14.78 o                         
 -21  -1  13        280.49        284.11        32.22 o                         
 -19  -1  13        231.52        237.47        27.91 o                         
 -17  -1  13          4.09         15.59         9.38 o                         
 -15  -1  13         12.69          9.53         8.27 o                         
 -13  -1  13        159.07        134.43        17.77 o                         
 -11  -1  13        789.17        719.63        47.71 o                         
  -9  -1  13        144.61        135.04        13.75 o                         
  -7  -1  13        328.89        348.34        33.13 o                         
  -5  -1  13        618.08        641.35        20.07 o                         
  -3  -1  13        213.31        191.16        24.78 o                         
  -1  -1  13       2216.49       2213.31        82.35 o                         
   1  -1  13       1764.21       1698.05        71.35 o                         
   3  -1  13        275.07        270.14        28.84 o                         
   5  -1  13         61.48         68.89        15.66 o                         
   7  -1  13        104.84        119.71        21.31 o                         
   9  -1  13         17.63         13.04        10.02 o                         
  11  -1  13        214.92        220.61        28.73 o                         
 -20   0  13        308.32        216.88        28.11 o                         
 -18   0  13         15.78         34.19        13.11 o                         
 -16   0  13          5.13        -10.03        10.21 o                         
 -14   0  13         51.41         64.39        14.27 o                         
 -12   0  13        117.15        124.46        13.38 o                         
 -10   0  13        684.65        655.35        27.05 o                         
  -8   0  13        500.19        532.19        30.15 o                         
  -6   0  13         21.19         21.34         4.84 o                         
  -4   0  13        720.59        787.87        21.97 o                         
  -2   0  13        606.65        660.54        43.63 o                         
   0   0  13          1.44         25.30        13.89 o                         
   2   0  13        473.16        444.82        36.22 o                         
   4   0  13         47.98         67.29        16.81 o                         
   6   0  13        243.52        240.10        27.73 o                         
   8   0  13         16.27         21.49         9.79 o                         
  10   0  13        288.86        311.99        33.39 o                         
  12   0  13         13.89          9.64        10.94 o                         
 -21   1  13        279.82        278.24        32.39 o                         
 -19   1  13        231.61        266.72        30.06 o                         
 -13   1  13        158.50        115.58        21.15 o                         
 -11   1  13        789.96        817.88        50.26 o                         
  -9   1  13        144.24        140.55        22.27 o                         
  -7   1  13        328.81        337.60        30.97 o                         
  -5   1  13        619.10        683.70        44.62 o                         
  -3   1  13        213.43        227.12        12.10 o                         
  -1   1  13       2213.86       2024.90        60.90 o                         
   1   1  13       1763.71       1842.88        75.66 o                         
   3   1  13        274.92        258.23        28.10 o                         
   5   1  13         61.45         55.05        16.46 o                         
   7   1  13        104.60        150.79        23.14 o                         
   9   1  13         17.38          7.11        10.95 o                         
  11   1  13        215.71        223.85        29.24 o                         
 -16   2  13         20.80         10.73         9.76 o                         
 -14   2  13        169.88        189.85        25.12 o                         
 -12   2  13         63.75         79.25        17.05 o                         
 -10   2  13         13.53         11.62        10.27 o                         
  -8   2  13        521.38        506.37        38.56 o                         
  -6   2  13        162.25        184.91        24.26 o                         
  -4   2  13        164.08        153.98        11.57 o                         
  -2   2  13        211.57        264.34        14.02 o                         
   0   2  13       2034.26       2046.82        86.49 o                         
   2   2  13        522.96        467.56        38.03 o                         
   4   2  13        424.40        505.40        39.71 o                         
   6   2  13        158.50        182.03        25.38 o                         
   8   2  13        150.86        118.94        21.64 o                         
  10   2  13         56.19         42.24        15.81 o                         
 -19   3  13         23.23         39.95        11.28 o                         
 -17   3  13         98.04        111.97        21.65 o                         
 -15   3  13         78.19         68.06        17.67 o                         
 -13   3  13         74.60        100.49        18.91 o                         
 -11   3  13        410.16        392.67        34.75 o                         
  -9   3  13        278.58        279.21        28.95 o                         
  -7   3  13        127.44        123.93        19.88 o                         
  -5   3  13        435.60        485.54        45.83 o                         
  -3   3  13        204.35        199.06        13.90 o                         
  -1   3  13        782.81        822.42        27.59 o                         
   1   3  13        541.40        518.86        39.27 o                         
   3   3  13        626.95        596.47        43.01 o                         
   5   3  13        100.36         98.61        19.21 o                         
   7   3  13        107.77         93.03        19.66 o                         
   9   3  13        322.94        321.39        34.30 o                         
 -18   4  13        109.74        140.20        16.79 o                         
 -16   4  13        152.16        148.27        26.00 o                         
 -14   4  13        263.15        272.91        22.50 o                         
 -12   4  13        397.55        354.83        33.07 o                         
 -10   4  13        178.29        197.80        25.09 o                         
  -8   4  13        183.10        204.62        24.60 o                         
  -6   4  13        202.89        219.20        23.27 o                         
  -4   4  13        221.37        223.64        16.01 o                         
  -2   4  13         46.09         51.83        13.43 o                         
   0   4  13       1130.29       1196.39        61.23 o                         
   2   4  13        534.47        590.87        42.96 o                         
   4   4  13        166.31        189.36        26.43 o                         
   6   4  13         70.19         43.04        13.98 o                         
   8   4  13        106.34         76.88        17.97 o                         
 -17   5  13         17.83         22.21        13.65 o                         
 -15   5  13         16.65          7.83        11.56 o                         
 -13   5  13         51.96         60.22        12.23 o                         
 -11   5  13         43.19         63.02        14.55 o                         
  -9   5  13        260.81        277.81        28.49 o                         
  -7   5  13        853.36        808.09        48.06 o                         
  -5   5  13        500.86        468.07        36.55 o                         
  -3   5  13        202.34        216.45        25.66 o                         
  -1   5  13        475.03        438.86        37.05 o                         
   1   5  13         58.45         89.63        19.17 o                         
   3   5  13        166.31        186.72        24.95 o                         
   5   5  13          1.77        -12.84        14.33 o                         
   7   5  13        262.12        307.00        34.37 o                         
 -14   6  13        198.27        218.50        25.72 o                         
 -12   6  13          7.12         -8.93         8.93 o                         
 -10   6  13         59.31         61.67        13.64 o                         
  -8   6  13         69.25         69.64        16.23 o                         
  -6   6  13        251.71        264.81        27.62 o                         
  -4   6  13        258.85        263.79        28.18 o                         
  -2   6  13         67.03         95.94        18.91 o                         
   0   6  13        592.56        607.62        43.23 o                         
   2   6  13        105.21        114.43        20.70 o                         
   4   6  13         14.43         14.22        12.56 o                         
  -9   7  13         10.33          6.06         9.11 o                         
  -7   7  13        339.19        352.94        32.08 o                         
  -5   7  13        444.10        447.10        35.72 o                         
  -3   7  13        176.58        134.06        20.93 o                         
  -1   7  13        101.04        103.21        19.59 o                         
   1   7  13         10.44         19.45        10.66 o                         
 -10  -6  14         45.00         80.70        20.73 o                         
  -8  -6  14         49.31         61.69        16.31 o                         
  -6  -6  14        312.23        405.22        37.83 o                         
  -4  -6  14        132.75        128.95        21.77 o                         
  -2  -6  14         85.70         55.79        15.64 o                         
   0  -6  14         49.11         38.58        13.98 o                         
 -13  -5  14         19.76         21.82        10.74 o                         
 -11  -5  14         19.29         22.15        15.25 o                         
  -9  -5  14        359.12        337.59        35.69 o                         
  -7  -5  14        269.20        304.24        32.84 o                         
  -5  -5  14         52.51         31.23        14.71 o                         
  -3  -5  14        184.10        194.41        26.12 o                         
  -1  -5  14        288.63        299.71        30.87 o                         
   1  -5  14        180.61        174.66        24.90 o                         
   3  -5  14        227.83        219.21        26.93 o                         
   5  -5  14         36.59         29.67        12.18 o                         
 -16  -4  14         20.20         46.02        13.75 o                         
 -14  -4  14         98.04         86.16        15.35 o                         
 -12  -4  14        215.72        214.51        21.53 o                         
 -10  -4  14         86.54         91.74        10.89 o                         
  -8  -4  14         83.15         73.78        18.56 o                         
  -6  -4  14        142.85        174.33        25.95 o                         
  -4  -4  14        182.39        223.48        27.25 o                         
  -2  -4  14         16.76         42.86        15.32 o                         
   0  -4  14        194.02        167.70        23.79 o                         
   2  -4  14        620.31        536.64        40.95 o                         
   4  -4  14          6.80         21.47        12.02 o                         
   6  -4  14        155.52        134.97        22.26 o                         
 -17  -3  14         55.00         68.06        15.16 o                         
 -15  -3  14         58.42         50.31        13.29 o                         
 -13  -3  14         43.56         65.40        13.05 o                         
 -11  -3  14        237.80        243.29        17.58 o                         
  -9  -3  14         51.79         68.32        26.51 o                         
  -7  -3  14          7.23         13.48         5.57 o                         
  -5  -3  14        359.68        297.83        31.88 o                         
  -3  -3  14        226.80        246.65        28.32 o                         
  -1  -3  14        120.33        153.15        23.38 o                         
   1  -3  14        370.65        375.11        35.29 o                         
   3  -3  14        381.40        467.99        38.44 o                         
   5  -3  14         10.13         45.80        13.50 o                         
   7  -3  14         36.35         57.55        16.28 o                         
 -18  -2  14         19.52         15.29         9.92 o                         
 -16  -2  14         58.49         65.86        15.14 o                         
 -14  -2  14          0.66         11.97         9.22 o                         
 -12  -2  14        549.73        485.05        27.47 o                         
 -10  -2  14         67.98         96.57        10.86 o                         
  -8  -2  14        203.93        240.81        29.69 o                         
  -6  -2  14        424.78        431.94        16.86 o                         
  -4  -2  14        854.95        895.36        53.86 o                         
  -2  -2  14        604.19        532.70        41.25 o                         
   0  -2  14        908.35        837.57        51.69 o                         
   2  -2  14        571.80        645.06        45.53 o                         
   4  -2  14        159.25        197.78        26.25 o                         
   6  -2  14         56.41         53.08        17.03 o                         
   8  -2  14        184.98        205.65        27.40 o                         
 -19  -1  14         22.50         37.09        13.82 o                         
 -17  -1  14         79.50         74.17        16.06 o                         
 -15  -1  14         46.20         45.16        12.21 o                         
 -13  -1  14         53.06         58.76        10.38 o                         
 -11  -1  14        147.01        161.24        14.22 o                         
  -9  -1  14         58.92         60.39         8.97 o                         
  -7  -1  14         83.71         97.40        11.28 o                         
  -5  -1  14        118.95        118.71         7.77 o                         
  -3  -1  14         10.18          6.64         9.42 o                         
  -1  -1  14        900.77        964.22        55.14 o                         
   1  -1  14        224.68        239.57        27.88 o                         
   3  -1  14         10.50         21.32        12.37 o                         
   5  -1  14        351.10        314.32        32.56 o                         
   7  -1  14         87.04         60.11        17.10 o                         
   9  -1  14        321.86        337.23        35.48 o                         
 -18   0  14         12.69         34.02        14.43 o                         
 -16   0  14        144.86        214.16        24.57 o                         
 -14   0  14         80.90         83.53        11.84 o                         
 -12   0  14        221.41        165.44        14.94 o                         
 -10   0  14       1006.81        954.79        33.44 o                         
  -8   0  14        176.69        180.82        20.72 o                         
  -6   0  14          0.01          4.52         5.19 o                         
  -4   0  14         73.72         78.87        15.96 o                         
  -2   0  14         18.35         26.74        14.99 o                         
   0   0  14        172.05        172.20        24.47 o                         
   2   0  14        182.78        232.09        27.86 o                         
   4   0  14         16.13         12.93        11.72 o                         
   6   0  14        346.03        331.33        33.56 o                         
   8   0  14        274.14        258.61        30.83 o                         
  10   0  14          6.90         17.15        11.89 o                         
 -19   1  14         22.63         46.94        14.80 o                         
 -17   1  14         79.70         94.07        17.59 o                         
 -15   1  14         46.41         28.90        15.18 o                         
 -13   1  14         53.25         56.14        15.90 o                         
 -11   1  14        147.01        152.65        24.20 o                         
  -9   1  14         58.85         47.01        15.55 o                         
  -7   1  14         83.37        115.29        20.37 o                         
  -5   1  14        118.32         82.45        18.98 o                         
  -3   1  14         10.03          2.31         8.26 o                         
  -1   1  14        899.97        969.77        55.39 o                         
   1   1  14        224.84        230.85        28.14 o                         
   3   1  14         10.66          5.75         9.10 o                         
   5   1  14        351.62        342.27        33.98 o                         
   7   1  14         86.95        114.38        21.49 o                         
   9   1  14        322.19        350.58        36.86 o                         
 -18   2  14         19.71         24.01        14.96 o                         
 -16   2  14         58.69         82.00        19.07 o                         
 -14   2  14          0.63         -0.57        10.85 o                         
 -12   2  14        548.93        527.69        42.94 o                         
 -10   2  14         68.02         86.74        18.12 o                         
  -8   2  14        203.22        182.03        25.86 o                         
  -6   2  14        425.36        454.58        21.56 o                         
  -4   2  14        854.25        841.43        51.68 o                         
  -2   2  14        603.78        608.67        43.41 o                         
   0   2  14        907.84        897.05        53.91 o                         
   2   2  14        572.10        528.57        42.38 o                         
   4   2  14        158.79        197.96        26.05 o                         
   6   2  14         55.98         55.76        15.74 o                         
   8   2  14        184.63        169.97        27.18 o                         
 -17   3  14         55.07         52.28        16.62 o                         
 -15   3  14         58.64         59.20        17.55 o                         
 -13   3  14         43.50         76.39        17.05 o                         
 -11   3  14        237.37        211.75        26.79 o                         
  -9   3  14         51.62         61.43        16.49 o                         
  -7   3  14          7.04         13.01         5.75 o
[truncated: 16,606 more chars]
